# Supplementary material for: Double stranded RNA sensing is silenced during early embryonic development
Source: Nat Commun. 2025 Dec 11;16:11438. doi: 10.1038/s41467-025-66352-0 (PMC12749073; doi:10.1038/s41467-025-66352-0)
Supplement: Supplementary file 4 — Supplementary Data 1 [file 41467_2025_66352_MOESM4_ESM.xlsx]

## Sheet: Supplementary file 1 RNAseq nor
FeatureID	Symbol	Description	EntrezID	Chrom	ChromLoc	PathwayID	PathDesc	MDA5 clone 1 - t=0 rep 1	MDA5 clone 1 - t=0 rep 2	MDA5 clone 1 - t=0 rep 3	MDA5 clone 1 - t=24 rep 1	MDA5 clone 1 - t=24 rep 2	MDA5 clone 1 - t=24 rep 3	MDA5 clone 1 - t=4 rep 1	MDA5 clone 1 - t=4 rep 2	MDA5 clone 1 - t=4 rep 3	MDA5 clone 1 - t=8 rep 1	MDA5 clone 1 - t=8 rep 2	MDA5 clone 1 - t=8 rep 3	MDA5 clone 2 - t=0 rep 1	MDA5 clone 2 - t=0 rep 2	MDA5 clone 2 - t=0 rep 3	MDA5 clone 2 - t=24 rep 1	MDA5 clone 2 - t=24 rep 2	MDA5 clone 2 - t=24 rep 3	MDA5 clone 2 - t=4 rep 1	MDA5 clone 2 - t=4 rep 2	MDA5 clone 2 - t=4 rep 3	MDA5 clone 2 - t=8 rep 1	MDA5 clone 2 - t=8 rep 2	MDA5 clone 2 - t=8 rep 3	v6.5 - t=0 rep 1	v6.5 - t=0 rep 2	v6.5 - t=0 rep 3	v6.5 - t=24 rep 1	v6.5 - t=24 rep 2	v6.5 - t=24 rep 3	v6.5 - t=4 rep 1	v6.5 - t=4 rep 2	v6.5 - t=4 rep 3	v6.5 - t=8 rep 1	v6.5 - t=8 rep 2	v6.5 - t=8 rep 3
ENSMUSG00000102628	NA	predicted gene, 37671 [Source:MGI Symbol;Acc:MGI:5610899]	NA	-	-	NA	NA	0	1.405	0.965	0	0	1.391	0	0.917	1.571	0	0	1.552	1.08	1.116	1.518	0.996	1.586	1.933	1.021	1.592	2.229	1.755	2.951	2.102	0	0.987	0.957	0.862	0.919	0.89	1.514	1.585	1.587	0	0	1.073
ENSMUSG00000100595	NA	predicted gene, 19087 [Source:MGI Symbol;Acc:MGI:5011272]	NA	-	-	NA	NA	0	1.405	0	0	0.947	0.857	0	1.473	0.99	0	0	0	0	0	0	0	1.001	0	1.021	0	0	0	0	1.068	0.969	0	0	0	0.919	1.832	0	0	1.587	0.938	0	0
ENSMUSG00000097426	NA	predicted gene 8941 [Source:MGI Symbol;Acc:MGI:3779824]	NA	-	-	NA	NA	0	0.867	0	0	0.947	1.391	0	0	0	0	0.981	0	1.69	1.738	1.518	2.579	3.171	1.526	1.612	2.817	0	2.19	0	1.676	0	0	2.253	2.094	0.919	2.397	0.947	1.585	1.587	1.905	3.075	0
ENSMUSG00000104478	NA	predicted gene, 38212 [Source:MGI Symbol;Acc:MGI:5611440]	NA	-	-	NA	NA	0	0	1.538	0.949	0	1.78	0	0.917	1.571	0	1.56	0.975	0	1.116	0.95	1.58	0	0	0	0	0	0	1.085	0	0	0	0.957	0	0	0	0.947	0	0	0	0.948	0
ENSMUSG00000104385	NA	predicted gene 7449 [Source:MGI Symbol;Acc:MGI:3647895]	NA	-	-	NA	NA	0.914	0	0	0	0	0.857	0	0.917	0	0	0	0	0	2.504	0	0	1.001	0	2.031	1.006	0	0	0	1.676	0	0.987	1.528	0.862	0.919	0	0	0	1.001	0	0	1.073
ENSMUSG00000086053	NA	predicted gene 15178 [Source:MGI Symbol;Acc:MGI:3705132]	NA	-	-	NA	NA	0.914	2.571	1.538	0.949	1.514	2.086	1.558	0.917	1.571	0	1.972	1.962	2.118	1.116	2.241	1.995	2.001	1.526	1.612	0	1.157	2.19	2.126	0	3.114	2.563	3.381	2.094	1.877	1.437	3.601	1.585	2.81	1.905	0.948	2.93
ENSMUSG00000101231	NA	predicted gene 28283 [Source:MGI Symbol;Acc:MGI:5578989]	NA	-	-	NA	NA	0	0	0	0	0	0	0	0	0	0.895	0	0	0	0	0	0	0	0	0	0	1.157	0	0	0	0	0	0	0	0	0	0	0	0	0	0	0
ENSMUSG00000102135	NA	predicted gene, 37108 [Source:MGI Symbol;Acc:MGI:5610336]	NA	-	-	NA	NA	6.217	5.703	5.061	5.325	4.755	5.32	6.226	5.446	6.246	4.743	5.051	5.08	5.934	6.243	5.9	4.748	4.956	4.438	5.795	6.033	6.561	5.411	5.654	5.218	5.719	5.951	5.869	4.184	4.165	4.588	5.538	5.672	5.703	5.005	5.218	4.66
ENSMUSG00000101097	NA	predicted gene 6679 [Source:MGI Symbol;Acc:MGI:3648541]	NA	-	-	NA	NA	0	0.867	1.538	0	1.514	0.857	0	0.917	0	1.443	1.972	0.975	1.08	0	1.518	0	1.001	0.956	0	1.006	1.157	1.129	0	1.676	0	0	0	1.398	1.476	1.437	0	2	0	1.501	0	0
ENSMUSG00000100764	NA	predicted gene 29155 [Source:MGI Symbol;Acc:MGI:5579861]	NA	-	-	NA	NA	1.469	1.405	1.948	2.239	2.496	2.086	2.964	1.473	1.984	2.977	3.425	1.962	2.118	2.171	2.501	3.453	0	2.731	2.031	3.18	3.066	3.022	2.725	0	3.265	3.56	1.935	2.094	2.666	1.437	2.906	3	3.462	3.344	3.363	2.704
ENSMUSG00000102095	NA	RIKEN cDNA C730036E19 gene [Source:MGI Symbol;Acc:MGI:3028040]	NA	-	-	NA	NA	0	0	0	0	0	0	0	0	0	0.895	0	0	0	1.116	0	0	1.001	0	0	0	0	0	1.698	0	0	0.987	0.957	0.862	0.919	0	0	0	0	0.938	0	0
ENSMUSG00000100635	NA	predicted gene 29157 [Source:MGI Symbol;Acc:MGI:5579863]	NA	-	-	NA	NA	1.469	2.103	1.948	1.923	2.237	2.338	1.969	2.443	1.571	2.977	1.56	2.764	0	1.738	3.08	2.316	2.586	2.922	2.619	3.01	1.157	1.755	1.085	2.102	2.945	3.146	2.513	2.749	2.666	2.802	1.92	2.322	2.587	3.788	2.496	1.681
ENSMUSG00000102213	NA	predicted gene, 37489 [Source:MGI Symbol;Acc:MGI:5610717]	NA	-	-	NA	NA	0	0.867	0	0	0.947	0	0.979	0	0	0	0	0	0	0	0	0.996	0	0	0	0	0	0	0	1.068	0	0	0	0.862	0	0	0	0	0	0	0	0
ENSMUSG00000100480	NA	predicted gene 29156 [Source:MGI Symbol;Acc:MGI:5579862]	NA	-	-	NA	NA	3.423	2.356	2.747	2.909	3.362	3.424	3.285	2.661	2.305	3.605	2.967	3.125	2.447	2.504	2.501	2.994	2.323	3.378	3.206	2.594	2.229	2.794	2.951	3.118	2.945	3.298	3.727	4.047	2.448	3.695	3.806	3	3.324	3.968	3.807	3.589
ENSMUSG00000114212	LOC118567800	uncharacterized LOC118567800	118567800	1	-	-	-	4.354	3.073	4.74	3.81	4.652	3.805	3.662	4.479	3.788	3.605	3.872	4.759	2.447	4.017	4.226	4.241	3.809	4.614	4.498	3.818	4.281	4.233	4.156	4.714	1.543	2.301	1.935	3.638	4.091	3.695	5.18	4.954	3.324	4.338	2.907	3.715
ENSMUSG00000103629	NA	predicted gene 5694 [Source:MGI Symbol;Acc:MGI:3645764]	NA	-	-	NA	NA	2.439	0.867	0.965	0.949	0	0	0	0	0	0	0	1.552	1.69	0	1.518	0	0	1.526	1.021	1.006	0	0	1.085	0	1.543	0	0	0.862	0	0	0	1.585	1.001	1.501	0.948	0
ENSMUSG00000114943	Gm8947	predicted gene 8947	668050	1	-	-	-	4.354	3.073	5.18	4.544	4.069	3.719	4.049	4.535	4.302	3.386	3.425	4.344	2.941	3.665	4.074	3.801	2.323	4.558	5.04	3.917	4.37	2.794	4.327	4.987	1.953	3.56	3.093	4.184	3.845	3.955	4.42	4.459	3.172	4.684	3.363	4.04
ENSMUSG00002076531	NA	7SK RNA [Source:RFAM;Acc:RF00100]	NA	-	-	NA	NA	0	0	0.965	0	0	0	0	0	0	0	0	0	0	0	0	0	0	0	0	0	0	0	0	0	0	0	0	0	0	0	0	0	1.001	0	0	0
ENSMUSG00000100025	NA	predicted gene 8141 [Source:MGI Symbol;Acc:MGI:3647473]	NA	-	-	NA	NA	4.783	4.638	3.636	3.81	2.716	3.963	5.169	4.159	4.624	2.977	3.872	3.414	4.793	3.908	3.905	4.081	3.461	2.251	3.945	4.181	5.378	3.022	5.115	3.443	4.583	3.676	4.502	3.435	3.023	0.89	3.361	4.523	5.003	3.881	2.907	3.45
ENSMUSG00000114694	LOC118567804	uncharacterized LOC118567804	118567804	1	-	-	-	3.921	2.924	3.841	4.485	4.22	4.297	3.662	4.008	3.303	3.5	3.425	4.595	3.136	4.017	3.905	4.163	3.171	3.241	4.946	2.594	4.532	3.547	4.244	4.214	2.945	2.977	0	3.54	3.023	3.377	4.597	3.907	3.002	4.632	3.807	2.704
ENSMUSG00000114582	3110040M04Rik	RIKEN cDNA 3110040M04 gene	73176	1	151204120	-	-	3.538	3.331	4.021	4.655	4.541	3.963	3.547	3.747	3.566	3.964	4.212	4.475	3.728	4.017	4.296	3.993	4.001	3.618	5.21	2.008	4.872	4.405	4.406	4.884	0	1.98	2.733	3.063	3.753	3.955	4.895	3.807	3.462	3.881	3.487	2.108
ENSMUSG00000114591	LOC118567805	uncharacterized LOC118567805	118567805	1	-	-	-	2.182	3.55	2.747	4.424	4.147	3.886	3.285	3.542	2.568	3.964	4.134	3.953	2.715	4.017	2.721	1.995	4.171	3.823	4.683	0	4.281	4.233	3.854	4.449	0.969	1.567	2.924	2.915	1.476	3.695	4.356	4	3.172	4.05	2.907	1.681
ENSMUSG00002076687	NA	U2 spliceosomal RNA [Source:RFAM;Acc:RF00004]	NA	-	-	NA	NA	0	0	0	0	1.514	0.857	0	0	1.571	0.895	0.981	0	0	0	0	0	1.001	0	2.031	1.006	0	0	0	0	0	0	0	0	1.476	0	0	0	0	1.501	0	0
ENSMUSG00000100954	NA	predicted gene 10138 [Source:MGI Symbol;Acc:MGI:3708522]	NA	-	-	NA	NA	9.02	9.122	9.161	9.073	9.162	9.196	9.054	8.859	8.898	9.123	9.172	9.144	9.016	9.109	9.214	9.037	9.081	9.085	8.854	8.719	8.916	9.038	8.94	8.915	9.69	9.745	9.72	9.803	9.786	9.673	9.481	9.381	9.542	9.522	9.71	9.589
ENSMUSG00000051285	Pcmtd1	protein-L-isoaspartate (D-aspartate) O-methyltransferase domain containing 1	319263	1	7088919	-	-	10.501	10.518	10.577	10.221	10.24	10.377	10.187	10.316	10.283	10.341	10.284	10.134	10.467	10.505	10.264	10.366	10.243	10.38	10.227	10.134	9.703	9.996	10.257	10.257	10.732	10.777	10.697	10.596	10.457	10.527	10.565	10.595	10.579	10.508	10.548	10.519
ENSMUSG00000098201	NA	predicted gene, 26983 [Source:MGI Symbol;Acc:MGI:5504098]	NA	-	-	NA	NA	4.736	4.774	5.516	5.028	5.218	5.098	5.282	5.324	4.787	5.072	4.771	4.759	5.057	5.024	5.111	5.202	5.001	5.122	5.397	5.259	4.872	5.797	5.371	5.13	5.148	4.974	5.469	5.47	5.67	4.867	5.216	5.523	5.429	5.124	5.826	5.267
ENSMUSG00000103509	NA	predicted gene, 38372 [Source:MGI Symbol;Acc:MGI:5611600]	NA	-	-	NA	NA	8.797	8.853	8.952	8.681	8.625	8.836	8.57	8.645	8.693	8.621	8.74	8.523	8.417	8.358	8.434	8.693	8.552	8.702	8.321	8.442	8.142	8.201	8.571	8.469	9.161	9.306	9.21	9.045	8.914	8.974	8.939	8.829	8.971	8.965	8.885	8.952
ENSMUSG00000048538	NA	predicted gene 9826 [Source:MGI Symbol;Acc:MGI:3642725]	NA	-	-	NA	NA	9.665	9.577	9.583	9.789	9.661	9.831	9.954	9.842	9.869	9.747	9.805	9.765	9.637	9.65	9.717	9.704	9.651	9.579	9.711	9.581	10.024	9.684	9.734	9.681	9.787	9.682	9.719	9.568	9.5	9.602	9.678	9.783	9.884	9.619	9.544	9.599
ENSMUSG00000102768	NA	predicted gene, 19002 [Source:MGI Symbol;Acc:MGI:5011187]	NA	-	-	NA	NA	0	0	0	0.949	0.947	0	0	0	0.99	0	0	0	0	0	0	0	1.001	0	0	1.006	0	1.129	0	0	0.969	0	0	0	0	0	0	1	1.001	0.938	0.948	0
ENSMUSG00000097797	NA	predicted gene, 26901 [Source:MGI Symbol;Acc:MGI:5477395]	NA	-	-	NA	NA	6.301	6.478	6.788	6.839	6.688	6.723	6.687	6.979	7.077	6.816	6.635	6.692	6.13	5.975	5.733	6.436	6.428	6.679	6.58	6.487	6.021	6.473	6.373	6.64	6.856	6.831	6.669	7.273	7.236	7.312	7.536	7.417	7.369	7.274	7.441	7.499
ENSMUSG00000103067	NA	predicted gene, 30414 [Source:MGI Symbol;Acc:MGI:5589573]	NA	-	-	NA	NA	4.687	4.638	4.687	4.707	4.851	4.616	4.545	4.59	4.624	4.115	4.664	4.274	3.308	3.371	3.713	4.385	4.323	3.618	4.038	4.011	4.086	3.814	3.962	3.824	3.642	4.062	3.826	4.308	4.235	4.482	4.597	4.322	4.395	3.881	3.987	4.528
ENSMUSG00000102320	NA	predicted gene, 37791 [Source:MGI Symbol;Acc:MGI:5611019]	NA	-	-	NA	NA	0	0	0	0	0	0.857	0.979	0	0.99	0	0	0	0	0	0	0	0	0	0	0	0	0	0	0	0	0.987	0	0	0	0	0	1.585	0	0.938	0	0
ENSMUSG00000104226	NA	predicted gene 7470 [Source:MGI Symbol;Acc:MGI:3645544]	NA	-	-	NA	NA	1.869	1.405	0	0	0	0	0.979	0.917	1.571	0.895	0	0	0	1.738	0	0	0	0	1.021	1.006	1.79	0	0	0	1.543	0	0	0.862	0.919	0.89	1.514	0	0	0	0.948	0
ENSMUSG00000103903	NA	ribosomal protein S2, pseudogene 2 [Source:MGI Symbol;Acc:MGI:3645546]	NA	-	-	NA	NA	0.914	0	0	0.949	0	0	0.979	0.917	0	0	1.56	0	0	0	0	0	0	0	1.021	1.006	0	0	0	0	0	0	0	0	0	0	0	0	0	0	0.948	0
ENSMUSG00000103557	NA	predicted gene, 38216 [Source:MGI Symbol;Acc:MGI:5611444]	NA	-	-	NA	NA	2.182	1.405	0	0.949	1.514	0	0.979	0	0.99	0	0	0	0	1.116	0	0	0	0.956	0	0	0	0	1.085	0	0.969	0	0	0	0.919	0	0	1	0	0.938	0	0
ENSMUSG00000026312	Cdh7	cadherin 7, type 2	241201	1	109982899; 109983301; 109983722	-	-	3.299	3.073	2.939	1.923	3.708	2.553	3.769	4.085	3.566	3.262	4.134	2.956	3.308	1.738	1.925	2.801	2.323	1.526	2.842	1.592	1.79	3.022	3.318	3.708	1.953	1.567	3.093	2.347	2.666	2.969	2.495	3	2.81	2.221	2.907	2.704
ENSMUSG00000100290	NA	predicted gene, 18552 [Source:MGI Symbol;Acc:MGI:5010737]	NA	-	-	NA	NA	0.914	1.405	1.538	0	0	0	0	1.873	0	1.443	0	2.282	1.08	0	0	0	0	0.956	0	0	0	1.129	1.085	0	0	1.567	0	0	0	0	1.92	1	0	0	0	0
ENSMUSG00000099926	NA	predicted gene 6693 [Source:MGI Symbol;Acc:MGI:3648678]	NA	-	-	NA	NA	0	0	0	0	0.947	0	0	0	0	0	0	0	0	0	0	0	0	0	0	0	1.157	0	0	0	0	0	0.957	0	0	0	0	0	0	0	0	0
ENSMUSG00000039748	Exo1	exonuclease 1	26909	1	175880777	3430	Mismatch repair	11.16	11.177	11.2	11.426	11.466	11.348	11.502	11.529	11.543	11.437	11.428	11.412	11.352	11.288	11.281	11.527	11.541	11.579	11.411	11.414	11.361	11.54	11.527	11.557	11.658	11.622	11.693	11.909	11.862	11.818	11.869	11.794	11.781	11.924	11.878	11.885
ENSMUSG00000118715	Gm23805	predicted gene, 23805	115487578	1	-	-	-	4.154	3.073	3.742	3.99	2.237	3.311	4.715	4.479	4.373	3.126	3.136	4.04	3.728	4.382	4.226	2.994	3.586	3.724	4.361	3.595	4.872	3.219	2.951	3.932	3.848	3.882	4.166	3.321	3.434	3.377	3.601	4.459	4.588	3.689	4.291	4.04
ENSMUSG00000104158	Becn2	beclin 2	226720	1	175920328	-	-	0	1.405	0	0.949	0	0.857	0	0.917	1.571	0.895	0.981	0	1.08	0	0.95	1.58	1.001	0	2.031	2.817	1.79	1.129	0	2.43	3.402	2.784	1.935	0.862	1.476	1.437	0.947	1	2.002	1.905	0.948	1.073
ENSMUSG00000103540	NA	predicted gene, 37668 [Source:MGI Symbol;Acc:MGI:5610896]	NA	-	-	NA	NA	0	0	0	0	0	0	0	0	0	0	0	0	0	0	0	0	0	0	0	0	0	0	0	0	1.543	0	0	0	0	0	0	0	1.001	0	0	0
ENSMUSG00000057363	Uxs1	UDP-glucuronate decarboxylase 1	67883	1	43746960	52001100	Amino sugar and nucleotide sugar metabolism,Metabolic pathways	9.03	9.103	9.294	9.086	9.338	9.296	9.269	9.208	9.176	9.226	9.337	9.365	9.325	9.418	9.274	9.321	9.355	9.366	9.381	9.431	9.243	9.512	9.549	9.552	9.582	9.435	9.511	9.7	9.572	9.752	9.759	9.669	9.54	9.716	9.783	9.784
ENSMUSG00000047216	Cdh19	cadherin 19, type 2	227485	1	110888325	-	-	0.914	0	0	1.516	0	0	1.558	0.917	0.99	0	0.981	1.552	0	0	0	0	0	0	0	1.006	0	0	0	1.068	0	0	0	1.398	0.919	0.89	1.514	0	0	0.938	1.515	0
ENSMUSG00000102788	NA	predicted gene, 38255 [Source:MGI Symbol;Acc:MGI:5611483]	NA	-	-	NA	NA	0	0	0	0	0	0.857	0	0	0	0	0	0	0	0	0	0	0	0	0	0	0	0	0	0	0	0	0	0	0	0.89	0	1	0	0	0	1.073
ENSMUSG00000102160	NA	predicted gene, 36944 [Source:MGI Symbol;Acc:MGI:5610172]	NA	-	-	NA	NA	0.914	0	0	0	0	0.857	0	0	1.571	0	0	0	0	0	0.95	0	0	0	0	0	0	0	0	0	0.969	0	0	0.862	0	0	0	0	0	0	0	0
ENSMUSG00000090243	NA	predicted gene 16103 [Source:MGI Symbol;Acc:MGI:3802086]	NA	-	-	NA	NA	4.957	5.05	5.253	4.986	5.025	5.562	6.068	5.291	5.337	5.486	4.719	5.039	5.437	5.428	5.149	5.037	4.956	5.161	5.249	5.655	5.378	5.766	5.371	5.037	5.523	5.674	5.587	4.928	4.927	5.884	5.981	5.357	5.647	5.268	5.387	4.78
ENSMUSG00000100701	NA	predicted gene, 19587 [Source:MGI Symbol;Acc:MGI:5011772]	NA	-	-	NA	NA	1.869	1.405	1.538	0	0.947	2.905	0.979	1.473	2.305	1.443	1.972	2.764	1.69	1.738	1.518	2.801	1.586	2.251	2.031	2.594	2.837	2.523	2.456	4.126	2.532	2.301	2.924	2.562	2.856	2.802	0.947	2.322	2.002	2.221	2.716	2.704
ENSMUSG00000100555	NA	predicted gene 8173 [Source:MGI Symbol;Acc:MGI:3648321]	NA	-	-	NA	NA	5.286	5.371	4.839	5.804	5.623	5.537	5.913	4.834	5.439	5.458	5.455	5.623	4.734	5.305	5.223	5.315	5.428	5.305	5.04	5.503	6.176	5.451	5.589	5.037	5.493	5.618	5.615	6.035	6.046	5.798	5.675	6.044	6.047	5.575	5.45	5.348
ENSMUSG00000101395	NA	predicted gene 8241 [Source:MGI Symbol;Acc:MGI:3647219]	NA	-	-	NA	NA	0	0.867	0	0	0.947	0	0	0	0	0	2.292	0	0	0	0.95	0	0	0	0	0	0	0	0	0	0	0	0	0	1.476	0	0	0	0	0	0	1.073
ENSMUSG00000102728	NA	predicted gene, 37934 [Source:MGI Symbol;Acc:MGI:5611162]	NA	-	-	NA	NA	1.869	0	2.527	2.718	2.496	1.391	1.558	2.443	1.984	1.839	2.292	2.543	1.69	2.171	0	1.58	0	0	1.612	1.006	1.157	1.129	1.085	2.697	0	2.784	1.935	2.094	1.476	2.969	1.92	1	2.002	2.889	2.496	0
ENSMUSG00000088848	NA	predicted gene, 26352 [Source:MGI Symbol;Acc:MGI:5456129]	NA	-	-	NA	NA	0	0	0.965	0	0	0	0	0	0	0	0	0	0	0	0	0	0	0	0	0	0	0	0	0	0	0	0	0	0	0	0	0	0	0	0	0
ENSMUSG00002075225	NA		NA	-	-	NA	NA	0.914	0	0	0	0	0	0	0	0	0	0	0	0	0	0	0	0	0	0	0	0	0	0	0	0	0	0	0	0.919	0	0	0	0	0	0	1.073
ENSMUSG00000038702	Dsel	dermatan sulfate epimerase-like	319901	1	111858701	-	-	8.052	8.066	8.164	7.902	7.91	8.083	8.083	8.259	7.874	8.044	8.132	7.978	7.889	7.845	7.674	7.851	7.896	7.971	7.954	7.786	7.582	7.94	7.927	8.064	8.688	8.79	8.927	8.608	8.507	8.497	8.667	8.679	8.717	8.587	8.537	8.669
ENSMUSG00000101875	NA	predicted gene 6028 [Source:MGI Symbol;Acc:MGI:3648170]	NA	-	-	NA	NA	3.538	4.058	0	2.499	1.92	2.553	3.868	3.018	4.504	1.839	2.292	2.764	4.395	4.606	3.368	2.316	2.001	2.511	3.036	3.595	5.096	2.794	3.472	3.708	3.848	2.563	4.31	1.788	1.877	2.614	2.495	3.807	3.703	3.583	2.237	1.073
ENSMUSG00000099732	NA	predicted gene, 17752 [Source:MGI Symbol;Acc:MGI:5009836]	NA	-	-	NA	NA	3.013	1.796	1.948	2.718	2.237	3.963	2.772	1.473	1.984	1.839	1.972	2.282	2.447	2.774	3.08	1.58	1.001	2.511	2.355	3.18	2.229	2.19	2.456	1.676	2.753	2.301	2.924	2.094	1.476	2.397	1.92	3	3.002	2.221	2.237	2.436
ENSMUSG00000100020	NA	predicted gene, 19086 [Source:MGI Symbol;Acc:MGI:5011271]	NA	-	-	NA	NA	1.869	0.867	2.266	0	2.716	2.338	2.964	2.851	1.984	1.443	1.56	2.543	2.118	2.171	3.812	1.58	2.323	0	3.206	2.331	3.593	1.755	2.456	2.923	2.271	0	0.957	2.094	1.877	1.437	0.947	2.322	2.324	3.208	2.496	3.297
ENSMUSG00000101054	NA	predicted gene, 18406 [Source:MGI Symbol;Acc:MGI:5010591]	NA	-	-	NA	NA	2.439	0	0.965	0.949	3.075	1.391	1.969	1.473	1.571	1.839	0.981	1.552	0	0	0.95	1.58	0	1.526	1.612	1.592	0	0	0	1.068	0	0.987	0	1.398	0.919	2.142	2.236	1.585	1.587	1.905	2.716	1.681
ENSMUSG00000088691	Gm22331	predicted gene, 22331	115485769	1	-	-	-	0	1.405	0.965	0	0	0	0.979	0	0.99	0	0.981	0	0	0	0	0	0	0	0	0	0	0	0	0	0	0	0	0	0	0	0	1.585	0	0	0.948	1.073
ENSMUSG00000099884	NA	predicted gene 8204 [Source:MGI Symbol;Acc:MGI:3646498]	NA	-	-	NA	NA	0	0	0	0	0	0	0	0	0	0	0	0	0	1.116	0	0	0	0	0	0	0	1.129	0	0	0	0	0	0	0	0	0	1	1.001	0	0	0
ENSMUSG00000097648	NA	RIKEN cDNA 9330185C12 gene [Source:MGI Symbol;Acc:MGI:1924761]	NA	-	-	NA	NA	6.317	6.353	6.454	6.467	6.649	6.678	6.419	6.895	6.549	6.456	6.783	6.692	5.675	5.679	5.293	5.826	5.359	5.978	6.25	5.792	5.539	5.971	6.141	6.282	6.295	6.588	6.357	6.723	6.694	6.62	6.579	6.375	6.173	6.532	6.464	6.425
ENSMUSG00000100515	NA	predicted gene, 17916 [Source:MGI Symbol;Acc:MGI:5010101]	NA	-	-	NA	NA	0	0	0	0	0	0	1.558	0	0.99	0	0	0	0	0	0	0	0	0	0	0	0	0	0	0	0	0	0	0	0	0	0	0	0	0	0	0
ENSMUSG00000033021	Gmppa	GDP-mannose pyrophosphorylase A	69080	1	75435935	5.10052e+16	Amino sugar and nucleotide sugar metabolism,Biosynthesis of cofactors,Fructose and mannose metabolism,Metabolic pathways	9.069	9.1	9.168	9.144	8.943	9.011	8.956	8.963	8.843	9.062	9.191	9.147	9.371	9.391	9.455	9.419	9.383	9.353	9.165	9.143	9.114	9.172	9.18	9.4	10.182	10.178	10.126	9.978	10.002	10.049	9.733	9.904	9.739	9.752	9.803	9.883
ENSMUSG00000055214	Pld5	phospholipase D family, member 5	319455	1	175962305	-	-	1.469	0	0	0	0.947	1.391	0	1.473	0.99	1.443	0.981	1.552	0	1.116	0	0	1.001	0.956	1.021	1.592	1.157	1.129	1.085	1.068	1.543	1.567	0	1.398	2.448	0.89	0.947	1	1.587	1.905	1.515	1.681
ENSMUSG00000078184	NA	RNA binding motif protein 8A2 [Source:MGI Symbol;Acc:MGI:3612447]	NA	-	-	NA	NA	3.013	3.073	2.747	2.499	1.514	3.719	3.868	2.443	3.788	2.81	3.136	1.962	2.447	4.117	3.231	3.694	3.809	2.511	3.206	3.18	3.978	2.794	3.962	2.923	3.265	3.146	2.733	3.321	2.191	2.969	1.92	3.807	3.462	2.889	2.496	2.93
ENSMUSG00000104363	NA	predicted gene, 38081 [Source:MGI Symbol;Acc:MGI:5611309]	NA	-	-	NA	NA	0	0	0	0	0	0	0	0.917	0	0	0	0	0	0	0.95	0	0	0	0	0	0	0	0	0	0	0	0	0	0	0	0	0	0	0	0	0
ENSMUSG00000103277	NA	predicted gene, 37916 [Source:MGI Symbol;Acc:MGI:5611144]	NA	-	-	NA	NA	0	0	0	0	0.947	0	0	0	0	0	0	0	0	0	0	0	0	0	0	0	0	0	1.085	0	0	0	0	0	0	0	0	0	0	0	0	0
ENSMUSG00000104157	NA	predicted gene, 38101 [Source:MGI Symbol;Acc:MGI:5611329]	NA	-	-	NA	NA	0	0	0	0	0.947	0	0	0	0	0	0	0	0	0	0.95	0	1.001	0	2.031	1.006	0	0	0	0	0.969	0	0	0.862	0	0	0	0	0	0	0.948	0
ENSMUSG00000104248	NA	predicted gene, 38152 [Source:MGI Symbol;Acc:MGI:5611380]	NA	-	-	NA	NA	0	0	0	0	1.514	0	0	0	0	0	0	0.975	0	0	0	0	0	0	0	0	1.157	0	1.085	0	0	0	0	0	0	0	0	0	0	0	0	1.073
ENSMUSG00000104021	Gm36536	predicted gene, 36536	102640488	1	176430110	NA	NA	0	0	0	0	0.947	0	0	0.917	0	0	0	0.975	0	0	0	0	0	0	0	0	0	0	0	0	0	0	0	0.862	0	0.89	0	0	0	0	0	0
ENSMUSG00000103471	NA	predicted gene, 17966 [Source:MGI Symbol;Acc:MGI:5010151]	NA	-	-	NA	NA	0.914	0	0	0	0	0	0	0	0	0.895	0	0	0	0	0	0	0	0	0	0	0	0	0	0	0	0	0	0	0	0	0	0	0	0	0	0
ENSMUSG00000033007	Asic4	acid-sensing (proton-gated) ion channel family member 4	241118	1	75450509	4750	Inflammatory mediator regulation of TRP channels	3.921	3.826	3.841	3.365	3.987	3.053	3.133	3.304	3.303	2.977	3.136	3.125	3.728	4.461	3.905	4.241	4.249	3.724	4.126	3.917	3.733	4.405	3.611	3.932	4.332	5.259	4.96	4.674	4.884	4.78	4.356	4.755	4.758	5.046	4.652	4.721
ENSMUSG00000102605	NA	predicted gene, 37264 [Source:MGI Symbol;Acc:MGI:5610492]	NA	-	-	NA	NA	0	0	0	0.949	0.947	0	0	0	0	0.895	0	0	0	1.116	0	0	1.001	1.526	0	0	0	1.129	2.126	0	0	1.98	1.935	1.788	2.448	1.832	0	1.585	0	1.905	2.237	2.108
ENSMUSG00000070695	Cntnap5a	contactin associated protein-like 5A	636808	1	115684736	-	-	0	1.796	0	0.949	0.947	0	0	0	0.99	0	0.981	0.975	1.69	0	0	0.996	0	1.526	1.021	0	0	1.129	0	2.102	0.969	0	0	0	1.877	0	0	0	0	0	0.948	0
ENSMUSG00000025909	Sntg1	syntrophin, gamma 1	71096	1	8359738	-	-	6.813	7.035	7.049	6.791	6.981	6.919	6.779	6.863	6.666	6.881	7.007	7.217	6.323	6.151	5.682	6.202	6.268	6.304	5.873	6.369	5.378	5.669	6.163	6.542	7.718	7.956	7.802	7.459	7.736	7.618	7.823	7.7	7.603	7.635	7.594	7.771
ENSMUSG00002076179	NA		NA	-	-	NA	NA	0	0	0	0	0	0	0.979	0	0	0	0	0	0	0	0	0	0	0	0	1.006	0	0	0	1.068	0	0	0	0	0	0	0	0	0	0	0	0
ENSMUSG00000102647	NA	predicted gene, 38024 [Source:MGI Symbol;Acc:MGI:5611252]	NA	-	-	NA	NA	0	1.405	1.948	0	0.947	0	0.979	0	0	0	0	0	0	0	0	0	0	0.956	0	1.006	1.157	0	0	0	0	0.987	0	0	0	0.89	1.92	1.585	0	0.938	0	0
ENSMUSG00000086235	NA	predicted gene 16284 [Source:MGI Symbol;Acc:MGI:3826541]	NA	-	-	NA	NA	0.914	0	0	0.949	0	1.391	1.558	0.917	0	0	0	0.975	1.08	0	0.95	0	0	0	0	0	0	0	1.085	1.068	0	0	0	0	0	0.89	0.947	0	0	0.938	0	0
ENSMUSG00000102253	NA	predicted gene, 38259 [Source:MGI Symbol;Acc:MGI:5611487]	NA	-	-	NA	NA	0.914	0	0	0.949	0	0	1.558	0	1.984	1.443	0.981	0.975	0	1.116	0	0	0	0.956	0	0	0	0	0	0	0.969	0	0.957	1.788	2.191	0.89	1.92	1.585	0	1.905	0	2.108
ENSMUSG00000094429	NA	predicted gene, 19965 [Source:MGI Symbol;Acc:MGI:5012150]	NA	-	-	NA	NA	0	0	0	0	0	0	0	0.917	0.99	0	1.56	0	0	0	0	0	0	0.956	0	0	0	0	1.085	0	0	0	0.957	0	0	0	0.947	0	1.001	0	0	1.073
ENSMUSG00000103884	NA	predicted gene, 37005 [Source:MGI Symbol;Acc:MGI:5610233]	NA	-	-	NA	NA	0	0	0	0	0.947	0	0	0	0.99	0	0	0	1.08	0	0.95	0	0	0	0	0	0	0	0	1.068	0.969	0	0	0	1.476	0.89	0	0	0	0.938	0.948	0
ENSMUSG00000084353	NA	predicted gene 15452 [Source:MGI Symbol;Acc:MGI:3768636]	NA	-	-	NA	NA	7.409	7.322	7.296	7.435	7.328	7.52	7.638	7.451	7.587	7.36	7.54	7.55	7.538	7.572	7.431	7.35	7.419	7.395	7.508	7.641	7.554	7.568	7.413	7.491	7.581	7.581	7.668	7.405	7.514	7.521	7.543	7.614	7.479	7.341	7.552	7.711
ENSMUSG00002076328	NA		NA	-	-	NA	NA	0.914	2.356	2.527	2.239	2.496	2.086	0	0.917	1.571	1.443	1.972	1.962	1.69	2.504	1.518	1.58	0	0	1.612	1.592	1.79	2.794	3.146	2.102	1.953	0.987	3.093	0	2.856	1.437	1.514	2	2.002	1.501	1.921	0
ENSMUSG00000103933	NA	predicted gene, 36964 [Source:MGI Symbol;Acc:MGI:5610192]	NA	-	-	NA	NA	4.08	4.685	3.396	2.909	3.362	3.529	4.661	3.926	4.68	3.5	3.136	2.282	3.952	3.908	3.992	2.801	3.702	1.933	4.208	3.711	4.745	3.93	3.611	2.43	4.028	4.928	5.045	3.198	3.023	3.377	3.361	4.755	5.212	3.968	3.363	3.832
ENSMUSG00002075967	NA		NA	-	-	NA	NA	6.511	6.134	5.141	6.067	5.218	6.077	6.419	6.188	6.283	4.917	5.321	5.343	6.13	6.469	5.831	5.08	5.171	5.305	5.795	5.942	6.294	4.994	5.654	5.655	6.046	6.331	5.959	4.72	5.231	4.687	5.938	5.882	6.27	5.46	4.704	5.424
ENSMUSG00000086195	NA	predicted gene 6152 [Source:MGI Symbol;Acc:MGI:3648859]	NA	-	-	NA	NA	0	0	0	0	0	0	0.979	0	0	0.895	0	1.552	1.69	0	0.95	0	0	0	0	0	0	0	0	0	0	0	0	0	0	0.89	0	0	1.001	0	0	0
ENSMUSG00000101373	NA	zinc finger protein 813, pseudogene [Source:MGI Symbol;Acc:MGI:3645355]	NA	-	-	NA	NA	0.914	1.405	0.965	0	0	0	0	1.873	0	0	0.981	1.552	0	1.116	0	0	0	0	0	0	0	0	0	3.118	0	0	0	0.862	1.476	0	0	0	1.001	0	0.948	0
ENSMUSG00000104504	NA	predicted gene 7445 [Source:MGI Symbol;Acc:MGI:3644942]	NA	-	-	NA	NA	0	0	0	0	0	0	0.979	0	0	0	0	0.975	1.08	0	0	0	0	0	0	0	0	0	0	0	0	0	0	0	0	0.89	0	0	0	0	0	0
ENSMUSG00000099615	NA	predicted gene 28362 [Source:MGI Symbol;Acc:MGI:5579068]	NA	-	-	NA	NA	0	1.405	0	1.516	0	2.338	1.558	2.661	1.571	0	2.292	0	1.08	0	0.95	0	1.001	0.956	2.619	2.008	0	2.794	3.146	2.697	0	0	0	0.862	2.191	1.437	1.514	1.585	2.324	0	1.921	0
ENSMUSG00000066693	NA	predicted gene 7493 [Source:MGI Symbol;Acc:MGI:3643471]	NA	-	-	NA	NA	4.736	4.487	4.325	4.293	4.421	4.411	4.867	3.926	4.504	4.315	3.872	4.122	3.952	4.299	4.363	4.081	3.171	3.916	3.945	4.869	4.931	3.814	4.327	3.824	5.33	5.062	5.085	4.928	4.884	4.687	4.85	5.585	5.212	4.831	5.025	4.66
ENSMUSG00000102316	NA	predicted gene, 37629 [Source:MGI Symbol;Acc:MGI:5610857]	NA	-	-	NA	NA	0	0	0	0	0	0	0	0.917	0	0	0	0	0	0	0.95	0	1.001	0	0	0	0	0	0	0	0	0	0	0	0	0	0	0	0	0	0	0
ENSMUSG00000100265	NA	predicted gene 28363 [Source:MGI Symbol;Acc:MGI:5579069]	NA	-	-	NA	NA	1.869	0	0	0	1.514	0	0	0	0	0	1.56	0	0	0	0	0	0	2.251	0	0	1.79	0	0	2.102	0	0	0	0	0	0	1.514	2.807	1.001	0	0.948	0
ENSMUSG00000103819	NA	predicted gene, 38008 [Source:MGI Symbol;Acc:MGI:5611236]	NA	-	-	NA	NA	0	0	0	0	0	0	0	0	0	0	0	0.975	0	0	0	0	0	0	0	0	0	0	0	0	0	0	0	0.862	0	0	0	0	0	0	0	0
ENSMUSG00000100527	NA	predicted gene 28359 [Source:MGI Symbol;Acc:MGI:5579065]	NA	-	-	NA	NA	0	1.796	0	0	0	0	0	0	0	0	0	0	0	0	0	0	0	0	0	0	0	0	0	1.068	0	0	0	0	0	0	0	0	0	0	0	0
ENSMUSG00000102871	NA	predicted gene, 37143 [Source:MGI Symbol;Acc:MGI:5610371]	NA	-	-	NA	NA	0.914	0	0	0.949	0	0	0	1.473	0	1.443	0.981	0.975	1.08	0	0	0	0	0	1.612	0	1.157	1.129	2.456	0	0	0	0	1.788	1.476	1.832	0	1.585	2.002	0.938	0.948	0
ENSMUSG00000099571	NA	predicted gene, 18182 [Source:MGI Symbol;Acc:MGI:5010367]	NA	-	-	NA	NA	1.469	0	2.266	0	0	0.857	0	0	0	0.895	1.56	1.552	0	0	1.518	0.996	1.586	0.956	0	0	0	1.755	1.085	1.676	0.969	0.987	1.528	0.862	0.919	2.397	0	1	0	0.938	0	1.681
ENSMUSG00000101571	NA	predicted gene 6187 [Source:MGI Symbol;Acc:MGI:3648954]	NA	-	-	NA	NA	2.182	1.405	2.527	0.949	0.947	0	1.969	0	0.99	1.443	0	0.975	1.69	1.116	1.518	0.996	0	1.526	0	2.008	3.066	0	1.698	1.068	0	0	1.528	0.862	0	0.89	1.514	1	1.001	0	0.948	1.681
ENSMUSG00000104428	NA	predicted gene, 18299 [Source:MGI Symbol;Acc:MGI:5010484]	NA	-	-	NA	NA	0	0.867	0	0.949	0	0	0	0	0	0	0	0	0	0	0	0	0	0	0	0	0	0	0	0	0	0	0	0	0	0	0	0	0	0.938	0	0
ENSMUSG00000101303	B020011L13Rik	RIKEN cDNA B020011L13 gene	547097	1	117781134	-	-	1.469	2.103	1.538	1.516	0	1.391	0	0	0	0	0.981	0	0	0	0	0.996	1.586	0.956	0	1.006	0	0	0	1.068	0.969	0	0	0	0	0	0	0	0	0	0	0
ENSMUSG00000102272	NA	predicted gene 7512 [Source:MGI Symbol;Acc:MGI:3646401]	NA	-	-	NA	NA	3.013	2.924	2.527	3.078	2.716	2.086	1.558	1.473	1.984	2.149	2.775	2.543	2.941	2.774	2.721	2.579	2.001	1.526	2.619	2.331	2.565	3.022	2.456	2.923	2.532	2.977	3.093	2.915	3.023	2.614	2.906	2	1.001	3.344	2.496	3.297
ENSMUSG00000100305	NA	predicted gene 28360 [Source:MGI Symbol;Acc:MGI:5579066]	NA	-	-	NA	NA	0	1.405	0	0	0	0	0	0	0	0	0	0	0	0	0	0	0	0	0	0	0	0	0	0	0.969	0	0	0	0	1.437	0	0	0	0	1.515	0
ENSMUSG00000099534	NA	predicted gene 28169 [Source:MGI Symbol;Acc:MGI:5578875]	NA	-	-	NA	NA	0	0	0.965	0	0.947	0	0.979	0.917	0.99	2.149	0	0.975	0	0	0.95	0	0	0	0	1.006	1.157	0	1.085	0	0	0.987	1.528	0	1.476	0	0	0	1.001	0.938	0.948	0
ENSMUSG00000103411	NA	predicted gene, 18300 [Source:MGI Symbol;Acc:MGI:5010485]	NA	-	-	NA	NA	0	0	0	0.949	0	0	2.551	0.917	0.99	0	1.56	0	1.08	0	0	0	0	0.956	0	1.006	1.79	0	2.126	0	0	0	0	0.862	0.919	0	0	1.585	1.001	0	0.948	2.436
ENSMUSG00000100886	NA	predicted gene 7195 [Source:MGI Symbol;Acc:MGI:3779695]	NA	-	-	NA	NA	0	0	0	0	0	0	0	0	0	0	0	0	0	0	0	0	0	0	0	1.006	0	0	1.085	0	0.969	0	0	0	0	0	0	0	0	0	0	0
ENSMUSG00000101415	NA	predicted gene 28168 [Source:MGI Symbol;Acc:MGI:5578874]	NA	-	-	NA	NA	0	0	0	0	0	0	0	0	0	2.622	0	0	0	0	0	0	1.001	0	0	1.592	1.157	0	1.085	0	0	0	0	0	0	0	0	1	0	0	0	0
ENSMUSG00000061024	Rrs1	ribosome biogenesis regulator 1	59014	1	9545407	-	-	10.771	10.705	10.782	11.058	11.055	10.956	11.125	11.054	10.942	10.888	10.963	10.946	11	10.936	10.882	11.111	11.234	11.176	11.055	10.992	11.308	11.266	11.025	11.102	11.164	11.201	11.122	11.571	11.524	11.471	11.345	11.402	11.378	11.427	11.51	11.468
ENSMUSG00000100617	NA	predicted gene 7145 [Source:MGI Symbol;Acc:MGI:3648947]	NA	-	-	NA	NA	0	0	0	0	0	0	0	0	0	0	1.56	0	0	1.738	0	0	1.001	0	1.021	1.006	0	2.794	0	0	0.969	0	0	0	0.919	0	0	0	0	0	0.948	0
ENSMUSG00000100177	NA	predicted gene 29489 [Source:MGI Symbol;Acc:MGI:5580195]	NA	-	-	NA	NA	0	0.867	0	0	0	0	0	0	0	0	0	0	0	0	0	0	0	0.956	0	0	0	0	0	0	0	0	0	0	0	0	0	0	0	0.938	0	0
ENSMUSG00000101363	NA	predicted gene 29490 [Source:MGI Symbol;Acc:MGI:5580196]	NA	-	-	NA	NA	0	0	1.538	0	0	0	0	0.917	0	0.895	0	0.975	0	0	0	0	0	0	0	1.006	0	0	1.085	0	0	0.987	1.528	0.862	0	0	0	1	1.001	0.938	0	0
ENSMUSG00000102030	NA	predicted gene 29106 [Source:MGI Symbol;Acc:MGI:5579812]	NA	-	-	NA	NA	3.163	1.405	2.939	0.949	2.907	2.553	1.969	3.428	2.79	3.5	1.56	1.962	2.715	3.198	0.95	0	2.586	1.933	2.619	2.594	2.229	1.129	2.456	1.676	3.265	3.146	3.505	1.788	3.173	1.437	2.906	3.17	3.002	2.479	2.237	2.108
ENSMUSG00000099870	NA	predicted gene 7200 [Source:MGI Symbol;Acc:MGI:3644666]	NA	-	-	NA	NA	6.552	6.7	6.788	6.73	6.938	6.86	6.74	6.662	6.68	6.76	6.438	6.718	6.677	6.776	6.745	6.665	6.688	6.806	6.625	6.881	6.464	6.53	6.59	6.608	6.33	6.417	6.453	6.595	6.754	6.644	6.661	6.781	6.27	6.655	6.464	6.664
ENSMUSG00000023150	Ivns1abp	influenza virus NS1A binding protein	117198	1	151344485; 151344497	-	-	12.724	12.738	12.769	12.785	12.761	12.79	12.579	12.568	12.541	12.684	12.678	12.643	12.54	12.569	12.349	12.661	12.622	12.685	12.403	12.404	12.261	12.475	12.471	12.574	13.19	13.297	13.161	13.394	13.386	13.371	13.208	13.122	13.148	13.212	13.167	13.257
ENSMUSG00000026374	Tsn	translin	22099	1	118298513	-	-	11.487	11.483	11.545	11.714	11.702	11.612	11.805	11.839	11.797	11.683	11.676	11.682	11.617	11.657	11.445	11.781	11.772	11.834	11.76	11.835	11.808	11.898	11.812	11.921	11.768	11.932	11.778	12.169	12.104	12.106	12.227	12.209	12.115	12.137	12.132	12.134
ENSMUSG00000026377	Nifk	nucleolar protein interacting with the FHA domain of MKI67	67949	1	118321842	-	-	10.83	10.767	10.935	11.21	11.262	11.155	11.369	11.462	11.4	11.248	11.326	11.342	10.872	10.81	10.701	11.31	11.239	11.312	11.223	11.146	11.141	11.171	11.208	11.253	10.993	10.985	10.941	11.71	11.784	11.692	11.728	11.742	11.717	11.747	11.719	11.699
ENSMUSG00000099936	NA	predicted gene 28867 [Source:MGI Symbol;Acc:MGI:5579573]	NA	-	-	NA	NA	1.469	0.867	0.965	1.516	1.514	0.857	1.969	0	2.568	0.895	1.56	0.975	0	1.738	1.518	1.58	1.586	0.956	1.612	0	2.229	3.022	1.698	2.697	0.969	0.987	2.253	1.398	1.476	0.89	1.514	1	2.002	0.938	2.496	2.436
ENSMUSG00000025911	Adhfe1	alcohol dehydrogenase, iron containing, 1	76187	1	9547947	-	-	6.593	6.478	6.631	6.237	6.18	6.546	6.109	6.306	6.406	6.551	6.32	6.579	5.578	6.002	6.05	5.97	6.001	6.159	5.499	5.655	5.043	5.702	5.589	6.132	6.651	6.449	6.529	6.371	6.375	6.705	6.043	6.022	5.526	6.122	6.269	6.248
ENSMUSG00000052748	Swt1	SWT1 RNA endoribonuclease homolog (S. cerevisiae)	66875	1	151367698	-	-	10.527	10.56	10.627	10.272	10.394	10.399	10.089	10.21	10.226	10.324	10.248	10.071	10.23	10.253	10.024	10.377	10.247	10.41	9.989	10.066	9.567	10.087	10.237	10.255	10.723	10.798	10.799	10.796	10.827	10.778	10.527	10.433	10.482	10.64	10.612	10.713
ENSMUSG00000079671	2610203C22Rik	RIKEN cDNA 2610203C22 gene	72481	1	9560832	NA	NA	4.154	4.487	3.636	4.293	4.291	4.411	3.285	4.642	3.681	4.315	4.052	4.2	3.952	4.017	3.607	4.163	4.001	4.614	3.845	4.259	2.837	4.405	3.611	4.214	4.399	3.882	4.44	4.117	4.595	4.824	4.068	4.392	3.324	3.788	4.541	3.715
ENSMUSG00000081441	NA	predicted gene 6161 [Source:MGI Symbol;Acc:MGI:3644104]	NA	-	-	NA	NA	12.903	12.841	12.788	12.926	12.778	12.924	12.862	12.77	12.77	12.697	12.769	12.763	12.897	12.932	13.008	12.845	12.834	12.751	12.664	12.677	12.824	12.681	12.658	12.621	12.985	12.944	13.001	12.859	12.87	12.876	12.718	12.705	12.805	12.69	12.768	12.718
ENSMUSG00000067879	Vxn	vexin	76982	1	9601266	-	-	0	0	1.538	0	0	0	0.979	0.917	0.99	1.839	0.981	0.975	0	0	0	0	0	0.956	0	2.331	0	1.755	1.085	0	0	0	0	2.094	0.919	0.89	2.495	1	0	2.221	0.948	1.681
ENSMUSG00000099827	NA	predicted gene 29520 [Source:MGI Symbol;Acc:MGI:5580226]	NA	-	-	NA	NA	0	0	0	0	0	0	0	0	1.571	0	0	0	0	0	0	0	0	0	0	1.006	0	1.129	0	0	0	0	0	0	0	0	0	0	1.001	0	0	0
ENSMUSG00000057335	Cep170	centrosomal protein 170	545389	1	176733652	-	-	10.374	10.353	10.365	10.387	10.312	10.429	10.246	10.475	10.466	10.365	10.418	10.482	10.535	10.497	10.437	10.672	10.642	10.658	10.385	10.27	9.938	10.077	10.347	10.406	10.788	10.819	10.818	11.003	10.983	10.962	10.866	10.73	10.809	10.864	10.847	10.839
ENSMUSG00000103634	NA	RIKEN cDNA 3110062G12 gene [Source:MGI Symbol;Acc:MGI:1920438]	NA	-	-	NA	NA	3.643	3.648	4.633	3.228	3.602	3.886	3.422	3.304	3.681	3.5	3.666	3.414	3.462	2.774	3.08	4.163	3.323	3.09	3.738	3.711	1.79	2.794	4.156	2.697	2.945	4.498	3.505	4.117	4.698	4.588	3.806	4.087	3.324	4.127	4.069	4.383
ENSMUSG00000104154	NA	predicted gene, 38104 [Source:MGI Symbol;Acc:MGI:5611332]	NA	-	-	NA	NA	4.53	3.648	4.576	4.707	4.22	4.837	4.767	4.962	4.302	4.545	4.771	4.475	3.952	4.674	3.231	5.202	4.323	4.669	4.038	4.333	3.978	3.814	4.406	4.884	4.846	4.498	3.826	5.24	5.124	4.988	4.983	4.907	5.288	4.921	4.755	4.837
ENSMUSG00000103435	NA	predicted gene, 36992 [Source:MGI Symbol;Acc:MGI:5610220]	NA	-	-	NA	NA	5.113	5.187	5.141	5.453	5.45	5.562	5.004	5.19	5.189	5.246	5.691	5.536	5.28	5.305	5.031	5.993	5.783	5.934	5.397	5.403	5.043	5.6	5.068	5.13	5.82	5.618	5.797	6.123	5.565	5.905	5.848	5.392	5.617	5.656	5.826	5.565
ENSMUSG00000065573	Mir350	microRNA 350	723921	1	176772324	-	-	1.469	2.103	1.948	1.516	1.514	1.78	0.979	1.873	1.984	0.895	2.292	2.282	2.941	2.171	0	2.316	2.323	2.251	2.619	2.008	1.79	2.19	0	1.676	0.969	2.977	2.253	1.398	2.448	1.832	2.715	2.807	2.81	1.905	2.907	1.073
ENSMUSG00002076271	NA	7SK RNA [Source:RFAM;Acc:RF00100]	NA	-	-	NA	NA	2.657	3.331	2.266	2.718	3.075	2.739	2.289	2.186	2.982	2.149	3.425	2.282	2.118	2.171	1.518	1.995	3.001	3.241	1.612	2.331	2.229	3.022	2.456	2.102	2.532	3.783	2.253	2.562	3.309	2.142	3.074	2.807	2.587	3.057	2.237	3.125
ENSMUSG00000053286	Trmt1l	tRNA methyltransferase 1 like	98685	1	151428541	-	-	9.912	9.86	9.978	9.76	9.798	9.819	9.468	9.454	9.312	9.672	9.671	9.744	10.025	9.987	10.178	9.837	9.895	9.97	9.403	9.397	9.314	9.592	9.701	9.653	10.513	10.617	10.556	10.444	10.436	10.485	10.15	10.163	10.235	10.295	10.343	10.367
ENSMUSG00000106406	Mir7682	microRNA 7682	102466847	1	151442392	-	-	1.469	1.405	2.939	0.949	1.92	0.857	2.551	0.917	3.303	2.622	1.972	0.975	2.447	1.116	1.518	0.996	1.586	0.956	1.612	2.594	1.157	1.755	2.126	2.102	0	1.567	1.528	2.094	2.191	2.142	2.715	3	1.587	2.221	0.948	0
ENSMUSG00000103928	NA	predicted gene, 37893 [Source:MGI Symbol;Acc:MGI:5611121]	NA	-	-	NA	NA	6.092	6.247	6.216	6.237	6.494	6.388	6.299	6.502	6.439	6.666	6.471	6.36	5.907	6.391	6.257	6.563	6.394	6.555	6.727	6.181	6.271	6.289	6.556	6.507	6.88	6.715	6.708	7.138	7.045	6.953	7.223	7.228	7.222	7.168	6.981	6.999
ENSMUSG00000026484	Rnf2	ring finger protein 2	19821	1	151469397	-	-	11.443	11.45	11.553	11.395	11.471	11.56	11.465	11.63	11.5	11.598	11.607	11.508	11.743	11.667	11.467	11.748	11.677	11.802	11.764	11.742	11.157	11.5	11.769	11.829	11.791	11.899	11.792	12.122	12.174	12.101	12.168	12.142	12.205	12.197	12.157	12.216
ENSMUSG00000103238	NA	predicted gene, 36527 [Source:MGI Symbol;Acc:MGI:5595686]	NA	-	-	NA	NA	7.778	7.688	7.896	8.101	7.991	8.057	7.785	7.834	8.179	8.144	8.05	7.904	7.716	7.707	7.757	8.163	8.191	8.311	8.298	8.269	7.796	7.786	8.284	8.293	8.185	8.295	8.098	8.472	8.596	8.462	8.657	8.554	8.588	8.506	8.573	8.516
ENSMUSG00000100981	NA	predicted gene 29072 [Source:MGI Symbol;Acc:MGI:5579778]	NA	-	-	NA	NA	0	0	0	0	0	0	0	0	0	0	0	0	0	0	0.95	0	1.001	0	0	1.006	0	0	0	1.068	0	0.987	0	0	0	0	0	0	0	0	0	1.073
ENSMUSG00000100551	NA	predicted gene, 19503 [Source:MGI Symbol;Acc:MGI:5011688]	NA	-	-	NA	NA	3.423	2.356	2.266	1.516	1.92	2.086	1.558	3.304	3.303	1.839	2.554	1.552	3.136	2.774	1.925	2.316	3.001	2.922	3.036	2.817	3.264	0	1.085	2.102	2.271	2.301	2.924	1.398	2.448	0	0.947	1	2.587	1.905	2.716	3.125
ENSMUSG00000100357	NA	predicted gene 28181 [Source:MGI Symbol;Acc:MGI:5578887]	NA	-	-	NA	NA	1.469	0.867	0.965	1.516	0.947	2.086	0.979	0.917	0	1.443	0.981	0	1.08	0	0.95	1.58	0	1.526	0	0	0	0	1.085	0	0	1.567	0	1.788	1.476	2.142	1.92	1.585	1.001	2.221	1.921	2.108
ENSMUSG00000025912	Mybl1	myeloblastosis oncogene-like 1	17864	1	9667410	-	-	9.023	9.151	9.183	8.833	8.681	8.956	8.866	8.892	8.91	8.984	8.974	8.667	9.419	9.373	9.163	8.744	8.766	8.974	9.088	9.085	8.793	8.767	8.907	9.102	9.609	9.75	9.716	9.224	9.239	9.219	9.539	9.643	9.38	9.386	9.389	9.331
ENSMUSG00000045210	Vcpip1	valosin containing protein (p97)/p47 complex interacting protein 1	70675	1	9718621	-	-	10.953	10.992	11.057	10.976	10.998	11.043	10.962	11.092	10.959	11.015	11.02	11.011	10.985	11.087	10.872	11.158	11.088	11.238	11.076	11.04	10.753	11.032	11.157	11.135	11.194	11.365	11.244	11.392	11.445	11.452	11.423	11.413	11.397	11.435	11.438	11.465
ENSMUSG00000041763	Tpp2	tripeptidyl peptidase II	22019	1	43933993	-	-	11.879	11.913	11.938	11.802	11.755	11.877	11.684	11.897	11.807	11.9	11.835	11.835	11.927	11.895	11.73	11.886	11.819	11.945	11.767	11.691	11.364	11.58	11.724	11.711	12.259	12.325	12.224	12.318	12.325	12.25	12.183	12.121	12.151	12.262	12.226	12.219
ENSMUSG00000097893	NA	RIKEN cDNA 1700034P13 gene [Source:MGI Symbol;Acc:MGI:1920581]	NA	-	-	NA	NA	7.947	7.835	7.878	7.984	8.048	8.003	7.878	7.937	7.939	7.932	8.018	8.021	7.922	8.118	7.997	8.163	8.171	8.232	8.046	8.125	8.369	8.297	7.907	8.064	8.404	8.249	8.417	8.174	8.306	8.391	8.232	8.366	8.168	8.252	8.242	8.229
ENSMUSG00000026504	Sdccag8	serologically defined colon cancer antigen 8	76816	1	176814659	-	-	7.558	7.47	7.261	7.227	7.328	7.336	7.025	7.391	7.439	7.39	7.338	7.179	7.43	7.461	7.528	7.153	7.35	7.547	6.995	7.151	6.91	7.027	6.879	7.313	8.146	8.108	8.142	7.876	8.106	8.063	8.042	7.768	8.053	7.839	7.871	7.955
ENSMUSG00000103367	NA	predicted gene, 38158 [Source:MGI Symbol;Acc:MGI:5611386]	NA	-	-	NA	NA	2.846	2.356	2.527	1.923	2.496	2.086	2.964	2.851	1.984	1.443	2.775	1.962	2.118	2.171	1.518	0.996	2.809	2.251	2.355	1.592	2.229	2.19	1.698	2.697	2.945	1.98	2.924	3.063	2.666	2.614	1.514	2.322	2.002	3.057	2.237	2.704
ENSMUSG00000103584	NA	predicted gene, 38053 [Source:MGI Symbol;Acc:MGI:5611281]	NA	-	-	NA	NA	0.914	1.405	1.948	0.949	0	0.857	1.969	0	1.571	0.895	0	0	0	1.116	0.95	1.58	0	0.956	1.612	0	0	1.129	0	0	0.969	1.98	1.528	1.398	1.476	0	0	0	0	0.938	0.948	1.073
ENSMUSG00002076339	NA		NA	-	-	NA	NA	1.869	1.405	2.527	1.923	2.237	2.553	0.979	2.443	3.151	2.149	2.554	2.764	1.08	2.171	1.925	1.995	1.586	0.956	1.612	2.331	1.157	3.022	1.085	1.068	0	0.987	2.513	2.094	0.919	1.832	3.225	3.17	2.81	2.221	2.496	2.108
ENSMUSG00000102475	NA	predicted gene, 37246 [Source:MGI Symbol;Acc:MGI:5610474]	NA	-	-	NA	NA	3.163	2.103	2.266	2.499	3.075	2.905	1.969	2.186	1.571	2.81	3.55	2.956	1.69	3.371	3.08	1.58	2.323	2.922	2.355	2.008	2.837	3.219	1.698	2.923	2.532	3.146	3.505	3.974	2.448	3.254	3.486	2.585	4.09	3.468	3.226	3.715
ENSMUSG00000047343	Mettl21c	methyltransferase like 21C	433294	1	44009407	-	-	5.412	5.282	5.019	5.39	4.984	5.29	5.208	5.689	5.761	5.458	5.635	5.623	5.473	4.86	5.031	4.9	5.616	5.372	5.466	5.626	5.096	5.527	5.371	5.716	5.82	5.528	5.643	5.999	6.065	5.884	6.122	5.755	6.09	6.159	6.161	5.997
ENSMUSG00000102211	NA	predicted gene, 37490 [Source:MGI Symbol;Acc:MGI:5610718]	NA	-	-	NA	NA	2.657	2.103	1.948	1.923	2.716	3.424	2.551	2.186	2.568	2.405	2.775	2.543	2.447	2.774	0.95	1.995	2.001	3.09	2.031	2.594	2.229	2.19	2.456	2.43	3.527	1.98	0.957	3.54	2.191	3.254	2.495	2.585	3.002	3.057	2.716	3.125
ENSMUSG00000087082	NA	predicted gene 15423 [Source:MGI Symbol;Acc:MGI:3705184]	NA	-	-	NA	NA	3.538	3.55	3.396	3.49	3.9	3.627	4.283	4.229	2.305	3.262	4.356	3.277	2.941	2.504	3.368	2.994	4.001	2.922	4.126	3.917	3.066	3.686	3.611	2.697	3.642	3.298	3.381	3.729	3.753	3.787	3.806	4.459	4.09	3.583	3.602	4.457
ENSMUSG00000090106	NA	predicted gene 15838 [Source:MGI Symbol;Acc:MGI:3801943]	NA	-	-	NA	NA	0	0	0	0	0	0	0.979	0	0	1.443	0	0	0	0	0	0	0	0	0	0	0	0	1.085	0	0	0	0	0	0	0	0	0	1.001	0	0	1.073
ENSMUSG00000103251	NA	predicted gene, 37519 [Source:MGI Symbol;Acc:MGI:5610747]	NA	-	-	NA	NA	4.957	4.685	4.79	4.072	4.704	4.517	4.42	5.003	3.887	4.597	5.487	5.121	3.728	4.536	4.603	3.993	5.001	5.234	4.208	4.259	4.931	4.322	3.611	4.937	4.846	4.367	4.31	5.444	5.51	5.362	4.802	5.285	5.09	5.302	5.65	5.348
ENSMUSG00000091844	Gm8251	predicted gene 8251	102636082	1	44055870	-	-	4.998	5.282	5.546	5.39	4.541	5.769	5.866	6.4	6.067	5.458	5.796	5.594	4.317	4.606	4.296	5.08	4.586	5.436	5.947	5.711	5.29	6.077	6.354	6.38	4.262	4.297	4.724	5.388	5.481	5.362	5.96	6.108	5.885	5.94	6.064	6.046
ENSMUSG00000026483	Niban1	niban apoptosis regulator 1	63913	1	151571372	-	-	10.467	10.576	10.64	10.247	10.289	10.386	9.998	9.98	9.892	10.061	10.064	10.136	11.555	11.549	11.596	11.378	11.47	11.524	11.199	11.21	11.284	11.329	11.229	11.315	11.585	11.571	11.587	11.568	11.492	11.518	11.471	11.409	11.485	11.55	11.541	11.495
ENSMUSG00000100594	2810414N06Rik	RIKEN cDNA 2810414N06 gene	102640772	1	151748949	NA	NA	4.53	4.938	5.061	5.108	5.322	5.098	5.245	4.788	5.109	5.246	5.008	4.905	4.957	5.124	4.657	3.9	4.702	4.438	4.361	4.918	5.334	4.761	4.551	4.214	4.11	5.103	4.823	4.674	5.361	4.536	5.024	4.807	5.288	4.271	4.896	5.182
ENSMUSG00000082528	NA	predicted gene 15182 [Source:MGI Symbol;Acc:MGI:3705533]	NA	-	-	NA	NA	0	1.405	0	1.516	1.514	1.78	0.979	0.917	1.984	0.895	0	0	1.08	2.504	0	0	1.001	1.526	1.612	0	0	0	0	1.068	0	0.987	0	2.562	0	0	1.92	1	2.002	1.501	0.948	1.073
ENSMUSG00000082012	NA	predicted gene 5257 [Source:MGI Symbol;Acc:MGI:3647791]	NA	-	-	NA	NA	5.076	4.257	3.108	3.99	2.237	3.627	4.484	3.926	4.624	3.126	1.56	2.956	4.234	3.001	4.363	1.58	3.323	2.922	4.624	4.098	5.784	3.814	4.406	4.126	4.524	4.297	4.823	2.749	1.476	2.802	3.225	3.7	4.325	3.468	2.496	2.108
ENSMUSG00000099996	NA	predicted gene 29065 [Source:MGI Symbol;Acc:MGI:5579771]	NA	-	-	NA	NA	0	0	0	0	0	0.857	0	0	0	0	0	0.975	0	0	0	0	0	0	0	0	0	0	0	0	0	0	0	0	0	0	0	0	0	0	0.948	0
ENSMUSG00000100553	Gm17751	predicted gene, 17751	620079	1	76489132	NA	NA	0	0.867	0	0	0	0	0	0.917	0	0	0	0	0	0	0	0	0	0	0	0	1.79	0	0	0	0	0.987	0	0	0	0	0	0	0	0	0	0
ENSMUSG00000100534	NA	predicted gene 816 [Source:MGI Symbol;Acc:MGI:2685662]	NA	-	-	NA	NA	0	0	0	0	0	0	0	0	0	0	0	0	0	0	0.95	0	0	0	0	0	0	0	0	0	0	0	0	0	0	0	0	0	1.001	0	0	0
ENSMUSG00000102904	NA	predicted gene, 38265 [Source:MGI Symbol;Acc:MGI:5611493]	NA	-	-	NA	NA	0	0.867	0.965	2.239	0	0	0.979	0	0	0	1.56	1.552	1.08	0	0	0	0	0.956	0	0	2.229	1.755	0	0	1.543	0	0	1.398	1.877	1.832	0.947	1	0	0.938	0	1.073
ENSMUSG00000019699	Akt3	thymoma viral proto-oncogene 3	23797	1	177020075	01521,01522,01524,04010,04012,04014,04015,04022,04024,04062,04066,04068,04071,04072,04140,04150,04151,04152,04210,04211,04213,04218,04261,04370,04371,04380,04510,04550,04611,04613,04620,04625,04630,04660,04662,04664,04666,04668,04722,04725,04728,04910,04914,04915,04917,04919,04920,04922,04923,04926,04929,04931,04932,04933,04935,04973,05010,05017,05132,05135,05142,05145,05152,05160,05161,05162,051…	Acute myeloid leukemia,Adipocytokine signaling pathway,Adrenergic signaling in cardiomyocytes,AGE-RAGE signaling pathway in diabetic complications,Alzheimer disease,AMPK signaling pathway,Apelin signaling pathway,Apoptosis,Autophagy - animal,B cell receptor signaling pathway,Breast cancer,C-type lectin receptor signaling pathway,cAMP signaling pathway,Carbohydrate digestion and absorption,Cellula…	9.143	9.254	9.213	8.853	8.921	8.893	8.299	8.436	8.292	8.946	8.773	8.91	9.025	8.998	8.859	8.683	8.564	8.768	8.265	8.166	8.104	8.532	8.501	8.455	10.015	9.963	9.857	9.405	9.485	9.383	8.861	8.748	8.87	9.151	9.167	9.247
ENSMUSG00000104391	NA	predicted gene, 37960 [Source:MGI Symbol;Acc:MGI:5611188]	NA	-	-	NA	NA	3.538	3.331	3.396	2.909	2.496	3.424	3.133	3.648	3.303	3.262	3.666	3.125	2.941	2.504	3.607	3.453	1.586	3.09	3.622	2.331	1.157	1.755	3.738	3.932	4.262	4.145	4.31	3.435	2.856	4.482	3.361	3.585	3.81	4.402	3.708	3.45
ENSMUSG00000102133	NA	predicted gene, 37106 [Source:MGI Symbol;Acc:MGI:5610334]	NA	-	-	NA	NA	1.469	2.103	3.934	3.228	2.716	2.739	2.551	2.851	2.982	2.81	1.972	3.277	2.447	1.116	1.518	1.995	2.586	2.511	1.612	2.331	2.229	1.755	3.472	2.43	2.532	4.297	2.924	2.749	3.023	2.969	3.074	3.459	3.002	2.889	3.226	3.45
ENSMUSG00000102749	NA	predicted gene, 37598 [Source:MGI Symbol;Acc:MGI:5610826]	NA	-	-	NA	NA	2.846	3.648	2.266	2.909	2.496	2.739	2.289	2.443	1.571	2.977	3.55	1.962	1.69	3.001	1.925	3.9	1.001	2.511	2.355	2.594	2.565	1.129	2.126	2.102	3.114	3.56	3.919	3.897	2.856	3.118	2.495	3	2.81	3.583	3.602	3.297
ENSMUSG00000103163	NA	predicted gene, 38146 [Source:MGI Symbol;Acc:MGI:5611374]	NA	-	-	NA	NA	1.869	2.103	2.939	1.923	2.907	2.905	1.558	3.304	2.305	3.262	2.775	3.125	1.69	1.116	2.241	1.58	2.323	2.511	1.021	1.592	1.79	3.392	2.951	2.697	3.642	3.56	3.381	2.915	2.666	3.118	2.906	2.585	2.81	1.501	2.907	2.436
ENSMUSG00000103646	NA	predicted gene, 37706 [Source:MGI Symbol;Acc:MGI:5610934]	NA	-	-	NA	NA	4.687	4.539	4.976	4.6	3.807	4.355	4.715	4.42	4.624	4.743	3.872	4.344	4.234	4.536	3.905	4.693	4.249	4.085	4.126	4.098	3.264	3.93	3.738	4.126	5.026	4.881	5.125	5.47	5.087	5.064	4.754	4.907	4.395	4.784	5.066	5.267
ENSMUSG00000102427	NA	predicted gene, 37463 [Source:MGI Symbol;Acc:MGI:5610691]	NA	-	-	NA	NA	3.834	3.444	4.255	3.49	3.708	4.173	3.662	3.304	4.228	4.041	4.356	4.04	3.728	2.774	3.08	2.994	3.171	4.499	4.126	3.332	3.264	3.93	3.854	3.443	4.11	4.367	4.823	4.579	4.235	4.482	3.899	3.585	4.395	3.968	4.483	4.837
ENSMUSG00000097892	NA	predicted gene, 26801 [Source:MGI Symbol;Acc:MGI:5477295]	NA	-	-	NA	NA	4.003	3.648	3.396	3.078	3.602	4.106	3.547	3.304	3.887	3.5	2.554	3.414	4.234	3.792	3.812	2.994	3.461	3.241	2.355	2.594	3.978	3.93	3.611	1.676	4.028	4.675	5.273	4.308	3.932	3.955	3.899	3	3.588	4.201	4.22	4.221
ENSMUSG00000063659	Zbtb18	zinc finger and BTB domain containing 18	30928	1	177442350; 177444652; 177444660; 177444937; 177445820	-	-	8.87	9.1	9.054	8.713	8.651	8.838	8.43	8.308	8.292	8.691	8.717	8.671	9.253	9.041	9.123	8.665	8.77	8.808	8.34	8.254	8.117	8.334	8.579	8.56	9.566	9.571	9.454	9.149	9.073	9.201	8.912	8.629	8.986	9.012	9.108	9.063
ENSMUSG00000102432	NA	predicted gene, 29856 [Source:MGI Symbol;Acc:MGI:5589015]	NA	-	-	NA	NA	0	0.867	0	0	0	0	0	0	0	0	0	0	0	0	0.95	0	0	0.956	0	0	0	0	0	1.068	0	0	0	0	0	0	0	0	0	0	0	0
ENSMUSG00000103043	NA	predicted gene, 37306 [Source:MGI Symbol;Acc:MGI:5610534]	NA	-	-	NA	NA	0	0	0	0	0	0	0	0	0	0	0	0	0	0	0	0	0	0	0	0	1.157	0	0	1.068	0	0	0	0	0	0	0	0	0	0	0	0
ENSMUSG00000026049	Tex30	testis expressed 30	75623	1	44086612	-	-	9.09	9.241	9.24	9.179	9.226	9.313	9.36	9.613	9.376	9.359	9.365	9.23	9.357	9.204	9.031	9.241	9.204	9.478	9.27	9.216	8.829	9.207	9.382	9.458	9.292	9.457	9.379	9.689	9.708	9.692	9.704	9.564	9.677	9.727	9.576	9.621
ENSMUSG00000103767	NA	predicted gene, 37858 [Source:MGI Symbol;Acc:MGI:5611086]	NA	-	-	NA	NA	0	0	0	0	0	0	0	0.917	0	0	0	0	0	1.738	0	0	0	0	0	0	1.79	0	0	0	0	0	0	0	0	0	0	0	0	0	0	0
ENSMUSG00000101746	2310043L19Rik	RIKEN cDNA 2310043L19 gene	75589	1	177641541	NA	NA	0	0	0	0	0	0	0	0	0	0	0	0.975	0	0	0.95	0	0	0	1.021	1.592	0	1.129	1.085	0	0	0	0	0	0	0	1.514	0	1.001	0	0	0
ENSMUSG00000043019	Edem3	ER degradation enhancer, mannosidase alpha-like 3	66967	1	151755373	4141	Protein processing in endoplasmic reticulum	15.625	15.358	15.704	16.256	16.166	15.928	16.118	15.603	15.997	15.709	15.793	15.868	15.474	15.637	15.518	15.413	15.665	15.343	15.343	15.49	16.682	15.96	15.305	15.059	15.637	15.655	15.549	15.618	15.6	15.639	15.508	15.681	15.461	15.609	15.687	15.511
ENSMUSG00000101104	NA	predicted gene 29247 [Source:MGI Symbol;Acc:MGI:5579953]	NA	-	-	NA	NA	8.339	8.459	8.588	8.339	8.389	8.544	8.316	8.82	8.598	8.582	8.724	8.65	8.791	8.572	8.596	8.481	8.461	8.802	8.467	8.607	7.772	8.307	8.621	8.534	8.951	9.039	9.029	9.085	9.124	8.967	9.209	8.936	9.033	9.027	8.973	8.883
ENSMUSG00000015962	1700016C15Rik	RIKEN cDNA 1700016C15 gene	69428	1	177729813	-	-	3.538	2.103	0	2.718	2.716	3.963	3.133	3.168	3.788	4.315	2.292	2.764	2.941	2.171	2.912	3.453	2.323	2.731	3.206	3.595	3.438	2.794	2.126	3.443	2.753	2.784	2.924	3.063	3.548	3.787	2.715	3.322	4.003	3.788	4.069	3.589
ENSMUSG00000032666	1700025G04Rik	RIKEN cDNA 1700025G04 gene	69399	1	151884523	-	-	8.327	8.336	8.252	8.005	7.859	8.158	7.559	7.662	7.397	7.875	7.827	7.881	8.758	8.77	8.818	8.296	8.461	8.29	7.684	7.648	7.836	7.816	7.973	7.96	9.081	9.11	9.029	8.568	8.72	8.441	8.126	8.144	8.111	8.48	8.377	8.394
ENSMUSG00000100685	NA	predicted gene 28610 [Source:MGI Symbol;Acc:MGI:5579316]	NA	-	-	NA	NA	3.834	2.759	3.108	3.365	3.362	3.627	3.285	3.018	2.568	2.149	2.967	3.414	4.317	4.117	4.074	4.081	4.323	2.511	3.036	3.47	2.565	2.19	2.951	1.676	4.463	3.975	4.823	3.321	3.023	4.306	3.601	3.459	3.324	3.881	3.987	4.04
ENSMUSG00000102090	NA	predicted gene 8964 [Source:MGI Symbol;Acc:MGI:3642935]	NA	-	-	NA	NA	0	0	0	0	0	0	0	0	0	0	0	0	0	0	0	0	0	0.956	0	0	0	1.129	2.126	0	0.969	0	0	0	0	0	0	0	1.587	0	0	0
ENSMUSG00000103744	NA	predicted gene, 38238 [Source:MGI Symbol;Acc:MGI:5611466]	NA	-	-	NA	NA	0.914	0.867	0	0	0	0	0	0	0	0	0	0.975	0	0	0	0	0	0	0	0	0	0	0	0	0	0	0	0.862	0	0	0.947	0	0	0	0	1.681
ENSMUSG00000015961	Adss	adenylosuccinate synthetase, non muscle	11566	1	177763177	2.30003e+17	Alanine, aspartate and glutamate metabolism,Biosynthesis of cofactors,Metabolic pathways,Purine metabolism	12.071	12.037	12.137	12.223	12.203	12.212	12.305	12.429	12.366	12.349	12.374	12.275	12.237	12.176	11.997	12.548	12.467	12.604	12.511	12.472	12.223	12.273	12.471	12.434	12.158	12.177	12.093	12.707	12.707	12.687	12.769	12.685	12.709	12.673	12.725	12.724
ENSMUSG00000089657	NA	predicted gene 16585 [Source:MGI Symbol;Acc:MGI:4415005]	NA	-	-	NA	NA	5.219	4.938	5.686	5.804	5.753	5.064	5.483	5.613	5.812	5.43	5.133	5.199	5.611	4.971	5.424	5.665	5.674	5.866	5.127	6.24	6.075	5.285	5.863	5.859	5.493	5.296	5.529	5.715	5.837	5.82	6.336	5.954	6.27	5.94	5.961	5.754
ENSMUSG00000102483	Catspere1	cation channel sperm associated auxiliary subunit epsilon 1	631584	1	177808418	-	-	2.182	0	0	2.239	1.514	0	0	0	1.571	0.895	0	0	0	0	0	0.996	1.586	0.956	0	0	0	0	0	0	0	1.567	2.733	0	0	0.89	0.947	2.322	0	0.938	0.948	0
ENSMUSG00000014980	Tsen15	tRNA splicing endonuclease subunit 15	66637	1	152370735	-	-	8.378	8.31	8.344	8.631	8.694	8.713	8.86	9.021	8.971	8.9	8.914	8.708	8.512	8.594	8.362	8.806	8.62	8.682	8.802	8.715	8.633	8.656	8.777	8.813	8.429	8.603	8.456	8.88	8.969	8.883	9.238	9.103	9.098	9.012	9.063	9.066
ENSMUSG00000026235	Epha4	Eph receptor A4	13838	1	77367184	4360	Axon guidance	10.052	9.948	10.137	10.365	10.451	10.406	10.127	10.218	10.228	10.227	10.271	10.249	11.744	11.628	11.609	12	11.983	12.064	11.921	11.924	11.809	12.044	11.985	12.034	10.761	10.871	10.733	10.991	10.929	11.001	11.241	11.185	11.216	11.209	11.172	11.225
ENSMUSG00000099141	Mir6352	microRNA 6352	102465180	1	77496652	-	-	2.439	2.759	3.259	3.902	3.075	2.739	3.285	3.428	3.566	3.262	3.288	2.282	4.317	4.017	4.363	4.748	4.394	4.867	4.431	4.47	4.37	4.823	4.915	4.773	3.114	3.298	2.924	3.729	3.753	3.597	3.361	3.807	3.462	3.468	3.226	3.589
ENSMUSG00000032649	Colgalt2	collagen beta(1-O)galactosyltransferase 2	269132	1	152399866	3100051401100	Lysine degradation,Metabolic pathways,Other types of O-glycan biosynthesis	0.914	0.867	0.965	0.949	1.514	1.391	1.558	1.473	1.984	1.443	0.981	2.543	2.941	3.198	2.912	2.801	2.809	2.922	3.738	3.332	2.837	3.392	2.725	2.102	3.527	2.977	3.244	3.435	3.845	4.033	2.236	3.807	2.81	3.208	3.487	2.704
ENSMUSG00000101849	NA	predicted gene 28386 [Source:MGI Symbol;Acc:MGI:5579092]	NA	-	-	NA	NA	2.182	1.796	2.527	1.516	2.237	2.086	1.969	1.473	1.571	2.149	0.981	1.962	3.308	4.606	3.231	2.579	2.323	3.916	3.206	3.18	3.066	3.686	2.951	2.923	2.945	2.784	2.513	2.915	2.191	3.118	1.514	2.807	3.002	2.889	2.237	2.704
ENSMUSG00000102052	NA	predicted gene 28387 [Source:MGI Symbol;Acc:MGI:5579093]	NA	-	-	NA	NA	0	0	0	0	0.947	0	0	0	0	0	0	0.975	0	0	0	0	0	0	0	0	0	0	0	0	0	0	0	0	0	0	0	1.585	0	0	0	0
ENSMUSG00000026047	Poglut2	protein O-glucosyltransferase 2	72050	1	44106545	-	-	9.354	9.407	9.584	9.534	9.373	9.33	9.44	9.363	9.255	9.448	9.542	9.544	9.659	9.633	9.633	9.425	9.436	9.569	9.4	9.301	9.171	9.537	9.543	9.476	10.114	10.146	10.109	10.029	10.03	9.905	10.019	9.881	9.869	9.907	9.942	9.873
ENSMUSG00000080878	NA	basic transcription factor 3, pseudogene 14 [Source:MGI Symbol;Acc:MGI:3783063]	NA	-	-	NA	NA	0	0	0	0	0	0	0	0.917	0.99	0	0.981	0	0	1.116	0.95	0	1.586	0.956	0	1.592	2.837	0	0	0	0.969	0	0.957	0	0	0	0.947	0	0	0.938	0.948	0
ENSMUSG00000091476	Catspere2	cation channel sperm associated auxiliary subunit epsilon 2	545391	1	177991397; 177991434	-	-	4.003	4.127	4.021	3.711	4.541	4.465	4.715	4.229	3.788	3.796	3.666	4.2	3.601	3.371	2.721	4.385	3.809	3.916	3.497	3.818	4.281	4.405	2.951	3.708	4.399	4.559	4.671	3.897	4.301	3.874	3.486	4.17	3.462	3.788	3.987	4.383
ENSMUSG00000104097	NA	predicted gene, 37313 [Source:MGI Symbol;Acc:MGI:5610541]	NA	-	-	NA	NA	2.439	2.103	2.747	2.909	2.237	3.424	2.964	3.747	3.887	2.81	3.288	2.543	1.69	3.001	0.95	3.163	3.323	1.933	2.842	3.595	1.157	2.19	2.126	2.923	3.265	3.975	2.733	3.638	3.023	3.254	3.601	3.7	3.462	3.208	3.226	2.93
ENSMUSG00000119789	Gm25312	predicted gene, 25312	115487707	1	-	-	-	0.914	1.405	0	1.923	0.947	0	3.662	2.186	2.305	0	0	0	2.941	3.525	1.518	1.995	0	0	2.031	1.006	3.264	1.755	1.698	1.676	0.969	1.567	1.935	1.398	0.919	0.89	1.514	1.585	3.002	1.501	0.948	1.073
ENSMUSG00000102493	NA	predicted gene 8010 [Source:MGI Symbol;Acc:MGI:3648648]	NA	-	-	NA	NA	5.113	3.985	4.976	4.424	5.066	5.32	5.13	4.921	5.228	5.144	5.285	4.595	4.47	4.86	4.657	4.452	4.859	3.823	4.563	5.055	5.46	4.629	5.161	4.126	4.846	5.296	5.341	4.579	4.595	4.638	4.219	5.209	5.173	4.463	5.066	5.267
ENSMUSG00000004872	Pax3	paired box 3	18505	1	78101266	5202	Transcriptional misregulation in cancer	1.469	1.796	0.965	0	0.947	0	0.979	2.186	1.571	1.839	0	1.962	1.08	0	0.95	1.58	2.001	1.526	1.612	1.006	2.229	1.129	1.085	2.43	0	0	0	0.862	1.476	0	0.947	1	2.587	0.938	1.515	0
ENSMUSG00000118426	NA	predicted gene 2102 [Source:MGI Symbol;Acc:MGI:3780270]	NA	-	-	NA	NA	2.182	2.759	2.939	2.718	2.496	3.053	2.772	3.168	3.151	2.81	2.967	2.956	2.941	2.774	3.231	3.9	4.249	3.378	3.497	3.595	3.438	4.139	1.698	2.43	3.114	2.977	2.924	3.198	2.856	2.397	1.514	3.322	3.172	2.889	2.237	2.436
ENSMUSG00000041684	Bivm	basic, immunoglobulin-like variable motif containing	246229	1	44118956; 44119161; 44119527; 44119967	-	-	9.183	9.293	9.326	9.038	9.066	9.089	9.006	9.137	9.064	9.342	9.337	9.298	9.354	9.151	9.096	9.217	9.102	9.4	9.001	9.066	8.664	9.015	9.305	9.229	9.725	9.856	9.74	9.753	9.775	9.741	9.662	9.726	9.632	9.844	9.762	9.756
ENSMUSG00000032908	Sgpp2	sphingosine-1-phosphate phosphatase 2	433323	1	78310345	6000110004071	Metabolic pathways,Sphingolipid metabolism,Sphingolipid signaling pathway	6.317	6.099	6.159	6.767	6.321	6.608	6.025	6.4	6.774	6.353	6.267	6.29	5.96	6.198	5.601	6.469	5.979	6.061	6.483	6.454	5.684	6.493	6.313	6.176	6.461	6.383	6.655	6.988	7.064	6.933	6.751	6.988	6.934	6.816	6.825	6.935
ENSMUSG00000099561	NA	predicted gene 28410 [Source:MGI Symbol;Acc:MGI:5579116]	NA	-	-	NA	NA	0	0	0	0	0.947	0	0	0.917	0	0	0	0.975	0	0	0	0	0	0	0	0	0	0	0	0	0	0	0.957	0	0	0	0.947	0	0	0	0	0
ENSMUSG00000102945	NA	predicted gene, 37884 [Source:MGI Symbol;Acc:MGI:5611112]	NA	-	-	NA	NA	0.914	0	0	0	0	1.391	0	0	0.99	0	0	0	0	0	0	0	0	0	0	0	0	0	0	0	0	0	0	0	0	0	0.947	0	1.001	0	0	0
ENSMUSG00000026502	Desi2	desumoylating isopeptidase 2	78825	1	178187416	-	-	10.705	10.749	10.815	10.7	10.65	10.708	10.35	10.432	10.393	10.717	10.617	10.666	10.526	10.538	10.329	10.559	10.529	10.682	10.049	9.936	9.743	10.401	10.405	10.451	11.187	11.144	11.113	11.101	11.083	11.128	10.79	10.683	10.668	10.891	10.909	11.021
ENSMUSG00000103958	NA	predicted gene 8023 [Source:MGI Symbol;Acc:MGI:3647988]	NA	-	-	NA	NA	6.579	6.353	6.323	6.815	6.739	7.084	7.003	6.829	7.129	6.427	6.833	6.52	5.985	6.053	5.708	6.547	6.024	6.321	6.307	6.12	6.58	6.126	6.624	6.322	5.364	5.729	5.797	6.328	6.246	6.115	6.463	6.475	6.675	6.366	6.649	6.046
ENSMUSG00000070489	NA	RIKEN cDNA 4930527J03 gene [Source:MGI Symbol;Acc:MGI:1922414]	NA	-	-	NA	NA	2.657	1.796	2.747	2.499	1.92	2.338	2.289	2.443	1.984	0.895	0.981	1.552	2.447	2.171	1.925	0.996	3.001	2.251	0	2.008	2.229	2.19	0	1.676	1.953	2.784	2.253	1.398	2.191	2.397	0	1.585	2.324	1.501	1.921	2.436
ENSMUSG00000104126	NA	predicted gene, 37486 [Source:MGI Symbol;Acc:MGI:5610714]	NA	-	-	NA	NA	6.835	6.932	6.873	6.839	7.084	6.429	7.272	7.195	7.139	6.943	7.102	7.016	6.723	6.697	6.806	6.993	6.99	6.977	7.22	7.511	7.525	6.918	7.335	7.04	6.719	6.513	6.708	6.902	6.79	6.973	7.232	7.108	7.163	6.982	7.142	6.895
ENSMUSG00000086350	NA	RIKEN cDNA B230369F24 gene [Source:MGI Symbol;Acc:MGI:2443392]	NA	-	-	NA	NA	4.829	5.341	5.391	5.325	5.218	5.229	5.245	5.19	5.15	5.716	5.455	5.039	4.47	5.428	4.603	5.452	5.428	5.404	5.532	5.47	5.096	5.702	4.968	5.3	5.026	5.222	5.438	5.692	5.264	5.17	5.386	5.977	5.836	5.519	5.939	5.631
ENSMUSG00000026500	Cox20	cytochrome c oxidase assembly protein 20	66359	1	178319152	4714	Thermogenesis	9.504	9.402	9.503	9.361	9.369	9.61	9.351	9.474	9.463	9.489	9.395	9.142	9.163	9.015	8.687	9.489	9.179	9.396	9.198	9.245	8.406	8.817	9.057	9.242	9.609	9.819	9.61	9.996	10.039	9.942	10.078	9.991	9.971	9.918	9.895	9.832
ENSMUSG00000026048	Ercc5	excision repair cross-complementing rodent repair deficiency, complementation group 5	22592	1	44147743	3420	Nucleotide excision repair	9.494	9.414	9.565	9.282	9.33	9.339	9.681	9.658	9.655	9.427	9.329	9.397	9.495	9.498	9.61	9.262	9.235	9.103	9.626	9.585	9.601	9.335	9.146	9.142	10.009	10.082	10.122	9.72	9.635	9.803	10.206	10.317	10.144	9.9	9.857	9.805
ENSMUSG00000046828	Mettl21e	methyltransferase like 21E	403183	1	44204069	-	-	0	0	0	0.949	0	0.857	0	0.917	1.571	0	0.981	0	0	0	0	0	1.001	0	0	1.592	1.157	1.129	1.085	0	0.969	0	0	1.788	0.919	1.437	0	1	0	0.938	0.948	0
ENSMUSG00000089703	NA	predicted gene 15833 [Source:MGI Symbol;Acc:MGI:3801794]	NA	-	-	NA	NA	0.914	0.867	1.538	1.516	0	1.391	0	0	0	1.443	0	0	1.08	1.116	0.95	0	1.001	0	2.355	1.006	0	0	1.698	1.676	0.969	0.987	1.935	0	0.919	0	0	1.585	2.002	1.905	0	0
ENSMUSG00000100966	NA	predicted gene 5700 [Source:MGI Symbol;Acc:MGI:3649023]	NA	-	-	NA	NA	0	0	0	0.949	0	0	0	0	0.99	0	0	0.975	0	0	0	0	0	1.526	0	1.006	0	0	0	0	0	0.987	0	0	0	1.437	0	1	0	0.938	0	2.108
ENSMUSG00000100769	Gm28893	predicted gene 28893	105243917	1	-	NA	NA	2.657	1.405	2.266	2.909	2.496	2.553	2.551	2.661	1.984	3.386	2.775	2.764	1.69	2.774	0.95	2.994	3.001	3.241	1.612	1.006	3.264	1.129	1.698	2.43	2.271	2.563	3.093	3.063	3.173	3.377	1.92	3	2.587	3.208	3.987	3.125
ENSMUSG00000101567	NA	thioredoxin, pseudogene 1 [Source:MGI Symbol;Acc:MGI:98875]	NA	-	-	NA	NA	7.694	7.641	7.919	7.833	7.44	7.765	7.652	7.557	7.601	7.609	7.628	7.814	7.862	7.917	7.606	7.819	7.533	7.666	7.684	7.604	7.591	7.586	7.505	7.551	7.507	7.66	7.528	7.376	7.253	7.541	7.376	7.276	7.241	7.248	7.393	7.507
ENSMUSG00000026245	Farsb	phenylalanyl-tRNA synthetase, beta subunit	23874	1	78417957; 78424744	970	Aminoacyl-tRNA biosynthesis	11.985	11.992	12.033	11.94	11.966	11.932	11.699	11.784	11.693	11.81	11.829	11.868	11.891	11.898	11.858	11.953	11.897	11.944	11.435	11.414	11.274	11.461	11.536	11.557	12.15	12.161	12.167	12.303	12.399	12.369	12.105	11.97	12.045	12.173	12.149	12.117
ENSMUSG00000101798	NA	predicted gene 28995 [Source:MGI Symbol;Acc:MGI:5579701]	NA	-	-	NA	NA	4.224	3.55	4.181	4.544	4.598	4.753	4.484	4.878	4.735	4.833	4.212	4.04	2.941	3.198	3.368	4.693	4.645	4.957	3.622	4.181	3.438	4.405	3.962	4.884	4.262	4.434	4.56	4.422	4.541	4.734	4.802	4.248	4.395	4.921	5.066	4.721
ENSMUSG00000104018	NA	RIKEN cDNA 4833412K13 gene [Source:MGI Symbol;Acc:MGI:1921857]	NA	-	-	NA	NA	6.165	5.875	6.47	6.255	6.418	6.495	6.351	6.502	6.721	6.051	6.153	6.36	5.399	5.645	5.628	6.015	5.979	6.041	6.307	6.369	6.382	6.267	6.334	6.64	5.638	5.904	6.064	6.841	6.766	6.632	6.812	6.686	6.758	6.816	6.739	6.784
ENSMUSG00000090486	NA	cDNA sequence BC035947 [Source:MGI Symbol;Acc:MGI:2652858]	NA	-	-	NA	NA	4.687	4.774	4.255	3.99	3.9	4.465	4.767	4.159	4.624	3.262	4.286	4.475	3.462	4.461	3.992	3.315	4.171	3.618	3.945	3.595	3.593	3.219	3.738	3.443	4.583	4.618	4.44	4.117	3.654	4.306	4.356	4.087	4.173	4.201	4.541	3.832
ENSMUSG00000026482	Rgl1	ral guanine nucleotide dissociation stimulator,-like 1	19731	1	152516762	4014	Ras signaling pathway	5.554	5.833	5.486	5.705	5.596	5.32	5.419	5.118	5.15	5.486	5.691	5.474	6.175	5.892	6.05	5.202	5.249	5.305	5.625	5.766	5.577	6.051	5.654	5.686	6.624	6.202	6.422	5.999	5.859	6.25	6.16	6.022	5.957	6.141	5.961	6.248
ENSMUSG00000086145	NA	predicted gene 15479 [Source:MGI Symbol;Acc:MGI:3705129]	NA	-	-	NA	NA	0	0.867	0.965	0	0.947	0.857	0	0	0	0	0	0	0	0	0	0	0	0	1.021	0	1.157	0	0	1.676	0.969	0	0.957	0	0	0	0	1	0	0.938	1.515	0
ENSMUSG00000080950	NA	predicted gene 7278 [Source:MGI Symbol;Acc:MGI:3645261]	NA	-	-	NA	NA	7.316	6.734	6.825	7.209	6.938	7.564	7.652	7.59	7.793	6.963	6.744	7.179	7.314	7.331	7.157	6.959	6.859	6.806	7.64	7.655	8.239	7.344	7.384	7.293	6.937	6.701	7.043	6.872	6.643	6.963	7.196	7.443	7.369	7.112	7.207	6.922
ENSMUSG00000099868	NA	predicted gene 28792 [Source:MGI Symbol;Acc:MGI:5579498]	NA	-	-	NA	NA	1.869	0	0	0	0.947	0.857	0	0.917	1.571	0.895	0	0	0	0	0.95	0	1.586	1.526	2.619	0	1.157	0	1.698	0	0	0.987	2.253	0.862	0	1.437	0	0	1.587	0	1.515	0
ENSMUSG00000055547	Apobec4	apolipoprotein B mRNA editing enzyme, catalytic polypeptide-like 4 (putative)	71281	1	152750550	-	-	1.469	1.796	1.538	2.239	0.947	2.553	2.551	1.873	2.79	1.839	1.56	0.975	1.08	1.738	2.241	0.996	1.586	1.526	2.355	2.817	1.157	2.523	2.126	1.676	1.953	2.301	2.253	3.198	2.191	1.832	1.514	2.585	2.587	1.905	1.921	2.108
ENSMUSG00000012187	Mogat1	monoacylglycerol O-acyltransferase 1	68393	1	78511059	561	Glycerolipid metabolism	2.182	2.103	3.108	0.949	1.92	1.78	0.979	1.473	1.571	1.443	0.981	0.975	0	1.116	1.518	1.995	2.586	0.956	1.612	0	1.157	1.755	1.085	0	0.969	1.98	1.528	1.398	1.476	2.142	0	2	0	1.905	0.948	1.073
ENSMUSG00000008475	Arpc5	actin related protein 2/3 complex, subunit 5	67771	1	152766541	4.14405e+33	Bacterial invasion of epithelial cells,Endocytosis,Fc gamma R-mediated phagocytosis,Regulation of actin cytoskeleton,Salmonella infection,Tight junction,Yersinia infection	10.081	9.99	10.088	10.023	9.849	9.94	9.91	9.979	10.039	10.047	10.112	10.245	10.386	10.389	10.252	10.357	10.339	10.406	10.227	10.208	10.185	10.303	10.307	10.363	10.414	10.591	10.46	10.645	10.603	10.596	10.524	10.495	10.541	10.591	10.577	10.702
ENSMUSG00000099364	NA	RIKEN cDNA 5730419F03 gene [Source:MGI Symbol;Acc:MGI:1917787]	NA	-	-	NA	NA	4.998	4.859	5.324	5.069	4.851	5.26	5.047	4.921	4.68	4.545	4.549	5.474	1.08	2.504	2.241	3.163	3.323	2.251	2.031	1.592	2.229	2.523	2.951	3.582	2.271	3.783	3.244	1.788	1.476	2.969	2.495	3.17	3.002	3.057	2.716	3.45
ENSMUSG00000100562	NA	predicted gene 29611 [Source:MGI Symbol;Acc:MGI:5580317]	NA	-	-	NA	NA	5.113	4.938	4.576	5.705	6.104	5.377	7.003	7.577	6.862	7.49	7.21	6.718	5.509	6.053	5.223	6.9	6.967	6.757	7.748	8.429	8.347	8.235	8.505	8.684	4.746	5.4	4.376	5.598	5.837	6.115	7.634	7.569	7.316	7.404	7.628	7.625
ENSMUSG00000056870	Gulp1	GULP, engulfment adaptor PTB domain containing 1	70676	1	44551670	-	-	6.767	6.505	6.39	5.897	5.65	5.485	4.42	5.225	5.337	5.486	5.356	5.273	6.261	6.002	6.275	5.637	5.089	5.339	4.563	4.403	4.678	5.451	5.161	5.3	7.303	7.449	7.28	6.583	6.824	6.872	6.141	6.266	6.27	6.668	6.464	6.184
ENSMUSG00000102319	NA	predicted gene, 37626 [Source:MGI Symbol;Acc:MGI:5610854]	NA	-	-	NA	NA	5.319	5.086	5.486	4.806	5.105	5.064	4.353	4.296	5.109	4.545	4.963	4.274	4.734	4.739	4.809	4.851	4.586	4.669	4.126	4.403	3.733	4.322	4.618	4.652	5.796	5.974	5.747	5.692	5.695	5.531	5.649	5.554	5.617	5.94	5.539	5.662
ENSMUSG00000089877	NA	predicted gene 16102 [Source:MGI Symbol;Acc:MGI:3802041]	NA	-	-	NA	NA	0.914	0.867	0.965	3.228	1.92	2.086	0.979	1.473	2.305	1.443	0	1.552	2.118	1.116	1.518	2.579	1.001	0	0	2.594	1.157	1.129	2.126	2.697	3.265	2.784	2.733	2.915	2.191	2.969	0.947	2	2.587	2.221	2.496	2.108
ENSMUSG00000101701	4930521E06Rik	RIKEN cDNA 4930521E06 gene	75066	1	44739674	NA	NA	3.163	1.796	2.747	0.949	1.92	2.086	0.979	0	0	1.443	2.292	1.552	1.69	0	0.95	0	1.001	0	2.031	0	0	0	1.085	2.102	3.114	0.987	2.253	3.198	3.023	1.832	1.514	1.585	2.587	2.479	2.496	0
ENSMUSG00000103071	NA	predicted gene, 38110 [Source:MGI Symbol;Acc:MGI:5611338]	NA	-	-	NA	NA	5.219	4.589	4.976	4.707	5.105	5.098	5.208	5.003	5.534	4.957	4.963	5.08	5.238	5.075	5.111	4.947	4.859	5.042	4.847	4.818	5.42	4.558	5.161	5.26	5.43	5.018	5.529	5.331	4.968	5.269	5.321	5.285	5.212	4.877	4.896	4.995
ENSMUSG00000100434	NA	predicted gene 3489 [Source:MGI Symbol;Acc:MGI:3781666]	NA	-	-	NA	NA	0	0	0	0	0	0	0	0	0	0	0	0	0	0	0	0	0	0	0	0	0	0	2.126	0	0	0	0.957	0.862	0	0	0	0	1.001	0	0	0
ENSMUSG00000101251	NA	predicted gene 3496 [Source:MGI Symbol;Acc:MGI:3781673]	NA	-	-	NA	NA	0	0	0	0	0	0	0	0	0	0	0	0	0	0	0.95	0	0	0	0	0	0	0	0	0	0	0	0	0	0	0	0.947	2.322	0	0	0	0
ENSMUSG00000101937	NA	predicted gene 5268 [Source:MGI Symbol;Acc:MGI:3646790]	NA	-	-	NA	NA	0	0	0	0	0	1.391	0	1.473	0.99	0	0.981	0	2.118	2.171	1.518	1.58	0	0	2.031	1.592	1.157	1.129	0	0	0	0.987	0	0.862	0	0	1.514	1.585	2.002	0	0	1.681
ENSMUSG00000039630	Hnrnpu	heterogeneous nuclear ribonucleoprotein U	51810	1	178321107; 178326733	3040	Spliceosome	14.793	14.707	14.83	14.953	14.94	14.988	14.858	14.916	14.865	14.902	14.915	14.856	14.66	14.675	14.569	14.872	14.859	14.922	14.596	14.573	14.434	14.503	14.596	14.629	14.835	14.823	14.828	15.16	15.165	15.126	14.968	14.927	14.999	15.004	14.991	14.99
ENSMUSG00000104279	NA	predicted gene, 38300 [Source:MGI Symbol;Acc:MGI:5611528]	NA	-	-	NA	NA	2.846	3.648	3.742	3.49	3.362	3.963	2.964	3.428	2.305	2.977	3.288	3.125	2.941	3.001	2.721	3.801	3.809	3.618	4.208	3.332	3.593	2.794	3.472	3.443	3.114	3.975	3.505	3.816	3.932	4.106	4.289	3.807	4.526	3.881	3.807	3.715
ENSMUSG00002075531	NA		NA	-	-	NA	NA	0	1.405	0.965	0	0.947	0.857	0.979	0	0.99	0.895	0	0.975	0	0	1.518	0	1.001	0	1.021	1.006	0	1.129	0	1.068	0.969	1.567	0	1.398	1.877	1.832	0	0	1.001	0.938	0	0
ENSMUSG00000064954	Gm24919	predicted gene, 24919	115487605	1	-	-	-	0	0	0	0	0	0	0	1.873	0	0	0	0	0	0	0	0.996	0	0	0	0	0	0	0	0	0	0	0	0	0	0	0	0	0	0	0	0
ENSMUSG00000026495	Efcab2	EF-hand calcium binding domain 2	68226	1	178406017	-	-	6.824	6.654	6.631	6.717	6.18	6.62	6.467	6.353	6.046	6.353	6.649	6.535	6.42	6.894	6.392	6.183	6.477	6.321	6.467	6.181	6.021	6.175	6.749	6.361	6.971	6.868	6.759	6.862	6.858	6.963	6.493	6.6	6.647	6.719	6.752	6.909
ENSMUSG00000032883	Acsl3	acyl-CoA synthetase long-chain family member 3	74205	1	78657824	6.10007e+41	Adipocytokine signaling pathway,Fatty acid biosynthesis,Fatty acid degradation,Fatty acid metabolism,Ferroptosis,Metabolic pathways,Peroxisome,PPAR signaling pathway,Thermogenesis	10.739	10.665	10.849	10.468	10.446	10.546	10.475	10.547	10.481	10.627	10.533	10.518	10.979	10.954	10.953	10.732	10.711	10.816	10.918	10.939	10.559	10.83	10.843	10.926	11.29	11.326	11.261	10.943	11.021	11.026	10.98	10.931	10.97	10.985	10.917	11.003
ENSMUSG00000026480	Ncf2	neutrophil cytosolic factor 2	17970	1	152800152	4.14504e+43	Diabetic cardiomyopathy,Fluid shear stress and atherosclerosis,Leishmaniasis,Leukocyte transendothelial migration,Lipid and atherosclerosis,Neutrophil extracellular trap formation,Osteoclast differentiation,Phagosome,Prion disease	6.511	6.912	6.699	6.583	6.739	6.723	6.588	6.675	6.734	6.816	6.677	6.757	6.282	6.525	6.668	6.981	6.932	6.769	6.971	7.022	6.617	6.96	6.779	6.507	6.981	7.348	7.365	7.112	7.319	7.446	7.408	7.357	7.153	7.168	7.425	7.291
ENSMUSG00000026494	Kif26b	kinesin family member 26B	269152	1	178529124	-	-	5.633	5.154	5.764	5.028	5.288	5.229	5.089	5.613	5.265	5.371	5.173	5.505	4.85	4.461	4.547	4.315	4.809	4.374	5.625	5.739	5.965	5.047	5.291	4.884	6.595	6.632	6.272	6.053	6.176	5.776	5.801	5.882	6.462	6.366	6.216	6.498
ENSMUSG00000064967	Gm24405	predicted gene, 24405	115487650	1	-	-	-	0	0	0	0	0	0	0	0	0	0	0	0	0	0	0	0	0	0	0	0	0	0	0	0	0	0	0.957	0.862	0	0	0	0	0	0.938	0.948	0
ENSMUSG00000102922	NA	predicted gene, 34176 [Source:MGI Symbol;Acc:MGI:5593335]	NA	-	-	NA	NA	1.469	0	0	0.949	0	0	0	0	0	0	0	0	0	0	0	0	0	0.956	0	1.006	1.157	0	0	0	0	0	0	0	0	0	0	0	0	0	0.948	0
ENSMUSG00000025915	Sgk3	serum/glucocorticoid regulated kinase 3	170755	1	9798129; 9848280	406804151	FoxO signaling pathway,PI3K-Akt signaling pathway	8.637	8.698	8.763	8.614	8.785	8.713	8.192	8.364	8.487	8.602	8.566	8.393	7.974	8.062	7.674	8.202	8.201	8.187	7.458	7.479	6.834	7.912	8.09	7.915	7.838	7.825	7.796	7.728	7.979	8.086	7.607	7.523	7.446	8.121	8.103	7.842
ENSMUSG00000089713	NA	predicted gene 16564 [Source:MGI Symbol;Acc:MGI:4414984]	NA	-	-	NA	NA	1.869	2.571	2.939	2.239	2.716	2.553	1.558	2.661	2.568	2.405	1.56	3.277	2.118	1.738	2.501	1.58	3.461	0	1.021	3.818	1.79	0	2.126	2.697	3.527	3.435	3.244	3.063	3.173	2.802	2.906	2	3.324	3.468	3.363	3.297
ENSMUSG00000079470	Utp14b	UTP14B small subunit processome component	195434	1	78657824; 78658439	3008	Ribosome biogenesis in eukaryotes	11	10.939	11.088	11.141	11.202	11.169	11.049	10.996	11.034	11.086	11.103	11.057	10.883	10.931	10.781	11.058	11.075	11.066	10.95	11.005	10.912	11.004	10.962	10.973	11.239	11.337	11.242	11.593	11.526	11.557	11.339	11.389	11.395	11.414	11.427	11.444
ENSMUSG00000099377	NA	predicted gene 6159 [Source:MGI Symbol;Acc:MGI:3644323]	NA	-	-	NA	NA	6.632	6.531	6.672	7.036	6.479	6.88	6.792	6.874	6.774	6.943	7.082	6.893	6.826	6.964	6.782	6.838	6.896	6.911	7.006	6.965	6.721	6.62	7.023	6.953	6.832	6.916	6.902	6.882	6.944	6.716	6.87	7.055	7.232	6.839	6.739	6.784
ENSMUSG00000099706	Gm29536	predicted gene 29536	102636764	1	78791622	NA	NA	0	0	0	0	0	0	0	0	0	0	0	0	0	0	1.518	0	0	0	1.021	0	0	1.129	0	0	0	0	0	0	0	0	0.947	0	0	0.938	0	1.073
ENSMUSG00000047330	Kcne4	potassium voltage-gated channel, Isk-related subfamily, gene 4	57814	1	78816910	-	-	0	0	0	0	0	0	0.979	0	0.99	0	0	0	0	0	0	0	0	0	1.021	0	0	0	0	1.068	0	0	0	0.862	0	0	0	1	0	0.938	0	0
ENSMUSG00000101324	NA	predicted gene 29187 [Source:MGI Symbol;Acc:MGI:5579893]	NA	-	-	NA	NA	0	0	0	0	0	0	0	0	0	0	0	0.975	0	0	0	0	0	0	0	0	0	0	0	0	0	0	0	0	0	0	0	0	0	0	0	1.073
ENSMUSG00000072978	NA	predicted pseudogene 5830 [Source:MGI Symbol;Acc:MGI:3647375]	NA	-	-	NA	NA	5.527	5.656	5.324	6.164	5.802	6.042	6.299	5.875	6.406	5.716	5.87	5.928	6.153	6.308	6.292	6.037	6.171	5.978	6.063	6.315	6.834	6.126	6.141	5.416	6.067	6.277	6.181	5.737	5.768	5.925	5.622	6.409	5.98	6.141	5.778	5.947
ENSMUSG00000046334	Gm6195	predicted pseudogene 6195	108167613	1	-	-	-	6.073	6.099	5.575	5.731	5.849	6.006	5.687	5.689	5.957	5.872	6.071	5.808	6.323	5.975	5.783	5.947	5.859	5.305	5.712	5.626	5.937	5.858	6.07	5.59	5.666	5.618	6.306	5.622	5.837	5.798	5.386	5.672	5.703	5.575	5.51	5.496
ENSMUSG00002075801	NA	U6 spliceosomal RNA [Source:RFAM;Acc:RF00026]	NA	-	-	NA	NA	0	0	0	0	0	0	0	0	0	0	0.981	0	0	0	0	0	1.001	0	0	0	0	1.129	0	1.068	0.969	0	0.957	0	0	0	0	0	0	0	0	0
ENSMUSG00000050711	Scg2	secretogranin II	20254	1	79434367	-	-	0	0	0.965	0.949	0	0	0	0	0	0	0	0	0	0	0	0	0	0	0	0	0	0	0	0	0	0	0	0	0	0	0	1	0	0	0	0
ENSMUSG00000055067	Smyd3	SET and MYND domain containing 3	69726	1	178951959	31001100	Lysine degradation,Metabolic pathways	9.894	10.047	9.923	9.744	9.746	9.626	9.675	9.508	9.526	9.564	9.56	9.59	9.985	10.042	10.085	9.785	9.834	9.793	9.461	9.517	9.583	9.777	9.703	9.611	10.423	10.408	10.399	10.201	10.187	10.227	10.03	9.98	9.953	10.016	9.951	10.15
ENSMUSG00000054702	Ap1s3	adaptor-related protein complex AP-1, sigma 3	252903	1	79606875	414205170	Human immunodeficiency virus 1 infection,Lysosome	7.706	7.682	7.769	7.644	7.552	7.904	7.603	7.662	7.721	7.707	7.833	7.738	7.154	7.289	6.877	7.183	7.12	7.411	6.835	7	6.704	7.079	7.263	7.293	7.795	7.85	7.727	8.242	8.188	8.049	8.006	7.622	7.904	8.106	8.023	8.141
ENSMUSG00000096474	NA	predicted gene 5561 [Source:MGI Symbol;Acc:MGI:3804971]	NA	-	-	NA	NA	8.412	8.03	8.007	8.11	7.794	8.427	8.418	8.417	8.315	8.049	8.087	7.978	8.481	8.363	8.657	8.059	8.099	7.916	8.358	8.403	8.54	7.919	8.36	8.122	8.408	8.429	8.464	8.005	7.979	7.892	8.021	8.383	8.416	7.992	8.193	7.961
ENSMUSG00000102235	NA	predicted gene, 37886 [Source:MGI Symbol;Acc:MGI:5611114]	NA	-	-	NA	NA	3.163	3.331	2.747	3.49	3.987	3.188	3.547	3.648	3.788	2.977	2.554	3.953	2.447	2.504	2.721	3.694	2.323	4.085	2.619	2.008	2.565	3.392	2.456	2.697	4.332	3.435	4.31	4.117	4.235	3.491	4.219	3.7	4.003	4.05	3.9	3.45
ENSMUSG00000026492	Tfb2m	transcription factor B2, mitochondrial	15278	1	179528053	-	-	8.924	8.863	8.982	9.002	8.916	9.099	9.033	9.134	8.951	9.053	9.137	9.058	8.816	8.924	8.744	9.045	8.92	9.259	9.109	9.08	8.633	8.992	9.207	9.266	9.117	9.11	9.13	9.466	9.594	9.457	9.477	9.39	9.354	9.421	9.409	9.397
ENSMUSG00000082395	NA	predicted gene 15480 [Source:MGI Symbol;Acc:MGI:3705406]	NA	-	-	NA	NA	4.687	3.74	4.255	4.072	4.598	4.567	4.049	5.081	4.373	4.597	4.719	3.654	3.844	2.774	3.607	4.693	4.249	4.307	4.683	4.259	4.281	4.629	4.406	4.52	4.846	4.498	4.006	4.806	5.124	5.1	4.983	4.17	4.861	4.578	5.066	4.892
ENSMUSG00000038949	Cnst	consortin, connexin sorting protein	226744	1	179546528	-	-	8.771	8.888	8.825	9.023	8.965	8.958	8.927	8.924	8.874	9.13	8.971	9.139	8.965	8.835	9.069	9.001	8.944	9.019	8.848	8.85	9.012	9.294	9.014	8.979	9.639	9.512	9.566	9.552	9.414	9.464	9.482	9.499	9.349	9.597	9.609	9.557
ENSMUSG00000026043	Col3a1	collagen, type III, alpha 1	12825	1	45311537	4.61105e+28	AGE-RAGE signaling pathway in diabetic complications,Amoebiasis,Diabetic cardiomyopathy,Platelet activation,Protein digestion and absorption,Relaxin signaling pathway	0	0	1.948	0	0.947	0	0	0.917	1.984	2.149	1.56	0.975	0	0	0	0	1.586	1.526	1.612	1.006	1.157	1.129	1.085	1.068	3.265	0	0.957	1.398	0	0.89	1.92	1.585	2.324	1.501	0	0
ENSMUSG00000046101	Mcmdc2	minichromosome maintenance domain containing 2	240697	1	9908637	-	-	7.905	7.866	7.867	8.031	8.078	7.937	7.829	8.072	8.072	8.015	7.875	8.01	7.622	7.49	7.514	8.101	7.996	8.13	7.64	7.875	7.544	7.786	8.017	8.178	8.04	8.226	8.078	8.644	8.559	8.537	8.466	8.527	8.227	8.542	8.608	8.572
ENSMUSG00000098234	NA	small nucleolar RNA host gene 6 [Source:MGI Symbol;Acc:MGI:1921074]	NA	-	-	NA	NA	9.885	9.953	9.935	9.752	9.748	9.73	9.766	9.828	9.798	9.784	9.645	9.601	9.799	9.775	9.722	9.702	9.667	9.814	9.779	9.659	9.374	9.622	9.677	9.801	10.342	10.405	10.457	10.328	10.324	10.27	10.354	10.309	10.315	10.228	10.274	10.154
ENSMUSG00000093178	NA	small nucleolar RNA, C/D box 87 [Source:MGI Symbol;Acc:MGI:2387894]	NA	-	-	NA	NA	6.147	5.934	6.06	5.963	5.982	5.912	6.109	6.256	5.934	6.442	5.635	5.308	5.706	6.002	5.36	5.947	6.151	6.304	5.625	5.683	5.5	5.702	6.021	5.716	5.982	6.123	5.797	6.481	6.465	6.62	6.661	6.539	6.429	6.317	6.433	6.407
ENSMUSG00000099032	Tcf24	transcription factor 24	100039596	1	9960162	-	-	6.525	6.63	6.751	5.705	5.48	6.111	5.687	5.475	6.002	5.934	5.607	5.995	7.383	7.422	7.431	6.485	6.287	6.757	5.847	5.844	5.539	6.493	5.807	6.014	7.678	7.667	7.621	6.583	6.564	6.751	6.268	6.375	6.343	5.94	6.552	6.444
ENSMUSG00000104025	NA	RIKEN cDNA E330040D14 gene [Source:MGI Symbol;Acc:MGI:3649088]	NA	-	-	NA	NA	3.538	3.208	1.948	1.923	2.237	3.188	3.133	2.661	2.568	2.405	0	3.125	4.234	4.299	4.074	2.994	3.461	3.09	3.206	3.47	2.229	3.219	1.698	1.676	3.941	4.062	4.44	3.198	3.434	3.597	2.715	2.585	3.462	1.905	3.602	3.45
ENSMUSG00000038936	Sccpdh	saccharopine dehydrogenase (putative)	109232	1	179668230	-	-	9.073	9.128	9.132	8.76	8.803	8.791	8.863	8.744	8.734	8.931	8.899	8.844	8.476	8.568	8.539	8.423	8.419	8.316	8.5	8.581	8.352	8.432	8.418	8.564	8.942	9.095	9.083	8.905	9.054	8.925	9.032	9.09	9.093	8.928	8.989	8.987
ENSMUSG00000042772	Smg7	Smg-7 homolog, nonsense mediated mRNA decay factor (C. elegans)	226517	1	152836994	3015	mRNA surveillance pathway	12.439	12.4	12.51	12.535	12.622	12.611	12.61	12.729	12.749	12.586	12.631	12.629	12.369	12.314	12.412	12.618	12.623	12.602	12.878	12.884	12.799	12.728	12.79	12.773	12.8	12.787	12.788	13.1	13.051	13.049	13.213	13.173	13.206	13.137	13.114	13.131
ENSMUSG00000100394	NA	predicted gene 28791 [Source:MGI Symbol;Acc:MGI:5579497]	NA	-	-	NA	NA	6.755	6.903	7.314	7.263	6.927	7.118	7.139	7.178	7.447	7.2	7.525	7.027	6.563	6.73	6.392	7.142	7.11	7.215	7.052	7.24	6.704	7.014	7.394	7.21	6.783	7.123	6.833	7.642	7.493	7.656	7.775	7.562	7.703	7.68	7.714	7.711
ENSMUSG00000103840	NA	RIKEN cDNA 1700040K01 gene [Source:MGI Symbol;Acc:MGI:1920517]	NA	-	-	NA	NA	0	0	0	0	0	0	0	0	0	1.443	0.981	0	0	0	0.95	0.996	0	0.956	0	0	0	0	0	0	0	0	0	0	2.191	0	0	0	0	0	0	0
ENSMUSG00000087236	Kif28	kinesin family member 28	383592	1	179695036	-	-	7.524	7.623	7.637	7.85	7.865	8.007	8.083	8.114	8.129	7.665	8.107	7.938	7.563	7.517	7.383	7.953	7.938	7.911	7.727	7.9	7.851	7.656	7.933	7.915	7.355	7.742	7.528	8.068	8.197	8.156	8.352	8.154	8.127	8.13	8.224	8.234
ENSMUSG00000100702	NA	predicted gene 8976 [Source:MGI Symbol;Acc:MGI:3648530]	NA	-	-	NA	NA	6.301	5.895	5.141	5.875	5.105	5.832	6.89	5.586	6.149	4.788	5.133	5.236	6.382	6.078	6.359	4.693	4.645	4.721	6.23	6.259	8.058	6.198	6.412	5.3	6.223	6.163	6.406	5.143	4.648	4.536	4.895	6.087	6.232	5.268	5.288	4.995
ENSMUSG00000026042	Col5a2	collagen, type V, alpha 2	12832	1	45374330	4974	Protein digestion and absorption	3.423	2.571	3.396	3.365	3.708	3.529	3.547	2.851	3.303	2.405	3.425	2.543	2.941	1.738	1.925	2.579	2.586	2.251	0	2.008	1.79	1.755	2.126	2.43	1.543	1.98	1.935	2.749	3.309	2.397	2.495	3.807	3.172	1.905	2.496	1.681
ENSMUSG00000104476	NA	predicted gene, 38211 [Source:MGI Symbol;Acc:MGI:5611439]	NA	-	-	NA	NA	0.914	0	0	2.239	1.514	1.391	1.969	0	1.984	0	0.981	1.962	0	0	2.241	2.579	1.001	0.956	0	1.592	0	0	2.126	1.068	0	1.98	0.957	1.788	0	1.832	0.947	2.322	2.324	0	3.363	0
ENSMUSG00000100218	NA	predicted gene 8296 [Source:MGI Symbol;Acc:MGI:3648466]	NA	-	-	NA	NA	0	0	0	0	0	0	0	0	0	0	0	0	0	0	0	0	1.001	0	0	0	0	0	0	0	0	0	1.528	0	0	0	0	0	0	0	0	0
ENSMUSG00000073643	Wdfy1	WD repeat and FYVE domain containing 1	69368	1	79702261; 79726402	-	-	10.538	10.639	10.584	10.221	10.146	10.123	10.018	10.113	10.093	9.937	9.871	10.078	11.183	11.061	11.044	10.788	10.801	10.843	10.33	10.487	10.289	10.381	10.438	10.381	11.517	11.594	11.432	11.037	11.206	11.098	10.869	10.858	10.764	10.874	10.821	10.807
ENSMUSG00000100361	NA	predicted gene 7063 [Source:MGI Symbol;Acc:MGI:3644583]	NA	-	-	NA	NA	0	0.867	0	0.949	0	0	0.979	0.917	1.571	0	0.981	0	0	0	0	0	0	0.956	0	1.006	0	1.129	0	0	1.543	1.567	0	0	0	0	0	1.585	1.001	0.938	0.948	0
ENSMUSG00000104497	NA	predicted gene 10555 [Source:MGI Symbol;Acc:MGI:3642807]	NA	-	-	NA	NA	2.182	2.759	1.538	1.923	2.496	1.391	0.979	1.473	2.568	2.977	1.56	0	1.69	3.001	0	2.316	1.586	2.511	1.612	1.592	1.157	2.794	2.126	1.676	1.543	3.298	2.513	2.347	3.023	1.832	2.906	2.322	1.001	3.689	2.237	0
ENSMUSG00000100894	NA	predicted gene 8304 [Source:MGI Symbol;Acc:MGI:3646945]	NA	-	-	NA	NA	0	0	0.965	0	0	0.857	0.979	0	0	0.895	0	0	0	0	0	0.996	0	0.956	0	0	0	1.129	0	0	1.543	0	0	0	0	0	0	0	1.001	0	0	0
ENSMUSG00000065255	Gm23974	predicted gene, 23974	115487651	1	-	-	-	0	0	0	0	0	0	0	0	0	0	0	0	0	0	0	0	0	0	0	0	0	0	0	0	0	0	0	0	1.877	0	0	0	0	0	0	0
ENSMUSG00000100843	NA	predicted gene 8307 [Source:MGI Symbol;Acc:MGI:3646941]	NA	-	-	NA	NA	0	0	0	0	0	0.857	0	0	0	0.895	0	0	0	0	0	0	0	0	0	0	1.79	0	0	0	0	0	0.957	1.398	0	1.437	0	1.585	1.001	0	0	1.681
ENSMUSG00000025916	Ppp1r42	protein phosphatase 1, regulatory subunit 42	69312	1	9968621	-	-	0.914	1.405	0.965	0	2.237	0.857	0	1.473	1.571	0.895	0	0	1.08	1.116	0.95	0	0	0	1.612	1.006	1.157	0	0	0	1.953	1.567	0.957	0	1.476	1.437	1.92	0	1.587	0	0.948	1.073
ENSMUSG00000087199	NA	predicted gene 15818 [Source:MGI Symbol;Acc:MGI:3801960]	NA	-	-	NA	NA	0	0.867	0	0.949	0	0	0	0	1.571	0	0	0	0	0	0	0	0	0	0	0	0	0	0	0	0	0	0.957	0	0	0.89	0	0	1.587	0	0	0
ENSMUSG00000026248	Mrpl44	mitochondrial ribosomal protein L44	69163	1	79776017	-	-	9.481	9.421	9.615	9.737	9.576	9.663	9.622	9.792	9.714	9.685	9.601	9.693	9.859	9.842	9.682	9.928	9.966	9.898	9.866	9.831	9.869	9.796	9.799	9.783	9.935	9.998	9.909	10.116	10.125	10.176	10.031	10.109	10.096	10.144	10.158	10.052
ENSMUSG00000119658	Gm24674	predicted gene, 24674	115487608	1	-	-	-	0	0	0	0	0	0	0	0	0.99	0	0	0	0	0	0	0	0	0	0	0	0	0	0	0	0	0	0.957	0	0	0	0	0	0	0	0	0
ENSMUSG00000026249	Serpine2	serine (or cysteine) peptidase inhibitor, clade E, member 2	20720	1	79794320	-	-	7.73	7.788	7.843	7.754	7.882	7.776	7.707	7.55	7.534	7.615	7.614	7.629	8.344	8.321	8.419	8.122	7.709	7.762	8.344	8.442	8.286	8.5	8.469	8.5	8.199	8.291	8.318	7.412	7.549	7.424	8.057	7.87	8.047	8.063	8.078	8.072
ENSMUSG00000042751	Nmnat2	nicotinamide nucleotide adenylyltransferase 2	226518	1	152955100	7600110001240	Biosynthesis of cofactors,Metabolic pathways,Nicotinate and nicotinamide metabolism	9.684	9.725	9.583	9.496	9.712	9.545	9.513	9.476	9.594	9.48	9.54	9.588	9.784	9.586	9.638	9.947	9.964	9.759	9.989	10.004	10.259	10.004	10.16	10.073	9.559	9.509	9.448	9.667	9.635	9.557	10.047	10.119	9.96	9.848	10.026	9.978
ENSMUSG00000067106	NA	predicted pseudogene 5529 [Source:MGI Symbol;Acc:MGI:3646377]	NA	-	-	NA	NA	7.754	7.623	7.422	7.404	7.385	7.564	7.595	7.563	7.673	7.086	7.162	6.994	7.334	7.141	7.147	6.637	6.796	6.806	7.21	6.942	7.215	6.753	7.071	6.687	7.25	7.04	7.348	6.872	6.985	7.122	6.969	7.257	7.069	6.961	6.971	6.986
ENSMUSG00000099969	NA	predicted gene 28960 [Source:MGI Symbol;Acc:MGI:5579666]	NA	-	-	NA	NA	5.35	4.977	4.976	4.806	4.896	5.405	5.741	5.475	5.787	4.743	5.133	4.858	5.057	5.262	5.293	4.851	4.908	4.237	4.946	5.098	4.745	4.139	4.86	4.297	4.463	3.146	4.823	4.476	4.541	4.033	4.219	4.17	5.09	3.468	4.421	3.589
ENSMUSG00000100397	NA	predicted gene 28071 [Source:MGI Symbol;Acc:MGI:5578777]	NA	-	-	NA	NA	4.783	5.12	5.019	4.986	4.896	4.297	5.208	4.921	4.934	4.743	4.771	4.537	4.672	4.382	4.902	5.122	5.645	5	4.847	5.011	5.29	4.882	4.744	5.26	4.583	4.675	4.502	5.003	5.124	4.908	5.104	5.17	4.588	4.921	4.704	4.892
ENSMUSG00000118883	NA	U6 spliceosomal RNA [Source:RFAM;Acc:RF00026]	NA	-	-	NA	NA	4.474	4.589	2.939	3.711	3.226	3.805	5.047	4.692	4.068	2.149	2.967	2.956	5.104	5.218	4.488	4.385	3.001	3.09	4.794	4.47	4.281	3.219	4.244	4.214	3.749	3.676	4.006	2.749	3.548	3.377	4.068	4.643	4.325	3.468	3.487	2.704
ENSMUSG00000102518	NA	predicted gene, 38339 [Source:MGI Symbol;Acc:MGI:5611567]	NA	-	-	NA	NA	0	0	0	0.949	0	0.857	0.979	0	0	0	1.972	0	1.08	0	0	0.996	0	0.956	0	0	0	0	0	0	0	0.987	0	0	0.919	0.89	0	1	0	1.501	0.948	0
ENSMUSG00000099552	NA	RIKEN cDNA 9830004L10 gene [Source:MGI Symbol;Acc:MGI:3642808]	NA	-	-	NA	NA	0	0	0	0	0	0	0	0	1.984	0	0.981	0	0	0	0	0	0	0	1.021	1.006	0	0	0	0	0	0	0	0	0	0	0	0	1.001	0	0	0
ENSMUSG00000043230	Fam124b	family with sequence similarity 124, member B	241128	1	80198698	-	-	0	1.405	0	0.949	0.947	0	0	0	0.99	0.895	0.981	0.975	0	0	0.95	0.996	0	0.956	1.021	1.006	0	0	0	1.068	0.969	0	0	0	0	0	1.514	1.585	1.001	0.938	0	1.073
ENSMUSG00000101257	NA	RIKEN cDNA 2310015K22 gene [Source:MGI Symbol;Acc:MGI:1916815]	NA	-	-	NA	NA	0	0	0	0	0	0	0	0	0	0	0.981	0	0	0	0	0	0	0	1.021	0	1.157	0	0	1.068	0.969	0	0	0	0	0	0	0	0	0	0	0
ENSMUSG00000103404	NA	predicted gene, 37932 [Source:MGI Symbol;Acc:MGI:5611160]	NA	-	-	NA	NA	0.914	0	0.965	0	1.92	1.391	2.289	2.186	0.99	0.895	1.972	1.552	0	0	1.518	0.996	0	0	1.612	3.01	2.565	2.19	2.725	2.102	0	1.567	0	1.398	0	1.832	1.92	1.585	2.587	0	1.921	1.073
ENSMUSG00000026491	Ahctf1	AT hook containing transcription factor 1	226747	1	179744903	-	-	13.464	13.477	13.533	13.615	13.63	13.623	13.655	13.712	13.691	13.604	13.646	13.626	13.435	13.407	13.329	13.612	13.595	13.664	13.516	13.521	13.416	13.488	13.518	13.555	13.65	13.682	13.613	13.951	13.947	13.958	13.955	13.896	13.935	13.939	13.955	13.923
ENSMUSG00000073486	NA	predicted gene 10518 [Source:MGI Symbol;Acc:MGI:3704205]	NA	-	-	NA	NA	8.404	8.453	8.585	8.477	8.429	8.467	8.67	8.661	8.443	8.503	8.132	8.516	8.398	8.447	8.366	8.231	8.529	8.625	8.274	8.245	8.65	8.366	7.973	8.07	8.712	8.787	8.714	8.584	8.635	8.685	8.686	8.467	8.675	8.728	8.842	8.723
ENSMUSG00000025917	Cops5	COP9 signalosome subunit 5	26754	1	10024599	-	-	11.184	11.206	11.253	11.184	11.206	11.207	11.233	11.264	11.266	11.28	11.313	11.314	11.183	11.15	10.892	11.264	11.25	11.37	11.101	11.038	10.894	11.028	11.105	11.213	11.406	11.513	11.446	11.635	11.669	11.665	11.675	11.656	11.605	11.716	11.665	11.706
ENSMUSG00000104418	NA	predicted gene, 37070 [Source:MGI Symbol;Acc:MGI:5610298]	NA	-	-	NA	NA	7.937	7.586	7.049	7.533	7.084	7.884	8.009	7.674	8.083	7.002	7.21	7.016	8.073	7.951	8.044	7.192	6.979	7.05	8.085	7.983	8.198	7.301	8.029	7.11	7.908	7.543	7.879	7.138	7.139	6.953	7.719	8.055	8.193	7.341	7.594	7.389
ENSMUSG00000025995	Wdr75	WD repeat domain 75	73674	1	45795165	3008	Ribosome biogenesis in eukaryotes	11.985	11.993	12.067	12.148	12.164	12.142	12.193	12.189	12.172	12.228	12.189	12.15	12.036	12.06	11.887	12.265	12.261	12.318	12.113	12.162	11.806	12.044	12.179	12.222	12.268	12.241	12.256	12.695	12.67	12.652	12.709	12.594	12.609	12.644	12.643	12.645
ENSMUSG00000026479	Lamc2	laminin, gamma 2	16782	1	153122755	4.15105e+38	Amoebiasis,ECM-receptor interaction,Focal adhesion,Human papillomavirus infection,Pathways in cancer,PI3K-Akt signaling pathway,Small cell lung cancer,Toxoplasmosis	7.868	7.936	7.907	8.101	8.303	8.07	8.36	8.344	8.306	8.499	8.393	8.575	7.662	7.649	7.514	8.091	8.235	8.228	9.085	9.099	9.069	8.763	8.669	8.613	9.307	9.242	9.233	9.768	9.84	9.783	10.185	10.228	10.128	10.14	10.283	10.146
ENSMUSG00000099850	NA	predicted gene 28906 [Source:MGI Symbol;Acc:MGI:5579612]	NA	-	-	NA	NA	1.469	0.867	2.527	0	1.514	2.338	0.979	1.473	1.984	0.895	3.288	3.277	0	0	0.95	1.995	1.001	1.933	2.355	2.008	1.157	2.19	2.951	2.102	0	0	2.253	0.862	1.877	0.89	2.495	2	3.002	2.221	1.515	1.073
ENSMUSG00000084817	NA	predicted pseudogene 5526 [Source:MGI Symbol;Acc:MGI:3643066]	NA	-	-	NA	NA	7.932	7.881	7.788	7.902	7.888	7.961	8.235	7.932	8.007	8.015	7.724	7.814	8.364	8.148	8.234	8.026	8.171	7.96	8.23	8.391	8.941	8.252	8.119	8.01	8.066	7.945	8.068	7.949	7.964	7.953	8.121	8.409	8.352	8.072	8.34	8.164
ENSMUSG00000004364	Cul3	cullin 3	26554	1	80264922	412004340	Hedgehog signaling pathway,Ubiquitin mediated proteolysis	11.783	11.764	11.79	11.742	11.737	11.867	11.682	11.877	11.832	11.826	11.884	11.8	11.765	11.743	11.621	11.788	11.747	11.879	11.768	11.739	11.206	11.551	11.82	11.775	12.111	12.172	12.116	12.241	12.275	12.203	12.115	12.1	12.161	12.18	12.192	12.222
ENSMUSG00000103076	NA	predicted gene, 37902 [Source:MGI Symbol;Acc:MGI:5611130]	NA	-	-	NA	NA	5.684	5.854	5.975	6.306	6.37	6.388	6.385	6.502	6.812	6.353	6.548	6.12	5.437	5.774	5.327	5.924	6.001	6.286	6.326	6.471	5.751	6.126	6.313	6.342	6.312	6.259	6.572	6.82	6.718	6.62	7.072	6.954	6.617	6.851	7.103	7.129
ENSMUSG00000103525	NA	predicted gene, 37262 [Source:MGI Symbol;Acc:MGI:5610490]	NA	-	-	NA	NA	5.975	5.791	6.14	6.107	6.024	6.145	6.317	6	6.088	6.069	6.303	5.678	5.611	5.948	5.831	5.9	5.956	6.371	5.873	5.894	5.46	6.077	5.918	5.686	6.204	6.331	6.002	6.701	6.065	6.644	6.215	6.409	6.495	6.668	6.494	6.567
ENSMUSG00000101722	NA	predicted gene 29125 [Source:MGI Symbol;Acc:MGI:5579831]	NA	-	-	NA	NA	0	0	0	0	0.947	0.857	1.969	0	0	1.443	0.981	1.552	0	1.738	0.95	0	0	0.956	0	1.006	1.157	1.129	1.085	1.068	0	0.987	0	0	0.919	0.89	1.514	1	0	0.938	1.921	1.681
ENSMUSG00000090637	NA	predicted gene 6189 [Source:MGI Symbol;Acc:MGI:3643154]	NA	-	-	NA	NA	0	0	0	0	0.947	0.857	1.969	0	0	0	0.981	1.552	0	1.738	0.95	0	0	0.956	0	0	1.157	0	1.085	1.068	0	0.987	0	0	0	0.89	0.947	1	0	0.938	1.921	1.073
ENSMUSG00000026478	Lamc1	laminin, gamma 1	226519	1	153218921	4.15105e+43	Amoebiasis,ECM-receptor interaction,Focal adhesion,Human papillomavirus infection,Pathways in cancer,PI3K-Akt signaling pathway,Prion disease,Small cell lung cancer,Toxoplasmosis	14.152	14.135	14.208	14.286	14.291	14.195	13.941	13.946	13.935	13.996	14.022	14.033	14.659	14.695	14.745	14.783	14.838	14.776	14.124	14.139	14.339	14.371	14.251	14.266	14.747	14.718	14.7	14.942	14.956	14.986	14.462	14.466	14.478	14.655	14.607	14.637
ENSMUSG00000101483	1700016L21Rik	RIKEN cDNA 1700016L21 gene	72208	1	80445931	NA	NA	0	0	0	0	0	0	0	0	0	0.895	0	0	0	0	0	0	0	0	0	0	0	0	0	0	0	0	0	0	0	0	1.514	0	0	0	0	0
ENSMUSG00000103818	NA	predicted gene, 38009 [Source:MGI Symbol;Acc:MGI:5611237]	NA	-	-	NA	NA	7.053	7.132	6.873	7.42	7.668	7.6	7.235	7.187	7.38	7.266	7.152	7.207	6.738	6.851	6.654	7.875	7.716	7.618	7.335	7.566	7.446	7.577	7.487	7.649	7.097	7.374	7.19	8.19	8.063	8.156	8.016	7.851	7.922	8.217	8.012	8.078
ENSMUSG00000079138	NA	predicted pseudogene 8818 [Source:MGI Symbol;Acc:MGI:3645903]	NA	-	-	NA	NA	6.425	6.581	6.631	6.555	6.675	6.87	6.514	6.852	6.707	6.551	6.757	6.458	6.677	6.127	6.222	7.485	7.191	7.009	6.655	6.844	6.968	7.066	7.13	6.966	6.705	6.366	6.529	7.699	7.319	7.474	7.196	7.248	7.352	7.131	7.385	7.559
ENSMUSG00000073538	NA	Riken cDNA E330020D12 gene [Source:MGI Symbol;Acc:MGI:3761270]	NA	-	-	NA	NA	5.441	5.371	5.862	4.485	4.541	5.132	4.767	5.225	4.98	4.788	5.008	4.475	6.812	7.105	7.266	6.622	6.822	6.692	7.633	7.705	7.756	7.014	7.209	7.155	6.204	5.618	5.914	5.109	5.481	5.362	5.752	6.285	6.193	5.335	5.596	5.754
ENSMUSG00000042708	Shcbp1l	Shc SH2-domain binding protein 1-like	71836	1	153425208	-	-	6.333	6.569	6.763	6.526	6.464	6.402	6.263	6.353	6.319	6.616	6.338	5.928	6.153	6.151	5.807	6.26	6.11	6.321	6.19	6.181	6.224	6.454	6.313	6.399	6.067	6.4	6.453	6.413	6.279	6.569	6.621	6.357	6.797	6.768	6.636	6.515
ENSMUSG00000064435	Gm25588	predicted gene, 25588	115487647	1	-	-	-	0.914	2.103	0.965	1.923	0	0	1.558	1.473	0	1.839	1.972	2.282	2.715	0	0	1.995	0	2.251	1.021	1.592	0	0	2.126	1.068	0.969	2.301	0.957	0.862	1.476	0.89	1.514	1	1.001	1.501	1.515	1.681
ENSMUSG00000103543	NA	predicted gene, 37669 [Source:MGI Symbol;Acc:MGI:5610897]	NA	-	-	NA	NA	3.921	3.208	3.841	2.718	3.602	3.053	3.547	3.304	4.068	2.405	3.55	2.956	2.715	4.382	3.08	2.801	3.323	2.922	4.038	3.332	1.157	2.19	1.698	3.824	2.532	2.977	3.381	3.198	3.173	4.243	3.707	3.17	3.703	3.208	3.226	3.297
ENSMUSG00000099432	NA	predicted gene, 18849 [Source:MGI Symbol;Acc:MGI:5011034]	NA	-	-	NA	NA	0	1.796	0	0	0.947	0	0	0	0	0	0.981	0	0	0	0	0	0	0	1.021	0	0	0	1.085	0	0	0.987	0	0.862	0	0.89	0	1	1.001	0	0	0
ENSMUSG00000041144	Dnah7b	dynein, axonemal, heavy chain 7B	227058	1	46066852	50140501605022	Amyotrophic lateral sclerosis,Huntington disease,Pathways of neurodegeneration - multiple diseases	4.585	4.938	5.019	4.424	5.218	4.992	5.386	5.258	5.302	4.997	4.549	4.122	4.672	4.606	3.713	4.163	4.645	4.771	4.946	5.098	5.196	5.241	5.161	4.884	4.524	4.559	4.617	5.109	5.264	5.1	5.871	5.459	5.495	5.233	5.181	5.631
ENSMUSG00000042699	Dhx9	DEAH (Asp-Glu-Ala-His) box polypeptide 9	13211	1	153455757	-	-	13.773	13.727	13.856	14.081	14.102	14.079	14.168	14.231	14.203	14.161	14.141	14.118	13.709	13.678	13.492	14.079	14.019	14.069	14.073	14.048	13.893	13.983	14.042	14.066	13.669	13.755	13.686	14.272	14.228	14.24	14.206	14.181	14.171	14.211	14.226	14.214
ENSMUSG00000101262	NA	predicted gene 8326 [Source:MGI Symbol;Acc:MGI:3644839]	NA	-	-	NA	NA	6.964	6.309	5.289	6.255	5.025	6.301	7.067	6.353	6.8	5.179	5.389	4.809	6.708	6.776	6.222	5.452	4.859	4.82	6.886	6.454	7.446	5.858	6.293	5.804	6.38	6.4	6.844	4.308	5.124	4.824	5.871	6.507	6.703	5.733	5.568	5.812
ENSMUSG00000042684	Npl	N-acetylneuraminate pyruvate lyase	74091	1	153503015	52001100	Amino sugar and nucleotide sugar metabolism,Metabolic pathways	8.434	8.453	8.585	8.172	8.377	8.222	7.603	7.878	7.707	8.285	8.045	7.972	8.242	8.532	8.434	8.264	8.073	8.035	7.433	7.36	7.591	7.485	7.696	7.633	8.573	8.57	8.553	8.372	8.33	8.424	7.829	7.577	7.873	7.997	8.053	8.042
ENSMUSG00000099858	NA	predicted gene 6652 [Source:MGI Symbol;Acc:MGI:3647244]	NA	-	-	NA	NA	5.149	5.454	5.289	5.028	5.728	5.229	5.317	5.417	5.439	4.743	5.093	4.996	4.395	4.299	4.427	3.578	4.323	3.503	3.497	3.47	3.264	4.139	3.738	2.102	5.108	4.729	4.96	4.627	2.666	4.243	3.806	3.807	3.462	4.201	3.602	3.715
ENSMUSG00000101337	Dnah7c	dynein, axonemal, heavy chain 7C	100101919	1	46425517	50140501605022	Amyotrophic lateral sclerosis,Huntington disease,Pathways of neurodegeneration - multiple diseases	4.829	5.014	4.839	4.544	4.851	4.708	4.867	4.878	5.15	5.246	5.356	4.858	4.146	4.86	4.603	5.08	3.809	4.558	4.683	4.596	4.37	4.484	4.327	4.588	4.583	4.559	4.376	4.247	4.747	4.867	5.321	4.858	5.003	5.335	4.652	5.267
ENSMUSG00000025986	Slc39a10	solute carrier family 39 (zinc transporter), member 10	227059	1	46807543	-	-	11.836	11.824	11.917	11.846	11.826	11.953	11.567	11.709	11.589	11.901	11.856	11.821	11.775	11.788	11.764	11.745	11.647	11.805	11.204	11.194	10.741	11.402	11.511	11.653	12.2	12.162	12.135	12.141	12.155	12.129	11.795	11.702	11.765	11.997	11.957	11.982
ENSMUSG00000100213	NA	predicted gene 28151 [Source:MGI Symbol;Acc:MGI:5578857]	NA	-	-	NA	NA	5.037	5.187	5.289	5.358	5.355	5.703	5.13	5.559	5.439	5.54	5.821	5.41	5.28	5.388	4.856	5.547	5.131	5.27	5.169	5.368	4.281	5.451	5.918	4.829	5.364	5.832	5.307	5.864	5.986	5.945	5.649	5.672	6.003	6.064	5.753	6.227
ENSMUSG00000103129	NA	predicted gene, 37393 [Source:MGI Symbol;Acc:MGI:5610621]	NA	-	-	NA	NA	0.914	0	2.266	3.078	2.716	2.739	0.979	3.304	2.79	3.262	2.554	2.956	1.08	0	0	1.58	1.586	1.933	0	2.594	1.79	1.755	1.698	2.923	0	0	0	2.094	2.448	0	3.986	3	2.002	2.479	2.716	2.436
ENSMUSG00000100160	NA	predicted gene 28527 [Source:MGI Symbol;Acc:MGI:5579233]	NA	-	-	NA	NA	3.742	4.058	2.747	1.923	3.487	4.106	4.049	3.648	3.303	3.882	3.772	3.414	3.462	3.908	3.492	1.58	3.702	3.241	3.622	3.47	4.187	3.022	3.472	4.032	3.642	1.98	3.826	2.915	3.654	3.377	3.601	3.322	3.324	3.344	2.907	3.715
ENSMUSG00000101921	NA	predicted gene 28825 [Source:MGI Symbol;Acc:MGI:5579531]	NA	-	-	NA	NA	1.869	0.867	0	0	0	1.78	1.969	0.917	1.984	0.895	1.56	1.552	0	1.116	1.518	1.58	0	1.526	0	0	1.157	0	0	0	1.543	1.98	1.528	0.862	0.919	0.89	2.495	3	0	0.938	0.948	0
ENSMUSG00000101447	NA	predicted gene 28826 [Source:MGI Symbol;Acc:MGI:5579532]	NA	-	-	NA	NA	1.869	2.103	1.538	2.499	0.947	3.053	0	1.473	0.99	2.149	2.292	0.975	1.08	0	0	0	2.586	1.933	1.021	3.332	2.565	2.19	2.456	2.923	1.953	2.301	0.957	1.788	1.877	2.142	1.92	2.322	2.81	1.501	0	2.704
ENSMUSG00000081185	NA	predicted pseudogene 4852 [Source:MGI Symbol;Acc:MGI:3643039]	NA	-	-	NA	NA	4.736	4.817	4.255	4.293	3.987	4.877	4.661	5.225	5.067	4.647	5.173	4.905	4.957	4.674	4.856	4.748	4.249	4.669	4.897	4.181	4.988	4.558	4.551	4.297	4.262	4.223	4.671	4.308	4.747	4.367	4.94	4.755	4.647	4.271	3.708	4.78
ENSMUSG00000103246	NA	predicted gene, 38090 [Source:MGI Symbol;Acc:MGI:5611318]	NA	-	-	NA	NA	0	0	0	0	0	0	0	0	0	0	0	0	0	0	0	0	0	0	1.021	0	1.157	0	1.698	0	0	0	0	0	0	0	1.514	1	0	0	0.948	0
ENSMUSG00000100530	NA	predicted gene, 18117 [Source:MGI Symbol;Acc:MGI:5010302]	NA	-	-	NA	NA	0	0	0	0	0	0	0	0	0	0	0	0	0	0	0	0	0	0	0	0	0	0	0	0	0	0	0	0	0	0	0	1	1.001	0	0	1.073
ENSMUSG00000104067	NA	predicted gene, 37196 [Source:MGI Symbol;Acc:MGI:5610424]	NA	-	-	NA	NA	0	0	0	0	0	0	0	0	0	0.895	0	0	0	0	0	0	0	0	0	0	0	0	0	0	0	0	0	0	0.919	0	0	1	0	0	0	0
ENSMUSG00000100033	NA	predicted gene 8337 [Source:MGI Symbol;Acc:MGI:3644012]	NA	-	-	NA	NA	8.066	7.896	7.14	7.742	6.581	7.879	8.253	7.73	8.213	6.902	7.061	6.972	8.193	7.937	7.769	6.787	6.586	6.435	7.809	8.072	8.659	7.323	7.979	7.283	7.807	7.838	7.765	6.81	6.869	6.903	7.384	8.184	8.193	7.538	7.234	7.239
ENSMUSG00002075213	NA		NA	-	-	NA	NA	2.657	2.356	1.538	2.499	2.237	2.553	3.133	1.473	1.984	2.81	1.56	2.956	3.136	0	2.241	2.316	2.586	1.526	2.355	3.01	0	2.794	1.698	2.923	1.953	1.98	2.253	2.094	1.877	0.89	2.906	2.807	3.172	2.221	0.948	2.436
ENSMUSG00000101996	NA	predicted gene, 19206 [Source:MGI Symbol;Acc:MGI:5011391]	NA	-	-	NA	NA	0	1.405	0	0	0	0	0	0	0	0	0	0	0	0	0	0	0	0	0	0	0	0	0	0	0	0	0	0	0	0	0	0	0	0	0	0
ENSMUSG00000064943	NA	predicted gene, 23240 [Source:MGI Symbol;Acc:MGI:5453017]	NA	-	-	NA	NA	5.934	5.219	4.518	4.485	3.987	5.028	6.129	4.535	6.129	2.977	3.772	3.539	6.083	6.127	5.628	2.579	3.323	2.251	5.432	6.055	7.05	5.147	5.777	4.937	5.553	5.497	6.34	3.063	3.023	3.491	4.356	5.728	5.81	4.632	4.804	3.715
ENSMUSG00000101721	NA	predicted gene 8354 [Source:MGI Symbol;Acc:MGI:3645192]	NA	-	-	NA	NA	0	0	0	0	0.947	0	0	0.917	0.99	0.895	0	0	0	0	0	0	0	0	1.021	0	0	0	1.085	0	0	0	0	0	0	0	0.947	0	0	0	0	0
ENSMUSG00002076043	NA		NA	-	-	NA	NA	0	0	0	0	0	0	0	0	0	0	0	0	0	0	0	0	1.001	0	0	0	0	0	0	0	0	0	0	0	0	0	0	0	0	0.938	0	1.073
ENSMUSG00000056763	Cspp1	centrosome and spindle pole associated protein 1	211660	1	10038217; 10046492	-	-	10.486	10.476	10.53	10.697	10.527	10.634	10.591	10.655	10.668	10.624	10.566	10.543	10.318	10.417	10.244	10.564	10.571	10.579	10.55	10.685	10.188	10.492	10.643	10.659	10.795	10.83	10.897	11.102	11.023	11.018	11.125	11.004	11.033	11.12	11.104	11.1
ENSMUSG00000051616	C230029F24Rik	RIKEN cDNA C230029F24 gene	442837	1	49244615	NA	NA	0	0	0.965	0.949	0.947	0	1.558	0	0.99	0	0	0	0	0	0	0	0	0	0	0	0	0	0	0	0	0	0	0	0	0.89	0	0	0	0	0.948	0
ENSMUSG00000099627	NA	predicted gene 6757 [Source:MGI Symbol;Acc:MGI:3648801]	NA	-	-	NA	NA	0	0	0	0	0	0.857	0	0	0	0	0	0	0	0	0	0	0	0	0	1.592	0	1.129	0	0	0	0	0	0	0	0	0	0	1.001	0	0	1.073
ENSMUSG00000102356	NA	RIKEN cDNA 1700047N06 gene [Source:MGI Symbol;Acc:MGI:1923853]	NA	-	-	NA	NA	3.299	3.208	4.325	3.902	3.602	4.355	3.961	4.159	4.373	4.315	3.872	3.539	2.715	4.017	2.912	2.994	3.809	3.823	4.038	3.711	4.086	4.233	4.327	4.214	3.527	3.676	4.376	4.579	4.014	4.243	4.754	5	4.395	4.921	4.851	4.595
ENSMUSG00000099608	NA	RIKEN cDNA 4933411E06 gene [Source:MGI Symbol;Acc:MGI:1918431]	NA	-	-	NA	NA	0.914	1.796	2.527	1.923	2.237	1.78	2.964	2.851	1.984	2.405	2.292	1.552	1.69	1.738	1.518	0	2.323	2.511	2.031	1.592	2.229	1.755	2.456	2.697	2.532	0.987	1.935	2.915	1.877	2.802	1.92	2.807	1.001	1.501	2.237	2.108
ENSMUSG00000099864	NA	predicted gene 8391 [Source:MGI Symbol;Acc:MGI:3648160]	NA	-	-	NA	NA	0	0	0	0	0	0	0	0	0	0	0.981	0	0	0	0.95	0	0	0	0	0	0	1.129	0	0	0	0	0	0.862	0	0.89	0	0	0	0	0	0
ENSMUSG00000100451	NA	predicted gene 29665 [Source:MGI Symbol;Acc:MGI:5580371]	NA	-	-	NA	NA	0	0	0.965	0	0	0	0	0	0	0	0	0	0	0	0	0	0	0	0	1.006	0	0	0	0	0	0	0	0	0	0	0	0	0	0	0	0
ENSMUSG00000100816	Gm28321	predicted gene 28321	102633780	1	-	NA	NA	0.914	0.867	0	0	0	0	0	0	0	0	0	0	1.08	1.116	0.95	0	1.001	0	2.031	2.331	1.79	2.794	1.085	1.068	0	1.567	0	0	0.919	0.89	2.236	0	0	1.905	0	2.108
ENSMUSG00000042671	Rgs8	regulator of G-protein signaling 8	67792	1	153653036; 153665273; 153665672	-	-	0.914	1.405	1.948	0	1.92	1.78	0.979	1.873	1.571	0	0	0.975	1.69	0	1.518	1.58	1.586	0.956	2.031	1.592	1.157	1.129	1.085	2.102	0.969	0	1.935	0.862	0.919	2.142	1.92	0	1.587	1.501	0	1.073
ENSMUSG00000102404	NA	RIKEN cDNA 5530400K19 gene [Source:MGI Symbol;Acc:MGI:1921757]	NA	-	-	NA	NA	0	0	0	0	0	0	0	0	0	0	0	0	0	0	0	0	0	0	0	0	0	0	1.085	0	0	0.987	0	0	0	0.89	0	0	0	0	0	0
ENSMUSG00000100334	C230024C17Rik	RIKEN cDNA C230024C17 gene	329271	1	153721239	NA	NA	0	0	0	0	0	0	0	0	0	0	0	0	0	0	0	0	0	0	0	1.006	0	1.129	1.085	0	0	0	0	0	0	0	0	0	0	0	0	1.073
ENSMUSG00000026109	Tmeff2	transmembrane protein with EGF-like and two follistatin-like domains 2	56363	1	50927522	-	-	3.163	2.759	3.396	3.228	3.487	4.173	1.558	2.851	4.068	3.964	3.666	3.654	3.136	2.774	2.912	2.994	3.323	2.731	3.622	4.869	4.281	3.686	3.472	4.032	3.642	3.298	3.727	3.321	3.932	2.969	3.361	3.7	3.703	3.468	3.226	3.297
ENSMUSG00000026475	Rgs16	regulator of G-protein signaling 16	19734	1	153740352	-	-	5.076	4.859	4.976	5.358	4.483	4.663	4.818	4.42	4.302	4.491	4.212	4.475	4.734	5.075	5.455	4.452	4.756	4.957	4.038	4.534	4.745	5.098	4.618	5.084	5.61	5.904	5.559	4.674	4.747	4.908	4.983	4.322	4.861	4.964	4.804	4.304
ENSMUSG00000099568	NA	predicted gene 28513 [Source:MGI Symbol;Acc:MGI:5579219]	NA	-	-	NA	NA	2.439	2.356	2.266	3.078	2.237	2.553	1.558	2.661	1.984	2.149	0.981	2.282	2.118	2.171	3.08	1.58	2.001	1.933	0	2.594	2.229	3.547	3.318	3.582	2.753	3.676	3.381	3.198	1.877	2.142	3.361	2.322	3.324	2.889	2.237	1.073
ENSMUSG00000100671	NA	predicted gene 28322 [Source:MGI Symbol;Acc:MGI:5579028]	NA	-	-	NA	NA	1.469	0	0.965	1.516	0	0	0	1.473	0	0.895	0.981	0	0	1.116	1.925	0.996	1.001	0.956	2.355	2.817	2.837	1.129	1.698	0	0	0	0	0	0	0	1.514	0	1.001	0	0.948	1.681
ENSMUSG00002075527	NA		NA	-	-	NA	NA	0	0	0	0	1.514	0	0	0	0	0.895	0	0	0	0	0	0	0	0	1.021	0	0	0	0	0	0	0.987	1.528	0	0	0	0.947	1	0	0.938	0	1.073
ENSMUSG00000101242	NA	predicted gene 28319 [Source:MGI Symbol;Acc:MGI:5579025]	NA	-	-	NA	NA	0	0	0	0	0	0	0	0	0.99	0	0	0.975	0	0	0	0	0	0	0	0	0	0	0	0	0.969	0	0	0	0	0	0	0	1.001	1.501	0	0
ENSMUSG00000099924	NA	predicted gene 28320 [Source:MGI Symbol;Acc:MGI:5579026]	NA	-	-	NA	NA	1.469	0.867	1.538	0	0	0	0	0	1.571	0.895	0.981	0.975	1.69	0	0	0	1.001	1.526	1.021	0	1.157	1.129	0	0	0.969	0.987	0.957	2.094	0.919	1.832	1.514	1.585	1.001	0	0	0
ENSMUSG00000099625	NA	predicted gene 29325 [Source:MGI Symbol;Acc:MGI:5580031]	NA	-	-	NA	NA	0.914	0	0	0	0.947	0	0.979	0	0.99	0.895	0	0.975	1.08	0	0	0	1.001	0	0	0	0	0	1.085	0	0.969	0	0	0.862	1.476	0	0	0	1.001	0	1.515	1.681
ENSMUSG00000101799	9330175M20Rik	RIKEN cDNA 9330175M20 gene	442821	1	51218385	NA	NA	0	0.867	0	0	0	0	0	0.917	0	0	0	0	0	0	0	0	0	0	1.021	0	0	0	1.085	0	0	0	0.957	0	0	0	0	0	0	0	0.948	0
ENSMUSG00000045954	Cavin2	caveolae associated 2	20324	1	51289125	-	-	0	1.405	0.965	0	0	0	0	0	0	1.443	0	0	0	0	0	0	0	0	1.021	0	0	0	0	0	0	0	0	0	0	0	0	0	0	0	0	0
ENSMUSG00000099741	NA	predicted gene 5253 [Source:MGI Symbol;Acc:MGI:3779481]	NA	-	-	NA	NA	1.469	1.796	0	0	0	1.391	0	1.873	2.305	1.443	0.981	1.962	1.69	1.116	0	0	1.586	1.526	2.619	1.006	1.157	1.129	2.126	1.068	1.543	0	2.513	0.862	2.191	1.437	1.514	2	1.587	2.889	1.515	1.681
ENSMUSG00000101702	NA	RIKEN cDNA 1700072G22 gene [Source:MGI Symbol;Acc:MGI:1920746]	NA	-	-	NA	NA	0.914	0.867	0.965	0.949	0	0.857	0	0	0	0	0	0.975	1.69	0	1.518	0	1.001	1.526	2.355	2.331	2.229	1.129	1.085	2.43	0	0	0.957	0	0	0	0	1.585	1.587	1.905	0.948	1.073
ENSMUSG00000066800	Rnasel	ribonuclease L (2', 5'-oligoisoadenylate synthetase-dependent)	24014	1	153749425	4.62105e+18	Hepatitis C,Herpes simplex virus 1 infection,Influenza A,NOD-like receptor signaling pathway	1.869	0.867	2.266	0	0	2.086	0	1.473	0.99	0	2.292	0.975	2.447	2.774	3.08	1.58	1.001	0.956	2.355	2.008	1.79	2.19	3.146	1.068	3.265	4.223	3.505	2.094	2.856	2.969	0.947	2.585	1.587	1.905	0.948	1.681
ENSMUSG00000100183	NA	predicted gene 28512 [Source:MGI Symbol;Acc:MGI:5579218]	NA	-	-	NA	NA	0.914	0.867	2.266	0	0.947	0	1.558	0	0	0.895	0	0	1.08	0	0	0.996	1.001	0	1.612	1.006	1.157	1.129	2.126	0	0.969	1.567	1.528	0.862	0.919	0.89	0.947	0	0	0	0	0
ENSMUSG00000067851	Arfgef1	ADP-ribosylation factor guanine nucleotide-exchange factor 1(brefeldin A-inhibited)	211673	1	10137506	4144	Endocytosis	10.683	10.646	10.661	10.395	10.407	10.512	10.27	10.491	10.417	10.564	10.556	10.526	10.981	10.931	10.803	10.691	10.636	10.701	10.673	10.737	10.472	10.704	10.796	10.824	11.608	11.614	11.592	11.491	11.51	11.432	11.481	11.471	11.397	11.536	11.583	11.564
ENSMUSG00002076532	NA	7SK RNA [Source:RFAM;Acc:RF00100]	NA	-	-	NA	NA	2.657	3.073	2.939	3.365	3.602	2.086	2.772	3.542	2.568	3.126	3.55	1.552	1.69	1.738	3.368	3.993	3.586	2.511	4.361	3.332	3.264	2.19	2.126	3.118	3.265	3.882	3.62	4.247	4.235	3.377	4.481	4.755	4.003	3.583	3.708	4.304
ENSMUSG00000102556	NA	predicted gene, 37569 [Source:MGI Symbol;Acc:MGI:5610797]	NA	-	-	NA	NA	4.08	3.826	4.576	3.604	4.598	4.106	4.545	4.479	4.373	3.964	4.488	4.475	4.54	4.117	3.812	4.693	4.702	4.669	4.994	5.011	4.988	4.039	4.48	4.652	4.939	5.144	4.774	5.669	5.16	4.824	5.449	5.554	5.325	5.046	5.568	5.46
ENSMUSG00000038608	Dock10	dedicator of cytokinesis 10	210293	1	80501067	-	-	4.585	3.826	4.518	4.6	4.941	4.106	5.282	5.19	5.812	4.696	5.093	4.951	3.844	3.665	2.501	4.385	4.001	3.823	4.287	5.22	4.872	4.558	4.86	4.987	4.846	4.881	4.502	4.966	5.423	5.362	6.285	6	6.343	6.178	6.064	5.754
ENSMUSG00000042501	Cpa6	carboxypeptidase A6	329093	1	10324718	-	-	0	0	1.538	0	0	0	0	0	0.99	0	0.981	0.975	2.447	0	0.95	0	0	1.526	0	2.008	1.157	1.129	1.085	1.068	0	0	0.957	0	0	1.437	1.514	1.585	1.001	0	1.921	1.073
ENSMUSG00000103810	NA	predicted gene, 38005 [Source:MGI Symbol;Acc:MGI:5611233]	NA	-	-	NA	NA	0	0	0	0	0	0	0	0	0	0	0	0	0	1.116	0	0	0	0	0	0	1.157	0	0	0	0	0	0	0	0	0	0	0	0	0.938	0	0
ENSMUSG00000083422	NA	predicted gene 15604 [Source:MGI Symbol;Acc:MGI:3783051]	NA	-	-	NA	NA	0.914	0	0	0	0.947	0	0.979	0	1.571	0	0	0.975	0	0	0.95	0	0	0	0	0	1.79	0	1.085	1.068	0	0	0	0	0	0	0	1	0	0.938	0	1.073
ENSMUSG00000042641	Rgsl1	regulator of G-protein signaling like 1	240816	1	153779386	-	-	0.914	0.867	0.965	0	0	0	0	0.917	1.571	0.895	0.981	0	0	0	1.518	0.996	1.001	0	1.021	0	1.157	0	0	1.068	0	0	2.253	0	1.476	2.142	0	0	0	0	0	1.073
ENSMUSG00000081417	NA	predicted gene 15603 [Source:MGI Symbol;Acc:MGI:3783050]	NA	-	-	NA	NA	3.921	3.444	4.021	3.81	3.362	3.719	2.964	2.186	2.568	2.977	3.772	3.539	3.136	3.792	3.992	3.453	3.001	3.09	3.036	3.18	2.837	2.523	2.456	1.068	3.848	3.56	4.088	3.54	3.932	3.118	3.225	2.807	3.462	3.344	3.602	3.297
ENSMUSG00000103448	NA	predicted gene, 37133 [Source:MGI Symbol;Acc:MGI:5610361]	NA	-	-	NA	NA	0	0.867	0.965	0	0.947	0.857	0.979	0	1.571	0.895	0	0.975	0	0	0	0	0	0.956	2.031	1.592	0	1.129	0	0	0	0	0.957	0	0	0.89	2.495	0	2.002	0.938	2.496	1.681
ENSMUSG00000103192	NA	predicted gene, 37645 [Source:MGI Symbol;Acc:MGI:5610873]	NA	-	-	NA	NA	1.469	0.867	0	0.949	0	0.857	1.969	2.186	0.99	1.443	2.554	0.975	1.69	0	0.95	0.996	1.001	0	0	0	0	1.755	0	1.676	0	0.987	0.957	1.398	0.919	0	1.92	2.807	2.002	0	2.716	0
ENSMUSG00000104488	NA	predicted gene, 38062 [Source:MGI Symbol;Acc:MGI:5611290]	NA	-	-	NA	NA	1.869	1.405	1.948	2.909	0.947	2.553	1.969	3.168	1.984	1.443	1.972	2.282	0	0	1.925	1.995	0	1.933	2.355	1.006	3.066	1.755	2.456	1.068	0.969	0.987	0	1.788	1.476	2.397	2.495	2.322	2.324	2.889	1.515	3.125
ENSMUSG00000100212	NA	predicted gene 5522 [Source:MGI Symbol;Acc:MGI:3649087]	NA	-	-	NA	NA	0.914	0.867	2.266	1.516	2.237	1.391	2.964	2.443	3.681	2.405	1.972	3.125	2.447	1.738	3.368	2.801	1.586	3.241	2.842	3.18	3.066	3.219	2.126	2.923	1.953	2.977	0.957	2.347	2.448	2.397	3.986	3.585	2.324	2.479	2.716	3.297
ENSMUSG00000102721	NA	RIKEN cDNA A630081D01 gene [Source:MGI Symbol;Acc:MGI:2138649]	NA	-	-	NA	NA	1.469	2.356	2.266	0.949	2.496	1.78	2.551	0.917	2.305	3.126	1.56	2.543	1.08	0	0	2.316	1.001	1.526	0	0	1.79	2.523	1.085	2.43	1.543	2.301	1.935	1.788	1.877	2.397	1.514	2.322	2.81	0.938	2.907	2.436
ENSMUSG00000100648	NA	predicted gene 28659 [Source:MGI Symbol;Acc:MGI:5579365]	NA	-	-	NA	NA	3.013	1.796	0.965	0	1.514	0	2.289	1.873	2.305	1.443	1.972	0.975	2.715	1.738	0.95	0	0	0	2.355	2.331	3.264	1.755	2.725	1.068	1.543	3.298	1.528	0.862	0	1.437	1.92	2	2.324	0.938	1.921	0
ENSMUSG00000099949	NA	predicted gene 29124 [Source:MGI Symbol;Acc:MGI:5579830]	NA	-	-	NA	NA	2.182	2.356	3.108	2.239	0.947	0.857	3.769	2.661	3.441	0	2.554	0.975	2.447	3.665	3.08	2.801	0	0	3.359	3.711	2.837	2.19	3.318	2.102	1.953	1.567	2.253	0.862	1.877	1.832	2.236	2.322	3.002	2.479	1.921	2.108
ENSMUSG00000045968	Teddm2	transmembrane epididymal family member 2	240817	1	153849541	-	-	9.092	9.02	9.031	9.38	9.436	9.285	9.199	9.25	9.285	9.214	9.324	9.331	9.538	9.416	9.611	9.638	9.533	9.547	9.886	9.866	9.585	9.737	9.775	9.719	10.017	10.001	9.942	10.598	10.654	10.645	10.394	10.484	10.414	10.477	10.515	10.401
ENSMUSG00000043282	Teddm1b	transmembrane epididymal protein 1B	433365	1	153874344	-	-	3.921	3.444	3.259	3.078	4.421	4.663	4.715	4.229	4.787	3.882	3.772	3.761	4.47	3.908	4.296	3.694	4.089	4.163	4.624	3.711	3.593	3.547	3.962	3.708	3.402	3.882	4.006	3.974	2.856	3.377	3.225	3.585	4.003	3.468	3.487	2.93
ENSMUSG00000102459	NA	predicted gene, 38352 [Source:MGI Symbol;Acc:MGI:5611580]	NA	-	-	NA	NA	0.914	3.073	2.527	2.499	1.92	1.391	0	0	0.99	1.443	1.972	2.282	2.118	0	1.925	1.58	1.586	1.526	1.021	2.331	0	0	2.951	1.676	2.753	2.977	3.505	2.915	3.753	3.491	2.715	3.585	2.81	3.583	2.716	3.125
ENSMUSG00000047053	Teddm1a	transmembrane epididymal protein 1A	240819	1	153891645	-	-	0	2.356	1.538	1.923	0	1.78	0	0	1.571	0.895	1.56	2.543	2.118	1.738	2.241	1.58	3.001	1.526	2.031	0	0	1.755	2.456	1.068	2.945	2.784	2.513	2.094	2.666	2.614	0.947	3.322	2.002	1.501	1.921	2.436
ENSMUSG00000099227	Mir8114	microRNA 8114	102466257	1	153899925	-	-	8.795	8.757	8.747	9.048	9.132	8.993	8.847	9.001	8.968	8.929	9.026	9.029	9.239	9.078	9.312	9.31	9.259	9.25	9.599	9.615	9.269	9.483	9.481	9.419	9.72	9.713	9.693	10.324	10.368	10.355	10.094	10.196	10.103	10.176	10.232	10.143
ENSMUSG00000026107	Nabp1	nucleic acid binding protein 1	109019	1	51469487	-	-	10.639	10.67	10.81	10.512	10.49	10.561	10.307	10.434	10.343	10.5	10.479	10.559	11.129	11.141	10.92	11.137	11.071	11.215	10.95	11.002	10.697	11.002	11.163	11.234	11.133	11.217	11.162	11.257	11.268	11.162	11.024	10.877	11.001	11.044	11.093	11.182
ENSMUSG00000099413	Gm17767	predicted gene, 17767	100045066	1	51509504	NA	NA	0	1.405	0	0	1.514	0.857	0	0	0.99	0	1.972	0	1.08	0	0	0	1.586	0.956	2.031	1.592	1.79	1.129	2.725	1.676	1.543	0	0	0	0.919	1.832	1.514	2.585	1.587	1.501	0.948	1.681
ENSMUSG00000103424	NA	predicted gene, 37535 [Source:MGI Symbol;Acc:MGI:5610763]	NA	-	-	NA	NA	0	0.867	0	0	0	0	0	0	0	0	1.56	0	0	0	0	0.996	1.001	0	1.612	1.006	2.565	0	0	0	0	0	0	0	0	0	0	0	1.001	0	0	1.073
ENSMUSG00000101741	NA	predicted gene 28055 [Source:MGI Symbol;Acc:MGI:5578761]	NA	-	-	NA	NA	2.439	3.907	3.521	3.902	3.226	3.311	2.772	3.018	3.566	3.605	2.967	3.761	2.715	3.371	3.492	3.453	3.171	3.823	3.206	3.711	3.264	3.547	2.951	3.708	1.543	2.301	2.253	3.54	1.476	3.118	3.361	2.807	2.324	2.699	2.907	2.93
ENSMUSG00000054976	Nyap2	neuronal tyrosine-phophorylated phosphoinositide 3-kinase adaptor 2	241134	1	81076949; 81077203; 81077307; 81077406	-	-	0.914	0	0	1.516	0	0	0.979	1.873	0	1.839	0	1.552	1.69	0	0	0	1.586	0	0	0	0	0	1.698	1.676	0.969	0	0	0.862	0	1.832	1.92	1.585	1.587	0.938	0	0
ENSMUSG00000104029	NA	predicted gene, 37210 [Source:MGI Symbol;Acc:MGI:5610438]	NA	-	-	NA	NA	0	0	0	0	0	0	0	0	0	0	0	0	0	0	0	0	0	0	0	0	0	0	0	0	1.543	0	0	0	0	0	0	0	0	0	0	0
ENSMUSG00000101986	NA	predicted gene 6198 [Source:MGI Symbol;Acc:MGI:3644461]	NA	-	-	NA	NA	1.469	0	0	0	0	0.857	0	0	0	0	0.981	0	1.08	1.116	0.95	0	0	0	0	0	0	0	0	0	0.969	0	0	0	0	0	0	0	0	0	0	0
ENSMUSG00000087008	NA	predicted gene 5530 [Source:MGI Symbol;Acc:MGI:3646374]	NA	-	-	NA	NA	2.439	3.826	3.396	3.902	3.075	4.837	2.551	1.473	2.568	2.149	2.292	4.04	2.941	2.774	2.912	2.801	2.809	4.669	4.563	2.008	3.264	4.697	3.738	4.297	2.271	3.676	3.826	4.72	1.476	3.491	2.715	2.322	3.462	3.583	1.921	0
ENSMUSG00000100561	NA	predicted gene 7516 [Source:MGI Symbol;Acc:MGI:3643007]	NA	-	-	NA	NA	0.914	0	0	0.949	0	0	2.551	0	1.571	0	0	0	1.08	1.116	0.95	0	1.001	0	1.021	2.331	2.229	0	1.085	1.068	0.969	1.98	1.528	0	0	0	0.947	1.585	1.587	1.501	0	1.073
ENSMUSG00000103571	NA	predicted gene, 37114 [Source:MGI Symbol;Acc:MGI:5610342]	NA	-	-	NA	NA	0	0	0	0	0	0	0	0.917	0	0	0	0	0	0	0	0	0	0	0	0	0	0	0	0	0	0	0	0	0	0	0	0	1.001	0.938	0	0
ENSMUSG00000026473	Glul	glutamate-ammonia ligase (glutamine synthetase)	14645	1	153899928	2.20003e+42	Alanine, aspartate and glutamate metabolism,Arginine biosynthesis,Biosynthesis of amino acids,GABAergic synapse,Glutamatergic synapse,Glyoxylate and dicarboxylate metabolism,Metabolic pathways,Necroptosis,Nitrogen metabolism	12.674	12.599	12.69	13.088	13.113	13.006	12.964	12.964	12.973	12.804	12.879	12.871	13.125	13.079	12.967	13.278	13.282	13.225	13.389	13.415	13.498	13.414	13.347	13.39	13.428	13.49	13.429	14.236	14.226	14.248	14.07	14.048	14.073	14.116	14.099	14.105
ENSMUSG00000100014	NA	predicted gene 29290 [Source:MGI Symbol;Acc:MGI:5579996]	NA	-	-	NA	NA	0	0	0	0.949	0	0.857	0	0	0.99	0	0	0	0	1.116	0	0	0	0	1.021	1.592	0	0	0	1.068	1.543	0	0.957	0	0.919	0	0	0	0	0.938	0	0
ENSMUSG00000055980	Irs1	insulin receptor substrate 1	16367	1	82233104	4.02204e+98	Adipocytokine signaling pathway,Aldosterone-regulated sodium reabsorption,Alzheimer disease,AMPK signaling pathway,Autophagy - animal,cGMP-PKG signaling pathway,Diabetic cardiomyopathy,FoxO signaling pathway,Growth hormone synthesis, secretion and action,Insulin resistance,Insulin signaling pathway,Longevity regulating pathway,Longevity regulating pathway - multiple species,MicroRNAs in cancer,mT…	7.283	7.035	7.216	6.691	6.37	6.456	5.792	5.639	5.761	6.291	6.248	6.016	7.805	7.707	7.812	6.665	6.66	6.598	5.712	5.566	6.126	6.721	6.354	6.624	8.712	8.761	8.746	7.642	7.693	7.963	6.713	7.022	7.163	7.308	7.501	7.507
ENSMUSG00000100502	NA	predicted gene 28286 [Source:MGI Symbol;Acc:MGI:5578992]	NA	-	-	NA	NA	0	0	0	0	0.947	0	0	0	0.99	0	0	0	0	0	0	0	0	0	0	0	0	2.19	0	0	0	0	0	1.398	0	0	0	1	0	0	0	1.681
ENSMUSG00000022591	NA	predicted gene 9747 [Source:MGI Symbol;Acc:MGI:3710571]	NA	-	-	NA	NA	5.253	4.774	4.325	4.223	3.987	3.963	2.551	3.926	3.681	3.262	3.55	3.414	5.578	5.218	4.657	3.9	3.702	3.823	3.036	2.817	3.264	4.233	3.472	4.588	6.61	6.588	6.373	5.444	5.196	5.477	3.806	4.643	4.703	5.005	4.652	5.138
ENSMUSG00000100627	NA	RIKEN cDNA A830008E24 gene [Source:MGI Symbol;Acc:MGI:3041183]	NA	-	-	NA	NA	2.182	2.571	3.259	2.909	2.496	2.739	3.422	2.186	3.151	2.81	2.775	3.277	2.941	2.504	1.925	4.163	2.809	1.933	2.842	3.18	3.264	3.022	3.318	3.582	3.114	2.977	3.826	3.897	2.856	3.491	3.361	4.087	4.09	4.127	3.807	3.589
ENSMUSG00000088669	NA	predicted gene, 25336 [Source:MGI Symbol;Acc:MGI:5455113]	NA	-	-	NA	NA	0	0	0.965	0.949	2.237	0	0	0	0.99	0	1.56	0.975	0	1.116	0	0	1.001	0	0	0	0	1.755	0	0	0	0	0	1.788	0.919	2.142	0	0	0	0	1.921	0
ENSMUSG00000066797	Zfp648	zinc finger protein 648	100503355	1	154201186	-	-	0	0	0	0	0.947	0.857	0	0	0	0	0	0	0	0	0	0	0	0	0	0	0	0	0	0	0	0.987	0.957	0	0.919	0	1.514	0	0	0	0	1.073
ENSMUSG00000048960	Prex2	phosphatidylinositol-3,4,5-trisphosphate-dependent Rac exchange factor 2	109294	1	10993464; 11263962	-	-	9.076	8.947	9.139	9.16	9.022	9.116	8.792	8.965	8.945	9.008	9.079	9.05	8.913	8.793	8.815	8.665	8.616	8.618	8.265	8.454	8.308	8.447	8.437	8.377	8.942	9.042	8.888	9.276	9.154	9.211	9.182	9.262	9.058	9.258	9.19	9.21
ENSMUSG00000077318	Gm24173	predicted gene, 24173	115487671	1	-	-	-	0.914	0	1.538	2.499	1.92	1.391	0.979	0.917	0	1.443	1.972	0.975	1.69	1.738	0	0.996	2.001	0.956	1.021	1.006	0	0	0	0	1.543	1.567	0	0.862	2.191	2.397	1.514	1	0	1.501	1.515	2.108
ENSMUSG00000101827	NA	predicted gene 28686 [Source:MGI Symbol;Acc:MGI:5579392]	NA	-	-	NA	NA	1.869	0.867	2.266	1.923	1.514	1.78	1.558	0.917	2.568	2.622	1.56	0	1.08	1.738	0	0.996	1.001	0.956	1.612	2.008	0	0	2.126	0	1.953	0.987	0	2.094	1.476	1.832	1.514	2.322	2.002	1.501	1.921	2.93
ENSMUSG00000103494	NA	predicted gene, 37410 [Source:MGI Symbol;Acc:MGI:5610638]	NA	-	-	NA	NA	0	1.405	1.538	0	0.947	0	0	0	0.99	0	0.981	0	1.08	1.738	0	0	1.586	2.731	1.021	1.006	0	0	0	1.676	0	1.567	1.528	1.788	1.877	0.89	0	0	1.587	1.905	2.907	0
ENSMUSG00000026142	Rhbdd1	rhomboid domain containing 1	76867	1	82316578; 82339048	-	-	8.809	8.843	8.921	8.38	8.533	8.474	7.829	8.043	7.774	8.329	8.215	8.217	8.568	8.611	8.453	8.278	8.067	8.345	7.595	7.786	7.525	7.706	7.823	7.806	9.192	9.238	9.154	8.768	8.645	8.673	8.214	8.134	8.251	8.556	8.324	8.436
ENSMUSG00000104493	NA	predicted gene, 19552 [Source:MGI Symbol;Acc:MGI:5011737]	NA	-	-	NA	NA	5.286	5.312	5.141	4.485	4.291	4.616	4.131	4.479	4.504	5.035	3.965	4.475	4.395	4.674	4.074	4.452	4.525	4.374	3.497	4.534	3.733	3.547	4.406	4.214	5.108	5.259	4.96	5.301	4.698	5.753	4.597	4.248	4.09	5.046	4.755	5.348
ENSMUSG00000100786	NA	predicted gene 28940 [Source:MGI Symbol;Acc:MGI:5579646]	NA	-	-	NA	NA	5.756	5.972	6.179	5.828	5.623	5.931	5.544	5.446	5.302	5.851	5.173	5.536	5.437	5.864	5.708	5.851	5.428	5.612	5.084	5.181	5.613	5.194	4.683	5.037	6.067	5.646	6.104	6.189	6.046	6.079	5.509	5.044	5.212	5.805	5.849	5.424
ENSMUSG00002075724	NA		NA	-	-	NA	NA	4.637	4.774	4.576	5.108	4.652	4.355	4.209	4.642	4.44	5.401	4.212	4.652	5.195	4.211	4.809	4.385	4.702	4.237	3.738	4.333	5.043	4.233	4.244	3.932	4.893	4.145	4.823	4.72	4.365	4.536	4.802	4.322	5.003	4.201	4.984	3.832
ENSMUSG00000067158	Col4a4	collagen, type IV, alpha 4	12829	1	82450722	4.15105e+48	AGE-RAGE signaling pathway in diabetic complications,Amoebiasis,ECM-receptor interaction,Focal adhesion,Human papillomavirus infection,Pathways in cancer,PI3K-Akt signaling pathway,Protein digestion and absorption,Relaxin signaling pathway,Small cell lung cancer	3.921	3.74	4.181	2.239	3.226	3.424	2.964	2.661	2.305	2.405	2.775	1.962	3.462	4.382	3.607	2.316	3.171	3.823	3.738	2.594	2.565	2.523	2.126	2.923	4.332	3.783	4.239	2.915	3.023	3.955	3.074	3.17	3.703	3.468	3.708	3.297
ENSMUSG00000079465	Col4a3	collagen, type IV, alpha 3	12828	1	82586920	4.15105e+48	AGE-RAGE signaling pathway in diabetic complications,Amoebiasis,ECM-receptor interaction,Focal adhesion,Human papillomavirus infection,Pathways in cancer,PI3K-Akt signaling pathway,Protein digestion and absorption,Relaxin signaling pathway,Small cell lung cancer	3.299	3.444	2.939	3.078	3.226	3.627	4.661	3.304	2.568	3.262	3.772	2.956	3.952	3.525	2.501	3.9	4.809	4.163	2.355	3.332	2.229	2.794	4.062	4.126	2.753	3.298	3.505	3.638	4.235	4.482	4.146	4.585	4.09	3.788	4.357	4.528
ENSMUSG00000004110	Cacna1e	calcium channel, voltage-dependent, R type, alpha 1E subunit	12290	1	154392518	40100402004930	Calcium signaling pathway,MAPK signaling pathway,Type II diabetes mellitus	2.439	2.103	2.266	2.718	2.237	3.053	2.551	3.168	2.568	2.622	3.288	2.764	3.308	2.171	2.721	2.994	2.323	3.724	3.738	2.817	3.264	3.022	4.244	3.582	1.953	2.301	2.924	2.749	3.173	2.802	3.361	3.7	3.324	2.479	3.9	3.715
ENSMUSG00000097564	NA	RIKEN cDNA C430014B12 gene [Source:MGI Symbol;Acc:MGI:2444820]	NA	-	-	NA	NA	6.593	6.396	6.763	6.42	6.464	6.756	6.529	6.289	6.534	6.666	6.355	6.705	6.768	6.681	6.794	6.501	6.716	6.781	6.595	6.278	6.444	6.62	6.522	6.559	7.056	6.996	7.103	7.095	6.985	7.122	7.022	6.322	6.898	6.851	6.971	7.196
ENSMUSG00000101880	NA	predicted gene 29282 [Source:MGI Symbol;Acc:MGI:5579988]	NA	-	-	NA	NA	0	0	0	0	0	0.857	0	0	0	0	0	0.975	0	0	0.95	0	1.001	0	0	0	0	0	1.085	0	0	0.987	0	0	0	0	0	0	0	0	0.948	0
ENSMUSG00000101433	NA	predicted gene 29441 [Source:MGI Symbol;Acc:MGI:5580147]	NA	-	-	NA	NA	0	0	0	0	0	0	0	0	0	0	0	0	0	0	0	0.996	0	0	0	0	0	0	0	0	0	0	0	0	0	0	0	0	0	0	0.948	0
ENSMUSG00000096950	Gm9530	predicted gene 9530	671336	1	155063446	NA	NA	2.182	0.867	0.965	2.499	0.947	1.78	2.289	1.473	0.99	1.443	1.972	1.962	2.941	2.171	1.925	0.996	2.323	0	2.355	0	3.264	2.794	2.725	1.068	1.543	1.567	3.244	2.094	1.877	0.89	1.92	1.585	1.587	0	2.716	1.073
ENSMUSG00000056708	Ier5	immediate early response 5	15939	1	155096366	-	-	5.756	5.934	5.789	5.598	5.322	5.229	5.632	5.19	5.265	5.807	5.718	5.623	6.475	6.648	6.757	6.278	6.249	6.419	6.23	6.42	6.968	6.374	6.522	6.525	6.868	6.497	6.6	6.017	5.859	5.609	6.023	5.882	6.288	6.122	6.161	5.947
ENSMUSG00000026471	Mr1	major histocompatibility complex, class I-related	15064	1	155127873	-	-	0	0	0.965	0	2.237	1.391	0	0	0.99	0	0	0.975	1.08	1.738	0.95	0.996	0	1.526	1.021	1.006	0	1.129	0	0	0	0.987	0	0.862	1.877	0	0.947	1.585	1.587	0	1.921	0
ENSMUSG00000057715	A830018L16Rik	RIKEN cDNA A830018L16 gene	320492	1	11414104	-	-	7.024	7.115	7.406	7.086	7.207	7.231	6.913	7.039	7.159	7.29	7.363	7.159	7.373	7.068	6.83	6.947	7.201	7.303	7.371	7.386	7.103	7.128	7.523	7.455	7.588	7.708	7.483	7.722	7.917	7.727	7.892	7.965	7.879	8.14	8.002	8.286
ENSMUSG00000026470	Stx6	syntaxin 6	58244	1	155158702	4130	SNARE interactions in vesicular transport	9.282	9.425	9.391	9.421	9.324	9.309	9.267	9.121	9.149	9.407	9.293	9.26	9.558	9.566	9.585	9.415	9.612	9.503	9.312	9.335	9.168	9.457	9.237	9.407	9.93	9.873	9.983	9.947	9.838	9.79	9.663	9.624	9.679	9.72	9.734	9.698
ENSMUSG00000103825	NA	predicted gene, 38178 [Source:MGI Symbol;Acc:MGI:5611406]	NA	-	-	NA	NA	5.319	5.454	4.976	4.853	5.539	5.26	5.352	4.642	5.372	5.371	4.963	5.236	5.008	4.461	4.809	5.35	5.702	4.957	5.249	5.566	5.043	4.882	5.161	4.937	5.026	4.832	4.671	5.573	5.452	5.332	5.143	5.954	5.557	5.46	5.539	5.812
ENSMUSG00000099845	NA	predicted gene 29273 [Source:MGI Symbol;Acc:MGI:5579979]	NA	-	-	NA	NA	3.163	0	0.965	0.949	0.947	1.391	0	0	0	1.839	1.56	1.552	1.69	1.116	1.925	0.996	0	2.251	0	0	2.229	2.19	2.725	1.676	2.271	2.301	1.528	1.788	2.191	0.89	1.92	3	2.002	1.905	1.515	0
ENSMUSG00000103561	NA	predicted gene, 38069 [Source:MGI Symbol;Acc:MGI:5611297]	NA	-	-	NA	NA	1.469	2.103	1.538	0.949	2.237	2.086	1.969	1.873	0	2.405	2.554	1.962	2.447	1.116	0	1.58	2.001	2.251	1.612	1.592	2.229	1.755	1.085	2.102	2.271	1.567	1.528	2.094	0	2.397	3.074	3.17	3.324	2.221	2.237	2.436
ENSMUSG00000101610	NA	predicted gene 7560 [Source:MGI Symbol;Acc:MGI:3648484]	NA	-	-	NA	NA	2.846	2.759	1.538	1.923	2.237	2.338	1.969	2.443	3.303	1.839	2.775	1.962	2.447	1.116	2.912	1.995	1.001	1.526	2.355	2.008	3.066	0	1.698	2.43	1.953	1.567	2.253	1.398	0	1.437	0.947	2.322	2.002	1.905	2.496	0
ENSMUSG00000104181	NA	predicted gene 8850 [Source:MGI Symbol;Acc:MGI:3647325]	NA	-	-	NA	NA	4.291	3.907	4.839	4.485	4.755	4.106	4.604	4.159	3.441	3.796	4.488	4.274	4.395	3.792	3.905	3.801	4.089	4.307	4.208	4.259	4.453	3.93	4.156	4.032	4.64	4.675	5.125	4.848	4.541	4.949	4.651	4.392	4.325	4.632	4.291	4.528
ENSMUSG00000118923	Gm22633	predicted gene, 22633	115487708	1	-	-	-	0.914	0	0	0	0	0.857	0	0	0	0	0	0	1.08	0	0	0	0	0	0	0	0	0	0	0	0	0	0	0	0	0	0	0	0	0	0	0
ENSMUSG00000097628	NA	predicted gene 2383 [Source:MGI Symbol;Acc:MGI:3780551]	NA	-	-	NA	NA	5.037	5.282	3.521	4.6	3.708	4.567	5.514	4.229	5.623	3.704	3.425	3.953	5.238	5.075	5.393	3.993	4.089	3.241	5.249	5.055	6.444	3.814	4.618	4.032	5.224	5.259	5.587	3.321	3.173	3.491	4.54	5.129	5.173	4.271	4.421	3.715
ENSMUSG00000097171	Gm17644	predicted gene, 17644	329096	1	12667562	NA	NA	4.224	3.073	3.396	3.81	3.602	2.905	3.662	4.159	3.788	2.977	3.288	3.86	2.941	2.774	3.992	2.801	2.001	3.09	3.206	3.47	3.733	3.547	2.725	3.29	2.271	2.301	3.093	3.063	3.548	3.491	1.92	3.322	3.324	3.583	3.075	3.125
ENSMUSG00000101314	NA	predicted gene 29663 [Source:MGI Symbol;Acc:MGI:5580369]	NA	-	-	NA	NA	0	0	0	0	0	0	0	0	0	0	0	0.975	0	0	0	0	0	0	0	0	0	0	0	0	0	0	0	0	0	0	0.947	0	0	0	0	0
ENSMUSG00000033722	BC034090	cDNA sequence BC034090	207792	1	155212470	-	-	5.756	5.725	5.18	4.943	5.288	5.098	4.42	4.085	4.302	5.179	5.173	5.16	6.457	6.631	6.955	6.08	5.956	5.584	6.04	5.869	6.403	6.62	6.431	5.99	6.347	6.543	6.453	6.053	6.026	5.659	6.16	6.409	6.132	6.044	6.402	6.349
ENSMUSG00000103670	NA	predicted gene, 37622 [Source:MGI Symbol;Acc:MGI:5610850]	NA	-	-	NA	NA	0	1.405	0	0	1.514	0	0.979	0	0.99	0	0	0.975	2.447	0	2.241	1.995	0	2.511	1.612	1.592	2.229	0	2.951	2.102	1.953	1.567	1.528	1.788	2.191	0	1.92	2	0	2.699	2.237	1.073
ENSMUSG00000026150	Mff	mitochondrial fission factor	75734	1	82724889; 82724917	-	-	10.656	10.644	10.727	10.539	10.528	10.616	10.446	10.565	10.479	10.612	10.644	10.647	10.769	10.798	10.552	10.636	10.583	10.788	10.589	10.642	10.223	10.504	10.671	10.682	11.088	11.172	11.175	11.07	11.109	11.021	11.048	10.992	11.045	11.042	11.134	11.089
ENSMUSG00000101450	NA	predicted gene 28941 [Source:MGI Symbol;Acc:MGI:5579647]	NA	-	-	NA	NA	5.037	5.251	5.516	5.069	4.069	5.064	3.961	5.386	5.109	5.213	4.134	3.953	4.793	4.86	4.946	4.9	4.702	5.497	4.847	4.869	4.606	4.761	4.803	5.218	5.296	5.222	5.669	5.36	5.51	5.659	5.386	5.7	5.288	5.367	5.51	5.348
ENSMUSG00000026149	Tm4sf20	transmembrane 4 L six family member 20	66261	1	82756646	-	-	4.354	4.377	4.456	4.655	3.602	4.465	4.209	4.229	3.788	4.434	3.965	3.761	4.54	4.674	4.152	4.517	3.171	4.085	3.845	4.259	4.086	4.139	4.062	4.214	4.939	4.881	4.87	4.928	5.16	5.17	5.354	4.322	4.81	5.335	4.598	4.721
ENSMUSG00000114299	NA	predicted gene, 47791 [Source:MGI Symbol;Acc:MGI:6096961]	NA	-	-	NA	NA	0.914	0	0	1.516	0	0	0.979	0	0	0.895	0	0	1.08	1.116	0.95	0.996	1.586	1.933	0	0	0	0	1.085	0	0	0.987	0.957	0.862	0	0.89	0	0	2.002	0.938	1.515	1.681
ENSMUSG00000099771	NA	predicted gene, 19257 [Source:MGI Symbol;Acc:MGI:5011442]	NA	-	-	NA	NA	0.914	0	0	0.949	0	0	0	0	0	0	0	0	1.08	1.116	0.95	0	0	0	0	1.006	1.157	1.755	0	1.068	0.969	1.567	0	0	0	0.89	0.947	1	1.001	0	0.948	1.681
ENSMUSG00000102280	NA	predicted gene, 36999 [Source:MGI Symbol;Acc:MGI:5610227]	NA	-	-	NA	NA	0	0	0.965	0	0	0	0.979	0.917	0	0	0	0	0	1.116	1.518	0	1.001	0	1.021	1.006	1.157	1.129	0	0	0	1.98	0	0.862	0	0.89	1.92	0	0	0	0	0
ENSMUSG00000100170	NA	predicted gene 28942 [Source:MGI Symbol;Acc:MGI:5579648]	NA	-	-	NA	NA	0	0	0.965	0.949	1.92	0	0.979	0.917	1.571	2.977	1.972	0	0	1.116	1.518	1.58	2.001	0.956	1.021	0	0	1.129	1.698	2.43	0.969	1.567	0	1.398	0.919	0	0	1	0	0	0.948	2.108
ENSMUSG00000100744	NA	predicted gene, 17764 [Source:MGI Symbol;Acc:MGI:5009928]	NA	-	-	NA	NA	1.469	0	0	0	0	1.391	0.979	1.473	0	1.443	0.981	0	0	2.171	2.241	0	1.586	1.526	0	0	1.157	1.755	0	0	0	1.98	0.957	1.398	2.666	2.142	0.947	0	0	1.501	1.515	0
ENSMUSG00002074851	NA		NA	-	-	NA	NA	1.469	2.759	1.538	2.499	2.237	2.086	1.558	0.917	0.99	2.622	2.554	0.975	0	0	0	0.996	0	0	0	1.592	1.157	0	1.085	1.068	1.953	2.563	2.513	2.915	1.476	1.832	1.514	0	2.324	0.938	0	1.073
ENSMUSG00000026469	Xpr1	xenotropic and polytropic retrovirus receptor 1	19775	1	155275656	-	-	9.786	9.993	9.947	9.447	9.486	9.598	9.126	9.322	9.288	9.576	9.606	9.531	9.771	9.739	9.798	9.446	9.341	9.65	9.133	9.128	8.923	9.452	9.562	9.524	10.443	10.45	10.385	10.107	10.067	10.13	9.853	9.813	9.817	10.153	10.126	10.12
ENSMUSG00002076398	NA		NA	-	-	NA	NA	0	4.377	0.965	0	0.947	0	0	0	1.571	1.443	1.56	0.975	1.08	0	0	0.996	0	0	0	0	0	1.129	0	1.676	0.969	0.987	0.957	1.398	0	1.437	0	2	1.587	0	0	1.073
ENSMUSG00000073535	Gm5532	predicted gene 5532	433367	1	155520172	NA	NA	0	0.867	0	0	0	0.857	0	0	0	0.895	0	0.975	1.08	0	0	0	0	0	0	0	1.157	0	0	0	0	0	0	0	0	0.89	0	1.585	0	0	0	0
ENSMUSG00000018417	Myo1b	myosin IB	17912	1	51749757	-	-	11.452	11.422	11.496	11.248	11.187	11.161	10.844	10.9	10.778	10.941	10.952	10.908	11.26	11.376	11.221	11.084	11.087	11.034	10.774	10.767	10.722	10.832	10.768	10.887	11.465	11.546	11.475	11.148	11.216	11.154	10.861	10.749	10.827	10.989	10.91	10.926
ENSMUSG00000101724	NA	predicted gene 29453 [Source:MGI Symbol;Acc:MGI:5580159]	NA	-	-	NA	NA	4.08	4.73	4.74	4.223	4.804	4.173	4.283	4.59	4.934	4.696	4.822	4.652	4.54	3.792	3.607	4.637	4.323	4.82	4.038	4.596	2.837	3.392	4.803	4.214	4.694	4.297	5.085	5.003	5.009	4.687	4.895	4.17	4.325	4.201	4.598	4.995
ENSMUSG00000100313	NA	predicted gene 28323 [Source:MGI Symbol;Acc:MGI:5579029]	NA	-	-	NA	NA	4.998	4.774	5.061	5.028	5.144	5.165	4.661	4.59	4.735	4.743	4.549	5.199	4.47	4.536	4.074	4.693	4.908	4.374	4.946	4.766	4.606	4.939	4.327	4.375	5.493	5.259	5.163	5.209	5.645	4.867	5.143	4.7	4.395	5.335	4.804	5.044
ENSMUSG00000100696	NA	predicted gene 8419 [Source:MGI Symbol;Acc:MGI:3645596]	NA	-	-	NA	NA	0.914	0	0	0	0	0	0	0	0	0	0	0	0	0	0	0	0	0	0	0	1.157	1.129	1.085	0	1.543	0	0	0	0	0	0	0	1.587	0	0	0
ENSMUSG00000072324	NA	predicted gene 8420 [Source:MGI Symbol;Acc:MGI:3645594]	NA	-	-	NA	NA	8.595	8.576	8.225	8.322	8.206	8.346	8.584	8.271	8.605	8.095	8.252	8.14	8.577	8.49	8.3	8.048	8.23	7.799	8.16	8.573	9.066	8.291	8.247	7.784	8.507	8.674	8.377	8.186	8.054	8.067	8.077	8.271	8.334	7.862	7.848	7.862
ENSMUSG00000026490	Cdc42bpa	CDC42 binding protein kinase alpha	226751	1	179960759; 179961088	-	-	10.266	10.271	10.235	10.173	10.157	10.239	10.039	10.098	10.06	10.231	10.066	10.166	10.374	10.297	10.297	10.311	10.267	10.351	10.227	10.291	10.01	10.039	10.157	10.24	10.697	10.599	10.688	10.743	10.803	10.832	10.685	10.636	10.619	10.685	10.698	10.639
ENSMUSG00000033701	Acbd6	acyl-Coenzyme A binding domain containing 6	72482	1	155558119	-	-	9.678	9.687	9.736	9.656	9.653	9.794	9.593	9.702	9.581	9.624	9.61	9.619	9.934	9.884	10.001	9.803	9.893	9.816	9.626	9.622	9.871	9.853	9.707	9.663	10.215	10.17	10.244	10.175	10.07	10.078	9.918	9.952	9.967	10.042	10.095	9.923
ENSMUSG00000102194	NA	predicted gene, 38169 [Source:MGI Symbol;Acc:MGI:5611397]	NA	-	-	NA	NA	4.957	5.219	4.633	5.256	4.755	5.459	4.914	4.008	5.337	4.917	4.356	4.706	4.317	4.536	4.603	4.578	4.525	4.669	4.038	4.965	4.872	4.994	5.068	4.714	4.983	5.4	4.774	5.622	5.009	5.392	5.065	5.17	5.36	5.399	5.51	4.944
ENSMUSG00000103636	NA	predicted gene, 38331 [Source:MGI Symbol;Acc:MGI:5611559]	NA	-	-	NA	NA	5.253	5.507	5.486	5.513	5.066	5.747	5.317	5.639	5.15	5.401	5.77	5.833	5.706	5.611	5.733	5.547	5.394	5.934	5.923	6.033	5.334	5.098	5.41	5.623	6.046	5.904	6.002	6.156	6.36	6.115	6.023	6.409	6.212	5.805	6.252	5.921
ENSMUSG00000026468	Lhx4	LIM homeobox protein 4	16872	1	155701693	-	-	0.914	0.867	1.948	0.949	0.947	1.391	0	0	1.571	1.839	0.981	1.962	1.08	1.116	0	0.996	0	0.956	0	1.006	0	1.129	1.698	2.102	0.969	0.987	0.957	2.094	2.448	2.397	0	2.807	2.324	2.479	2.496	1.681
ENSMUSG00000062939	Stat4	signal transducer and activator of transcription 4	20849	1	51987147; 52008239	4.21705e+28	Hepatitis B,Inflammatory bowel disease,JAK-STAT signaling pathway,Necroptosis,Pathways in cancer,Th1 and Th2 cell differentiation	8.109	8.03	8.075	7.443	7.707	7.787	7.025	7.297	7.013	7.563	7.405	7.417	7.176	7.188	7.248	6.761	6.477	6.922	6.727	6.611	5.937	6.493	6.959	6.953	8.718	8.592	8.74	8.186	8.401	8.256	7.572	8.011	7.791	7.997	7.991	7.987
ENSMUSG00000101628	NA	predicted gene 28177 [Source:MGI Symbol;Acc:MGI:5578883]	NA	-	-	NA	NA	8.859	8.974	8.846	8.887	8.791	8.888	8.536	8.532	8.522	8.63	8.717	8.681	8.215	8.218	8.346	8.292	8.221	8.139	7.886	7.793	7.882	8.16	8.096	8.237	9.335	9.166	9.288	9.22	9.387	9.26	9.006	9.008	8.939	9.261	9.231	9.063
ENSMUSG00000078291	NA	predicted gene 3940 [Source:MGI Symbol;Acc:MGI:3782114]	NA	-	-	NA	NA	6.593	6.581	5.141	5.542	5.48	5.811	6.753	6.078	6.734	5.072	4.664	5.08	6.438	6.543	6.485	4.8	4.756	4.867	6.25	6.42	7.037	5.451	6.021	5.686	6.624	6.082	6.499	4.422	5.423	4.824	5.727	6.248	6.288	5.49	5.753	5.386
ENSMUSG00000109599	NA	predicted gene, 31812 [Source:MGI Symbol;Acc:MGI:5590971]	NA	-	-	NA	NA	1.869	2.571	1.948	0.949	2.907	2.086	1.969	2.186	1.984	2.149	2.292	1.552	1.08	2.171	0.95	1.995	0	2.511	0	1.592	1.79	0	0	1.068	3.642	3.435	2.513	2.562	2.666	3.254	2.495	1.585	1.587	3.057	2.716	3.297
ENSMUSG00000033684	Qsox1	quiescin Q6 sulfhydryl oxidase 1	104009	1	155778154	-	-	7.181	7.337	7.12	7.086	7.197	7.058	7.29	7.255	7.397	6.902	7.05	7.188	7.962	7.867	8.212	7.838	7.859	7.576	7.684	7.766	8.038	7.698	7.641	7.559	8.464	8.536	8.498	7.896	7.922	8.099	7.579	7.768	7.744	7.68	7.537	7.55
ENSMUSG00000102299	NA	predicted gene, 37539 [Source:MGI Symbol;Acc:MGI:5610767]	NA	-	-	NA	NA	2.657	3.073	2.747	2.909	3.602	3.529	2.772	2.851	2.568	3.126	1.56	2.764	3.308	3.792	3.905	3.578	3.461	3.09	3.738	3.711	2.229	2.794	2.456	3.29	4.463	3.783	4.823	3.435	2.666	3.787	2.495	3.459	3.324	3.208	3.075	3.45
ENSMUSG00000102558	NA	predicted gene, 37571 [Source:MGI Symbol;Acc:MGI:5610799]	NA	-	-	NA	NA	0.914	2.356	2.266	0.949	1.514	1.78	2.289	1.873	2.305	2.81	2.775	2.543	2.715	1.738	2.241	1.995	2.323	2.251	2.355	1.592	2.229	1.755	1.698	0	2.753	3.298	2.513	2.347	2.856	2.142	2.236	2	3.462	2.479	2.237	2.93
ENSMUSG00000016918	Sulf1	sulfatase 1	240725	1	12692429; 12718544	-	-	9.797	9.82	9.792	10.184	10.152	10.189	9.49	9.529	9.475	9.764	9.784	9.689	10.991	10.882	10.845	11.186	11.148	11.156	10.614	10.548	10.406	10.882	10.947	10.94	10.928	10.96	10.869	11.404	11.383	11.407	11.173	11.056	11.148	11.38	11.359	11.338
ENSMUSG00000033671	Cep350	centrosomal protein 350	74081	1	155844963	-	-	10.77	10.723	10.825	10.592	10.652	10.579	10.496	10.651	10.66	10.796	10.792	10.838	10.89	10.902	10.864	10.765	10.76	10.807	10.655	10.618	10.543	10.714	10.714	10.696	11.342	11.417	11.346	11.153	11.11	11.142	11.116	11.083	11.122	11.181	11.237	11.207
ENSMUSG00000103717	NA	predicted gene, 38038 [Source:MGI Symbol;Acc:MGI:5611266]	NA	-	-	NA	NA	1.869	1.796	1.538	1.923	0.947	1.391	1.558	2.443	2.305	0.895	1.56	2.543	3.308	2.774	2.241	3.694	2.323	2.251	2.031	3.01	2.565	3.219	1.698	1.676	2.532	1.98	2.253	1.788	1.877	2.142	2.495	3.17	2.324	2.889	0.948	2.704
ENSMUSG00000103771	NA	predicted gene, 36934 [Source:MGI Symbol;Acc:MGI:5610162]	NA	-	-	NA	NA	2.846	2.759	0.965	0.949	2.716	2.338	1.558	1.473	2.982	1.839	2.554	3.277	0	2.171	1.518	1.58	2.323	1.933	2.031	3.18	2.837	2.19	1.085	1.676	1.953	3.298	1.935	2.347	2.448	3.491	2.495	2	2.587	2.221	1.921	2.436
ENSMUSG00000102837	NA	predicted gene, 37383 [Source:MGI Symbol;Acc:MGI:5610611]	NA	-	-	NA	NA	2.657	3.073	2.527	1.516	2.237	2.739	2.964	3.168	0.99	2.405	3.136	2.764	3.136	3.001	2.721	2.579	2.586	2.731	1.021	2.331	3.066	2.19	1.085	2.697	3.402	3.676	3.381	3.729	3.023	2.969	3.225	2.322	3.81	3.583	2.907	4.457
ENSMUSG00000077419	NA	predicted gene, 23744 [Source:MGI Symbol;Acc:MGI:5453521]	NA	-	-	NA	NA	4.354	4.318	2.527	3.365	3.362	3.053	4.484	4.085	4.373	3.386	2.554	2.764	3.952	4.299	3.08	1.995	2.001	3.241	4.038	4.403	4.281	2.19	4.551	3.824	4.11	4.559	4.376	2.094	2.191	3.597	3.899	4.585	4.588	3.583	4.147	2.704
ENSMUSG00000102833	NA	predicted gene 9694 [Source:MGI Symbol;Acc:MGI:3780102]	NA	-	-	NA	NA	3.013	1.796	0	2.499	1.92	1.391	0.979	2.186	2.305	1.839	0.981	1.962	1.69	1.116	2.501	1.995	1.001	2.511	0	2.331	1.79	1.129	2.456	0	1.543	3.298	3.381	2.562	1.877	2.397	2.495	3.322	2.002	2.699	2.237	1.681
ENSMUSG00000026489	Coq8a	coenzyme Q8A	67426	1	180165237; 180166613	-	-	8.27	8.418	8.43	8.427	8.277	8.125	7.773	7.817	7.957	7.782	7.94	8.089	7.916	8.069	7.997	7.637	7.736	7.645	7.467	7.403	7.373	7.722	7.432	7.584	8.788	8.859	8.847	8.265	8.183	8.284	8.196	8.071	8.158	8.373	8.247	8.286
ENSMUSG00000104520	NA	predicted gene, 37336 [Source:MGI Symbol;Acc:MGI:5610564]	NA	-	-	NA	NA	2.439	0.867	1.538	0	2.237	1.78	1.558	1.473	0	1.443	1.56	2.543	1.69	1.116	1.925	1.995	1.001	0.956	1.612	1.006	2.229	0	1.085	1.676	1.543	0.987	0.957	2.347	1.476	0.89	1.514	1.585	1.587	1.501	0	1.681
ENSMUSG00000025938	Slco5a1	solute carrier organic anion transporter family, member 5A1	240726	1	12866549	-	-	7.299	7.315	7.305	6.93	7.251	7.084	5.982	6.353	6.129	7.382	7.061	7.005	5.907	6.127	6.05	6.35	6.268	6.526	6.149	6.221	5.816	6.53	6.208	6.559	7.066	6.674	6.914	7.129	6.847	6.74	6.8	6.507	6.717	7.023	7.074	6.855
ENSMUSG00000026159	Agfg1	ArfGAP with FG repeats 1	15463	1	82839459	-	-	12.406	12.349	12.412	12.249	12.258	12.268	12.194	12.304	12.218	12.303	12.313	12.242	12.371	12.32	12.261	12.319	12.299	12.421	12.191	12.225	11.903	12.113	12.192	12.265	12.782	12.876	12.778	12.845	12.862	12.802	12.609	12.602	12.588	12.672	12.628	12.602
ENSMUSG00000104518	NA	predicted gene, 37162 [Source:MGI Symbol;Acc:MGI:5610390]	NA	-	-	NA	NA	0	1.405	0	0	0.947	0	1.558	0	0	0.895	0.981	0.975	1.08	0	1.518	1.58	1.586	0.956	0	0	0	1.129	1.085	1.068	0.969	0.987	0.957	0	0.919	1.437	0	1	2.002	0	1.921	1.073
ENSMUSG00000069620	NA	predicted gene 5250 [Source:MGI Symbol;Acc:MGI:3647667]	NA	-	-	NA	NA	2.657	2.759	1.538	2.718	1.92	1.391	3.961	1.873	3.681	1.443	2.967	0	3.952	2.774	3.08	2.801	2.809	2.251	2.355	2.817	2.837	1.755	1.085	2.102	2.945	2.563	0.957	1.398	1.476	1.832	0	2.322	2.81	3.208	2.496	1.073
ENSMUSG00000099498	NA	predicted gene 29283 [Source:MGI Symbol;Acc:MGI:5579989]	NA	-	-	NA	NA	3.013	3.74	3.259	2.718	3.602	3.053	2.964	1.473	2.568	3.126	2.775	2.956	3.952	4.117	3.368	3.163	3.461	4.003	2.842	3.332	2.565	3.547	3.146	4.032	4.797	3.56	4.87	3.897	4.165	4.033	3.601	3	3.002	4.05	3.708	3.589
ENSMUSG00000113880	NA	RIKEN cDNA A030005L19 gene [Source:MGI Symbol;Acc:MGI:1925172]	NA	-	-	NA	NA	3.643	3.826	4.021	2.718	2.716	3.188	2.772	3.168	2.79	3.5	3.872	4.04	2.715	2.504	2.912	3.315	2.323	3.916	4.431	4.259	3.438	3.93	3.472	4.214	3.848	4.498	3.62	3.435	4.014	4.106	3.074	3.7	3.588	3.881	2.716	3.589
ENSMUSG00000113973	NA	RIKEN cDNA A030014E15 gene [Source:MGI Symbol;Acc:MGI:1925167]	NA	-	-	NA	NA	0.914	0.867	0	1.516	1.514	0	1.558	0	0.99	0	0	0	1.08	0	1.518	0	0	0	2.619	0	1.79	0	0	1.676	0	0	1.528	0.862	0	0.89	0.947	1.585	2.002	1.501	1.515	0
ENSMUSG00000113846	NA	predicted gene 6217 [Source:MGI Symbol;Acc:MGI:3644079]	NA	-	-	NA	NA	0	0.867	0	0	0	0	2.289	0.917	0	0	0	0	0	0	0	1.58	1.001	0	1.021	1.592	0	1.129	1.085	0	0	0	0	0	0	1.437	0	1	0	1.501	1.515	0
ENSMUSG00000113084	NA	RIKEN cDNA A030003K21 gene [Source:MGI Symbol;Acc:MGI:1925163]	NA	-	-	NA	NA	0	1.405	0	0	0	0	2.289	0	0	0	0	0	0	0	0	0.996	0	0	0	2.331	0	0	0	1.068	0.969	0	0	0	0	1.437	0	0	0	0	1.515	0
ENSMUSG00000042414	Prdm14	PR domain containing 14	383491	1	13113427	-	-	8.703	8.496	8.737	8.554	8.471	8.48	7.41	7.23	7.346	8.212	8.22	8.202	8.78	8.853	8.927	8.717	8.605	8.715	8.046	8.088	8.091	8.381	8.143	8.028	9.277	9.304	9.282	9.583	9.645	9.42	8.928	8.858	8.966	9.07	9.066	9.11
ENSMUSG00000113925	NA	predicted gene 7544 [Source:MGI Symbol;Acc:MGI:3779750]	NA	-	-	NA	NA	0	0	0	0	0	0	0	0	0	0	0	0	0	1.738	0	0	0	0	0	0	1.157	0	0	1.068	0	0	1.528	0	0	0.89	0	0	0	0	0	0
ENSMUSG00000114011	NA	predicted gene, 47955 [Source:MGI Symbol;Acc:MGI:6097226]	NA	-	-	NA	NA	0	0	0	0.949	0	0	0	0	0	0	0	0	1.08	0	0	0	0	0	0	0	0	0	0	0	0	1.567	0	0	0	0	0	0	0	0	0	0
ENSMUSG00000113097	NA	predicted gene, 47959 [Source:MGI Symbol;Acc:MGI:6097234]	NA	-	-	NA	NA	0	0	0	0	0	0	0	0	0	0	0	0	0	0	0	0	0	0	0	0	0	0	1.085	0	0.969	0	0.957	0.862	0	0	0	0	0	0	0	0
ENSMUSG00000101784	NA	predicted gene 7553 [Source:MGI Symbol;Acc:MGI:3826364]	NA	-	-	NA	NA	5.113	5.086	5.019	4.806	4.984	4.877	4.42	4.296	4.068	4.997	4.719	4.411	5.88	5.388	5.573	5.202	5.756	5.372	5.127	5.368	5.937	5.635	5.589	4.773	5.693	5.331	5.407	4.848	5.592	5.558	5.386	4.954	5.09	5.603	5.676	4.837
ENSMUSG00000038496	Slc19a3	solute carrier family 19, member 3	80721	1	83012522	4977	Vitamin digestion and absorption	5.286	4.938	5.18	4.36	5.066	5.197	4.818	4.479	4.504	5.246	4.918	4.706	4.234	3.908	4.657	3.453	3.171	4.913	3.622	3.711	3.264	3.686	3.854	3.824	5.224	5.366	5.821	4.928	4.365	4.687	4.703	4.459	4.647	5.43	4.22	4.944
ENSMUSG00000100432	NA	predicted gene 7539 [Source:MGI Symbol;Acc:MGI:3647619]	NA	-	-	NA	NA	5.892	4.589	4.886	5.325	4.896	5.165	5.451	5.042	5.503	5.072	4.87	5.308	5.437	5.467	5.854	4.8	4.323	4.499	5.127	5.011	5.334	4.405	5.291	4.449	5.745	5.259	5.5	4.627	4.927	5.135	5.216	5.459	5.212	4.402	4.851	4.721
ENSMUSG00000100190	NA	keratin associated protein 28-10 [Source:MGI Symbol;Acc:MGI:3779575]	NA	-	-	NA	NA	0	0.867	0	0.949	0.947	0	0	0	0.99	0.895	0	0	0	0	0	0	0	0	0	0	0	0	0	0	0	0	0.957	0.862	0	0.89	0	1	0	1.501	0	1.681
ENSMUSG00000113267	NA	predicted gene, 47969 [Source:MGI Symbol;Acc:MGI:6097249]	NA	-	-	NA	NA	0.914	0	0.965	0	0	0	0	0.917	0	0	0	0	0	0	0.95	0	0	0.956	0	0	0	0	0	1.068	0	0	0	0.862	0	0	0	0	1.001	0	0.948	0
ENSMUSG00000104423	NA	RIKEN cDNA A030005K14 gene [Source:MGI Symbol;Acc:MGI:1925171]	NA	-	-	NA	NA	0	0	0	0	0	0	0.979	0	0	0	0.981	0	0	0	0	0	0	0	0	0	1.157	0	1.085	0	0	0	0.957	0	0	0	0	0	0	0	0	0
ENSMUSG00000026166	Ccl20	chemokine (C-C motif) ligand 20	20297	1	83116765	4.06004e+28	Chemokine signaling pathway,Cytokine-cytokine receptor interaction,IL-17 signaling pathway,Rheumatoid arthritis,TNF signaling pathway,Viral protein interaction with cytokine and cytokine receptor	0	0	0	0	0.947	0	0	0	0	1.443	0	0	0	0	0	0	0	0	0	1.006	0	1.129	0	0	0	0	0	0	0	0	0	0	0	0	0	0
ENSMUSG00000101173	NA	predicted gene 29519 [Source:MGI Symbol;Acc:MGI:5580225]	NA	-	-	NA	NA	0	0	0	0	0	0	0	0	0.99	0.895	0.981	0	0	1.116	0	0	0	0	0	0	0	0	0	0	0	0	0	0	0	0	0	1	1.001	0	0	0
ENSMUSG00000064302	Clasp1	CLIP associating protein 1	76707	1	118389057	-	-	11.495	11.461	11.456	11.624	11.635	11.698	11.49	11.464	11.539	11.659	11.623	11.625	11.339	11.314	11.397	11.56	11.501	11.493	11.423	11.386	11.315	11.59	11.562	11.631	11.814	11.731	11.778	12.022	11.969	12.024	11.86	11.824	11.838	12.041	12.065	11.979
ENSMUSG00000077257	Gm26080	predicted gene, 26080	115485782	1	-	-	-	2.182	2.924	3.108	2.909	2.496	3.424	3.547	3.018	3.981	1.839	2.292	1.962	1.69	0	1.518	2.316	2.001	2.251	2.355	2.331	3.066	1.755	2.456	2.43	2.753	2.784	2.924	2.915	3.654	3.597	3.225	2.807	3.002	3.344	3.363	3.125
ENSMUSG00000107722	2900060B14Rik	RIKEN cDNA 2900060B14 gene	68204	1	118458668	NA	NA	5.149	5.05	5.217	5.542	5.144	5.747	5.544	5.738	5.862	5.567	5.635	5.41	5.578	5.124	6.009	5.35	5.461	5.083	5.847	5.596	5.539	4.882	5.52	5.34	5.868	5.618	6.289	5.737	5.966	5.392	6.352	6.189	6.429	5.962	5.961	5.947
ENSMUSG00000080542	NA	RNA, U4atac small nuclear (U12-dependent splicing) [Source:MGI Symbol;Acc:MGI:3799640]	NA	-	-	NA	NA	4.736	4.589	4.886	5.069	4.541	5.26	4.867	5.225	4.887	4.597	4.918	5.08	5.437	4.917	5.733	4.8	4.956	4.499	5.397	5.011	5.043	4.322	5.115	4.714	5.638	5.183	5.937	4.928	5.51	4.949	5.675	5.643	5.784	5.367	5.48	5.348
ENSMUSG00000100770	NA	predicted gene 28466 [Source:MGI Symbol;Acc:MGI:5579172]	NA	-	-	NA	NA	3.742	3.55	3.841	4.293	3.987	4.708	4.131	4.085	4.373	4.696	3.666	3.86	2.715	4.017	3.812	4.163	4.394	4.237	4.126	4.534	4.453	3.022	4.327	4.652	4.262	4.832	4.088	4.366	4.541	4.176	4.597	4.7	4.526	3.788	4.851	4.457
ENSMUSG00000053161	Daw1	dynein assembly factor with WDR repeat domains 1	71227	1	83159754; 83159761	-	-	0	0	0	0.949	0	0	0	0	0	0.895	0	0	0	0	0.95	0	0	0	1.021	0	1.79	1.129	0	0	0	0	0	0	0	0	0	0	0	0	0	1.073
ENSMUSG00000101896	NA	predicted gene 6244 [Source:MGI Symbol;Acc:MGI:3643858]	NA	-	-	NA	NA	0	0	0	0	0	1.391	0	0.917	0	0	0.981	0	0	1.116	0	0.996	0	0	0	0	1.157	1.755	0	0	0	0	0	0	0.919	0	0.947	0	0	0	0	0
ENSMUSG00000026466	Tor1aip1	torsin A interacting protein 1	208263	1	156004598	-	-	8.503	8.28	8.556	8.596	8.779	8.612	8.814	8.947	9.109	8.733	8.763	8.866	8.472	8.646	8.506	8.918	8.802	8.746	9.035	8.977	9.089	8.975	8.876	8.97	8.911	9.09	9.04	9.463	9.304	9.416	9.523	9.487	9.481	9.342	9.453	9.411
ENSMUSG00000102964	NA	RIKEN cDNA 9430034N14 gene [Source:MGI Symbol;Acc:MGI:2444791]	NA	-	-	NA	NA	5.756	5.341	5.423	5.875	5.939	5.747	6.004	6.02	6.265	5.914	5.94	6.16	5.008	5.124	5.149	5.9	6.151	5.866	5.821	6.161	6.126	5.916	5.717	6.302	5.868	5.646	5.821	6.427	6.48	6.447	6.478	6.686	6.307	6.694	6.701	6.664
ENSMUSG00000026380	Tfcp2l1	transcription factor CP2-like 1	81879	1	118627944	-	-	14.696	14.718	14.769	14.696	14.697	14.665	14.54	14.591	14.568	14.505	14.522	14.525	14.45	14.455	14.411	14.376	14.4	14.398	14.3	14.33	14.315	14.235	14.168	14.225	15.373	15.438	15.314	15.31	15.323	15.315	15.162	15.128	15.143	15.165	15.136	15.171
ENSMUSG00002076551	NA	5S ribosomal RNA [Source:RFAM;Acc:RF00001]	NA	-	-	NA	NA	4.637	4.774	4.839	4.485	5.144	4.877	3.961	4.359	4.934	5.072	3.965	3.654	4.234	4.211	3.713	4.385	4.001	4.374	3.359	4.098	2.837	4.233	4.551	4.449	5.224	5.4	5.163	5.109	5.565	5.269	5.594	5.17	4.861	5.085	5.181	5.348
ENSMUSG00000101624	NA	predicted gene 28882 [Source:MGI Symbol;Acc:MGI:5579588]	NA	-	-	NA	NA	5.037	4.859	5.061	5.325	5.355	5.229	4.484	5.003	5.68	5.246	4.963	5.08	4.608	4.917	4.71	4.637	4.756	4.957	4.498	4.403	4.745	5.194	5.115	4.652	5.224	5.296	5.587	5.98	5.392	5.863	5.622	5.728	5.98	5.708	5.982	6.14
ENSMUSG00000088363	NA	predicted gene, 23497 [Source:MGI Symbol;Acc:MGI:5453274]	NA	-	-	NA	NA	9.586	9.613	9.639	9.494	9.546	9.438	9.338	9.439	9.441	9.368	9.372	9.256	9.315	9.363	8.929	9.207	9.161	9.305	9.055	9.122	8.829	8.978	8.973	9.216	10.221	10.21	10.014	10.192	10.223	10.089	10.033	9.896	9.922	9.952	9.985	10.049
ENSMUSG00000100040	NA	predicted gene 28467 [Source:MGI Symbol;Acc:MGI:5579173]	NA	-	-	NA	NA	0	0	0	0	0	0	1.558	1.473	0	0	0	0	0	0	0	0.996	0	0	0	1.006	0	0	0	0	0	0	0	0	0	0	0.947	0	0	0	0	0
ENSMUSG00000010609	Psen2	presenilin 2	19165	1	180227003	4.33005e+18	Alzheimer disease,Neurotrophin signaling pathway,Notch signaling pathway,Pathways of neurodegeneration - multiple diseases	7.669	7.716	7.825	7.388	7.508	7.421	7.197	7.399	7.274	7.55	7.562	7.481	7.304	7.117	7.745	7.651	7.131	7.178	6.923	7.181	7.154	7.027	6.997	7.087	8.236	8.153	8.128	7.977	8.261	7.977	7.799	7.651	7.945	7.687	7.938	7.936
ENSMUSG00000102923	NA	predicted gene, 31728 [Source:MGI Symbol;Acc:MGI:5590887]	NA	-	-	NA	NA	0	1.405	0.965	0.949	0.947	0.857	0.979	0.917	0.99	0.895	0.981	1.962	1.69	1.738	1.925	0	2.001	0.956	1.021	1.006	0	1.129	0	1.068	2.532	2.301	1.935	1.788	1.476	2.142	1.92	2.322	1.587	0.938	1.921	1.073
ENSMUSG00000055676	NA	predicted pseudogene 5069 [Source:MGI Symbol;Acc:MGI:3644516]	NA	-	-	NA	NA	6.511	6.518	5.061	5.453	5.105	6.094	6.74	5.918	6.609	5.072	5.211	4.951	6.84	6.411	6.641	4.693	4.586	4.307	6.128	6.315	7.064	5.451	5.622	5.488	6.624	6.588	6.586	4.764	5.423	4.482	5.871	6.392	6.934	5.46	5.288	5.044
ENSMUSG00000026163	Sphkap	SPHK1 interactor, AKAP domain containing	77629	1	83255443	-	-	0.914	0.867	0.965	2.909	2.716	3.053	1.558	3.168	2.568	2.149	2.775	1.552	0	1.116	0	0.996	1.586	0.956	1.021	1.006	2.229	0	0	1.068	0.969	0	0	2.094	2.448	2.142	0	1	1.001	1.501	0	1.073
ENSMUSG00000079140	NA	predicted gene 6374 [Source:MGI Symbol;Acc:MGI:3647016]	NA	-	-	NA	NA	2.657	1.405	1.948	1.516	3.226	2.338	1.969	1.473	1.984	2.405	2.775	2.764	1.08	1.738	2.501	2.994	2.001	1.933	2.842	2.331	2.229	2.523	3.146	2.697	2.532	1.567	1.528	1.788	2.448	2.142	1.92	2.322	2.81	2.479	0.948	2.108
ENSMUSG00000104374	NA	predicted gene, 37517 [Source:MGI Symbol;Acc:MGI:5610745]	NA	-	-	NA	NA	0	0	0	0	0	0.857	0	0	0.99	0	0	0	0	0	0	0	0	0	0	0	0	0	0	0	0	0	0	0	0	0.89	0.947	0	0	0	0.948	0
ENSMUSG00000100580	NA	RIKEN cDNA 4933436I20 gene [Source:MGI Symbol;Acc:MGI:1918540]	NA	-	-	NA	NA	1.869	0.867	2.527	0.949	0.947	1.78	1.969	0.917	2.79	1.443	2.775	1.962	2.941	2.171	3.08	2.316	2.001	2.511	4.431	4.259	4.187	3.022	3.854	3.932	2.271	0	0.957	1.788	1.877	2.142	3.225	3.585	3.324	3.583	2.716	2.436
ENSMUSG00000038855	Itpkb	inositol 1,4,5-trisphosphate 3-kinase B	320404	1	180330475	5.62011e+17	Calcium signaling pathway,Inositol phosphate metabolism,Metabolic pathways,Phosphatidylinositol signaling system	6.483	6.478	6.27	6.145	6.538	6.482	5.792	5.225	5.761	6.678	6.192	6.757	6.219	6.45	6.292	5.637	5.932	5.584	5.684	5.437	5.907	6.221	5.807	5.775	6.959	6.66	6.254	6.298	6.246	6.542	6.915	6.629	6.617	6.939	6.96	6.77
ENSMUSG00002076780	NA		NA	-	-	NA	NA	0.914	0	1.538	0.949	0.947	0	1.969	0	0	1.443	0	0.975	1.08	1.738	0	0.996	0	0	0	1.592	1.157	1.129	0	1.676	0.969	0	0.957	0.862	0	0	1.514	1.585	2.587	0	0.948	1.073
ENSMUSG00000104388	NA	predicted gene, 37033 [Source:MGI Symbol;Acc:MGI:5610261]	NA	-	-	NA	NA	2.846	2.924	2.747	3.711	2.907	4.037	2.964	4.008	3.981	4.041	3.136	4.2	3.462	2.774	2.241	1.58	3.001	3.378	2.842	3.18	1.79	3.686	2.456	2.923	3.265	2.301	4.088	3.063	3.173	3.377	4.356	4	4.09	4.127	4.704	3.715
ENSMUSG00000077736	NA	predicted gene, 24555 [Source:MGI Symbol;Acc:MGI:5454332]	NA	-	-	NA	NA	0	0	0.965	0	0	0	0	0	0	0	0	0	1.08	0	0	0.996	1.586	0	1.612	2.594	1.157	0	0	1.676	0	0	0	0	0	0	0.947	1.585	0	0.938	0	1.681
ENSMUSG00000103123	NA	predicted gene, 37390 [Source:MGI Symbol;Acc:MGI:5610618]	NA	-	-	NA	NA	0.914	2.103	1.538	0.949	0	0	2.289	1.473	0	1.443	1.56	0.975	0	1.738	0	0	0	1.526	2.031	0	1.157	1.755	0	0	1.543	0.987	0.957	1.788	0.919	0	0.947	2	1.587	0.938	0	0
ENSMUSG00000103772	NA	predicted gene, 36933 [Source:MGI Symbol;Acc:MGI:5610161]	NA	-	-	NA	NA	2.846	2.103	1.538	2.239	2.716	2.086	0	2.186	1.571	1.839	0.981	2.282	2.118	0	1.925	0.996	2.001	1.933	2.031	2.331	1.79	1.755	1.085	2.43	0.969	2.301	0.957	2.347	2.191	2.969	2.495	2	2.002	2.889	2.237	2.436
ENSMUSG00000053963	Stum	mechanosensory transduction mediator	381310	1	180432372	-	-	1.469	1.405	0.965	1.516	0	1.78	1.558	0.917	0	0.895	0	0	2.447	1.738	2.241	3.9	3.908	3.503	3.497	3.18	3.593	2.794	2.725	3.582	1.543	1.98	3.381	1.398	2.191	3.118	2.495	2	3.324	3.468	3.075	2.704
ENSMUSG00000104210	NA	predicted gene, 37984 [Source:MGI Symbol;Acc:MGI:5611212]	NA	-	-	NA	NA	0.914	1.405	1.948	1.516	1.514	2.086	0	1.473	0	0.895	0	0	0	1.116	0	0.996	2.586	2.731	0	2.331	2.229	2.523	3.318	1.676	0.969	1.567	2.253	0	1.476	1.832	0.947	2	2.324	2.699	1.921	2.93
ENSMUSG00000102608	NA	predicted gene, 37267 [Source:MGI Symbol;Acc:MGI:5610495]	NA	-	-	NA	NA	0	0	0	0	0	0.857	0	0	0	0	0	0	0	0	0	0	0	0	0	0	0	0	0	0	0	0	0	0	0	0	0	1	0	0	0	0
ENSMUSG00000045658	Pid1	phosphotyrosine interaction domain containing 1	98496	1	84036292	-	-	8.488	8.535	8.623	8.769	8.71	8.738	8.886	8.932	9.021	8.753	8.754	8.721	7.701	7.83	7.572	8.059	8.029	7.95	8.641	8.783	8.765	8.34	8.423	8.386	8.404	8.391	8.429	8.847	8.803	8.83	9.402	9.381	9.41	9.194	9.224	9.271
ENSMUSG00000050565	Tor1aip2	torsin A interacting protein 2	240832	1	156035663; 156035726; 156036035; 156040839; 156040860	-	-	11.955	11.94	11.965	11.93	11.946	11.94	11.952	12.013	11.997	11.865	11.855	11.821	11.686	11.702	11.664	11.799	11.797	11.8	11.804	11.854	11.665	11.856	11.922	11.964	12.273	12.261	12.268	12.162	12.192	12.194	12.202	12.118	12.164	12.179	12.194	12.267
ENSMUSG00000102750	NA	predicted gene, 37058 [Source:MGI Symbol;Acc:MGI:5610286]	NA	-	-	NA	NA	4.873	5.05	4.932	5.513	4.984	5.098	5.282	4.788	4.735	5.341	5.008	5.474	3.952	4.211	3.713	4.748	4.586	4.558	5.127	5.403	4.37	4.823	5.291	4.52	4.797	4.498	4.617	5.36	4.541	5.026	6.103	5.7	5.933	5.708	5.702	5.754
ENSMUSG00000101934	NA	predicted gene, 18304 [Source:MGI Symbol;Acc:MGI:5010489]	NA	-	-	NA	NA	2.182	2.759	1.538	2.499	3.487	1.391	3.133	2.851	1.984	2.149	1.972	0.975	0	3.198	1.925	1.58	2.809	1.526	3.206	2.817	2.229	2.19	2.456	2.102	2.532	0.987	2.513	2.749	2.666	1.437	3.074	2.322	2.81	3.344	3.226	2.436
ENSMUSG00000098851	Mir6353	microRNA 6353	102465181	1	84218848	-	-	3.013	2.103	2.939	3.81	2.716	2.338	0.979	2.443	2.982	2.622	3.425	1.552	1.69	1.116	2.501	0.996	1.001	3.09	3.036	2.331	2.565	3.022	1.698	2.43	1.953	0.987	0.957	3.321	2.448	3.254	2.906	2.807	3.172	2.221	2.716	2.93
ENSMUSG00000015484	Fam163a	family with sequence similarity 163, member A	329274	1	156075955	-	-	0	1.405	0.965	0	0	1.391	1.969	1.473	0.99	0	0	0.975	1.69	0	0.95	1.58	0	0.956	1.612	0	1.79	1.129	0	1.676	0.969	0	1.528	0.862	0	1.832	0	1	2.002	1.905	2.237	0
ENSMUSG00000048402	Gli2	GLI-Kruppel family member GLI2	14633	1	118834060	4.34004e+18	Basal cell carcinoma,Hedgehog signaling pathway,Hippo signaling pathway,Pathways in cancer	11.134	11.153	11.252	11.186	11.174	11.142	10.534	10.446	10.526	10.921	10.859	11.016	11.761	11.701	11.896	11.759	11.821	11.728	10.955	10.965	11.116	11.34	11.224	11.214	12.08	11.983	12.066	12.18	12.145	12.183	11.433	11.467	11.533	11.8	11.716	11.684
ENSMUSG00000098273	Mir6346	microRNA 6346	102465176	1	118954219	-	-	3.538	3.907	4.392	3.99	4.421	3.719	4.131	3.304	3.788	3.605	2.775	3.761	3.952	3.525	4.296	4.452	4.908	4.558	3.206	3.595	3.733	4.994	3.854	4.652	4.746	3.298	4.166	4.117	4.968	4.78	4.289	4.7	3.91	5.005	4.984	4.837
ENSMUSG00000097408	NA	predicted gene, 26831 [Source:MGI Symbol;Acc:MGI:5477325]	NA	-	-	NA	NA	3.538	3.208	3.636	3.078	3.487	2.739	2.772	2.186	2.79	3.126	4.212	2.956	3.136	2.171	3.607	3.453	3.461	4.163	3.359	2.008	2.565	3.547	3.962	3.824	3.402	3.56	3.381	3.729	4.595	3.597	3.601	3	4.325	3.344	3.363	2.93
ENSMUSG00000096939	NA	predicted gene 8321 [Source:MGI Symbol;Acc:MGI:3646697]	NA	-	-	NA	NA	0	0.867	0.965	0	0	0	0	0	0	0	0	0	0	0	0	0	0	0	0	0	0	0	0	0	1.543	0.987	0.957	0	0	1.437	0	0	0	0	0	0
ENSMUSG00000100767	NA	predicted gene 3508 [Source:MGI Symbol;Acc:MGI:3781685]	NA	-	-	NA	NA	0.914	1.405	0	0.949	0	1.391	0.979	0	1.984	0.895	1.56	0	0	0	0	0	0	0	0	0	0	0	0	0	0	0	0.957	0.862	0.919	1.437	0	1	2.324	0.938	1.515	2.108
ENSMUSG00000099860	NA	predicted gene 29456 [Source:MGI Symbol;Acc:MGI:5580162]	NA	-	-	NA	NA	3.834	4.487	4.687	4.757	4.483	4.663	3.868	4.159	2.568	4.434	4.286	4.809	4.052	4.917	4.427	4.8	4.908	4.499	2.842	3.818	3.264	4.629	4.406	3.29	5.108	5.497	5.125	5.573	5.481	5.798	4.94	4.392	3.703	5.005	5.025	4.457
ENSMUSG00000101179	NA	predicted gene 29455 [Source:MGI Symbol;Acc:MGI:5580161]	NA	-	-	NA	NA	0.914	0	1.538	1.923	2.496	1.78	0	0.917	0.99	1.443	0	1.962	3.136	2.774	2.241	2.994	2.809	2.251	2.842	2.594	2.229	3.392	2.725	2.923	2.532	2.977	2.513	3.435	3.434	3.491	1.92	2.322	2.587	3.208	2.907	2.108
ENSMUSG00000037035	Inhbb	inhibin beta-B	16324	1	119415462	40600435004550	Cytokine-cytokine receptor interaction,Signaling pathways regulating pluripotency of stem cells,TGF-beta signaling pathway	10.058	9.965	10.009	10.31	10.24	10.083	9.824	9.702	9.594	10.028	10.052	10.049	11.451	11.414	11.27	11.391	11.572	11.403	10.994	10.993	11.297	11.181	10.962	11.007	11.842	11.911	11.838	12.174	12.149	12.148	11.574	11.621	11.639	11.641	11.744	11.642
ENSMUSG00000036766	Dner	delta/notch-like EGF repeat containing	227325	1	84369838	-	-	4.354	4.058	4.456	3.81	3.807	4.173	4.715	3.839	3.788	3.882	3.425	3.86	3.136	3.908	4.074	2.994	3.702	2.511	4.126	4.259	5.147	3.547	3.146	3.824	4.64	4.434	4.823	2.749	2.856	3.118	3.899	4.585	4.325	4.684	4.421	4.304
ENSMUSG00000104396	NA	predicted gene, 37959 [Source:MGI Symbol;Acc:MGI:5611187]	NA	-	-	NA	NA	1.869	0.867	1.538	1.923	1.92	2.086	2.289	1.473	2.568	1.839	0.981	1.962	0	1.116	0	0.996	0	0	1.021	1.592	0	0	1.698	0	0.969	1.98	0	0	1.877	0	1.514	0	2.324	1.501	1.515	1.073
ENSMUSG00000102481	NA	predicted gene, 37925 [Source:MGI Symbol;Acc:MGI:5611153]	NA	-	-	NA	NA	0.914	1.405	0.965	0	0	1.391	0.979	0	0.99	0	1.56	0	0	0	0.95	0	0	1.933	1.021	1.006	0	1.129	1.698	0	1.543	0.987	0.957	0	0	0.89	0.947	2	1.587	0	0.948	1.073
ENSMUSG00000005886	Ncoa2	nuclear receptor coactivator 2	17978	1	13139104	491504919	Estrogen signaling pathway,Thyroid hormone signaling pathway	10.508	10.485	10.534	10.353	10.427	10.322	9.818	9.946	9.856	10.3	10.343	10.276	10.703	10.647	10.782	10.335	10.382	10.363	10.089	9.998	10.009	10.379	10.405	10.286	11.232	11.26	11.168	10.934	10.904	10.88	10.479	10.522	10.603	10.84	10.793	10.767
ENSMUSG00000093254	Mir5126	microRNA 5126	100628595	1	84695838	-	-	3.423	1.796	2.527	2.499	2.907	3.188	3.769	1.873	1.984	1.839	0.981	0.975	2.447	2.774	2.501	2.579	3.171	0.956	2.031	2.008	3.733	1.129	2.725	2.697	3.642	2.977	3.62	2.347	1.476	0.89	1.92	3	2.587	3.788	3.363	3.125
ENSMUSG00000004451	Ralb	v-ral simian leukemia viral oncogene B	64143	1	119470304	4.01404e+28	Colorectal cancer,Pancreatic cancer,Pathways in cancer,Phospholipase D signaling pathway,Rap1 signaling pathway,Ras signaling pathway	9.681	9.715	9.663	9.267	9.363	9.272	9.161	9.172	8.945	9.132	9.076	9.149	9.878	10.004	10.05	9.419	9.594	9.737	9.211	9.163	9.298	9.505	9.402	9.299	10.473	10.497	10.437	9.919	9.974	9.964	9.599	9.62	9.67	9.74	9.684	9.897
ENSMUSG00000101437	NA	predicted gene 29454 [Source:MGI Symbol;Acc:MGI:5580160]	NA	-	-	NA	NA	0.914	2.571	1.538	1.516	2.496	3.188	3.133	2.851	1.571	1.839	0.981	2.764	2.715	1.738	1.925	0	2.809	2.731	1.612	1.592	1.79	3.547	2.456	2.102	1.953	1.98	3.093	2.562	3.434	2.614	3.225	3	2.002	3.583	3.075	3.589
ENSMUSG00000103506	NA	predicted gene, 38376 [Source:MGI Symbol;Acc:MGI:5611604]	NA	-	-	NA	NA	4.736	4.257	4.886	3.711	3.9	4.355	4.131	3.542	3.681	4.833	4.549	4.2	4.608	4.606	4.488	4.748	4.171	4.307	4.361	4.47	3.066	3.392	4.156	4.214	4.524	4.974	4.671	4.928	4.968	4.908	4.85	4.248	4.758	5.005	4.755	4.995
ENSMUSG00000098447	NA	predicted gene 27184 [Source:MGI Symbol;Acc:MGI:5521027]	NA	-	-	NA	NA	5.934	6.134	5.789	6.272	6.064	5.852	5.959	5.96	5.886	5.716	5.821	6.16	5.796	5.541	5.655	6.122	6.089	5.719	5.655	5.818	5.751	6.077	5.944	5.804	5.796	5.996	6.064	6.357	6.046	6.488	5.916	6.357	6.003	6.317	6.337	5.921
ENSMUSG00000103495	NA	predicted gene, 37409 [Source:MGI Symbol;Acc:MGI:5610637]	NA	-	-	NA	NA	4.354	4.127	4.325	4.149	4.357	4.517	4.42	3.839	4.068	4.315	4.423	4.344	4.608	4.211	4.488	3.993	3.702	4.438	4.361	4.596	4.453	3.686	4.244	4.375	5.33	4.618	5.003	4.806	4.698	4.687	4.94	4.858	4.861	5.046	4.22	4.66
ENSMUSG00002076346	NA		NA	-	-	NA	NA	2.657	1.796	2.266	2.718	1.92	0.857	1.558	0	1.571	3.386	1.56	1.552	1.08	0	1.518	1.995	2.323	2.731	2.619	1.592	0	1.129	1.698	2.102	1.953	2.563	2.733	0	2.666	2.397	1.514	3.459	1.587	3.057	2.496	1.073
ENSMUSG00000102639	NA	predicted gene, 38223 [Source:MGI Symbol;Acc:MGI:5611451]	NA	-	-	NA	NA	2.439	3.55	2.939	3.365	2.907	1.391	2.551	1.473	1.571	3.386	3.288	2.956	1.69	2.774	3.231	2.801	3.323	3.09	2.842	3.01	3.593	3.686	2.951	2.102	2.753	2.784	2.924	3.063	2.856	3.874	2.906	2	2.81	3.583	3.226	3.45
ENSMUSG00000098923	Tmem185b	transmembrane protein 185B	226351	1	119526153	-	-	8.84	8.713	8.602	9.076	8.943	8.903	8.875	8.873	8.7	8.845	8.734	8.86	8.56	8.59	8.502	8.851	8.902	8.756	8.552	8.651	8.736	8.786	8.712	8.756	8.613	8.793	8.701	9.085	9.127	9.071	8.99	8.96	9.003	8.981	9.083	9.057
ENSMUSG00000104170	NA	predicted gene, 37702 [Source:MGI Symbol;Acc:MGI:5610930]	NA	-	-	NA	NA	3.834	4.318	3.934	4.36	3.9	4.106	4.131	4.921	4.44	4.376	4.719	4.344	4.672	4.606	4.488	4.241	4.461	3.916	4.498	4.181	4.453	4.322	4.062	4.375	4.399	4.062	4.376	4.928	4.698	4.734	4.481	5.044	4.758	5.302	4.598	4.944
ENSMUSG00000087782	Gm23169	predicted gene, 23169	115487625	1	-	-	-	2.182	1.796	0	2.239	3.226	2.086	1.558	1.473	1.571	2.149	1.56	2.282	2.118	1.738	1.518	1.58	1.001	1.933	1.021	1.592	0	3.022	1.698	1.676	1.543	2.563	3.093	1.788	2.191	1.832	2.236	1.585	2.81	1.905	1.921	2.704
ENSMUSG00000101731	3830432H09Rik	RIKEN cDNA 3830432H09 gene	320069	1	119529479	NA	NA	4.829	4.817	4.839	3.902	4.22	3.529	3.769	4.008	4.373	4.376	3.965	4.475	3.844	4.299	5.071	4.081	4.249	4.867	4.74	5.011	4.745	4.629	4.683	5.037	5.148	5.4	5.163	5.24	4.235	5.204	5.216	4.907	5.003	4.784	4.652	4.457
ENSMUSG00000103085	NA	predicted gene, 38120 [Source:MGI Symbol;Acc:MGI:5611348]	NA	-	-	NA	NA	6.41	6.263	6.631	6.583	6.594	6.678	6.514	6.598	6.638	6.827	6.563	6.55	6.42	6.198	6.514	6.665	6.674	6.718	6.45	6.333	6.542	6.62	6.373	6.687	7.146	7.103	7.226	7.138	6.891	7.068	7.223	6.954	7.183	7.112	6.701	7.37
ENSMUSG00000084505	NA	predicted gene, 25322 [Source:MGI Symbol;Acc:MGI:5455099]	NA	-	-	NA	NA	1.869	2.103	0.965	0.949	1.92	0	0.979	0	0	1.443	0.981	0	1.69	1.738	1.518	0	0	0	1.612	2.008	1.79	1.129	1.085	1.068	1.953	2.784	0.957	1.398	0.919	2.142	1.514	2.807	1.001	0.938	1.515	0
ENSMUSG00000102664	NA	predicted gene, 38380 [Source:MGI Symbol;Acc:MGI:5611608]	NA	-	-	NA	NA	5.633	5.748	5.423	5.483	6.003	5.852	5.317	5.532	5.934	5.785	5.821	6.08	5.36	5.541	5.515	6.059	5.674	6.081	5.684	5.766	5.46	5.971	5.807	5.557	6.413	6.259	6.104	6.371	6.591	6.359	6.285	5.755	5.98	6.122	6.304	6.349
ENSMUSG00000101476	NA	predicted gene 29570 [Source:MGI Symbol;Acc:MGI:5580276]	NA	-	-	NA	NA	0.914	0	0	0	0.947	1.78	0	0	0	0	0	0.975	1.08	0	0	0.996	0	0	0	1.592	1.157	1.129	0	2.102	1.543	1.567	1.528	0	0	0	1.92	0	0	0.938	1.515	1.681
ENSMUSG00000101171	NA	predicted gene 7593 [Source:MGI Symbol;Acc:MGI:3647262]	NA	-	-	NA	NA	1.469	0	0	1.516	1.514	0.857	2.289	0.917	1.984	2.622	0.981	0.975	1.69	2.171	1.518	0	1.001	0	2.031	2.008	2.565	2.19	0	1.676	0	1.567	0.957	2.347	0	0.89	0	2	1.001	2.479	1.515	2.436
ENSMUSG00000060985	Tdrd5	tudor domain containing 5	214575	1	156255295	-	-	7.565	7.516	7.559	7.28	7.701	7.648	7.159	7.329	7.447	7.701	7.744	7.671	7.084	7.141	6.965	7.436	7.541	7.442	7.18	7.342	7.554	7.664	7.557	7.559	7.698	7.708	7.579	7.93	7.655	7.987	7.634	7.707	7.804	7.944	7.824	7.968
ENSMUSG00000102372	NA	RIKEN cDNA A430050A11 gene [Source:MGI Symbol;Acc:MGI:3028067]	NA	-	-	NA	NA	2.439	2.103	2.939	2.718	2.496	1.391	2.551	2.851	0.99	2.149	1.972	2.764	2.118	0	0	2.801	2.001	1.526	1.021	1.006	1.79	2.19	2.126	2.43	1.953	3.146	1.935	2.749	1.476	2.397	1.92	1.585	3.002	2.889	3.075	2.436
ENSMUSG00000103705	NA	RIKEN cDNA 4930518J20 gene [Source:MGI Symbol;Acc:MGI:1914839]	NA	-	-	NA	NA	3.163	3.331	2.939	2.239	2.716	3.311	2.551	2.851	2.982	2.977	3.425	2.282	3.462	3.371	2.912	2.801	2.586	2.731	3.206	2.008	3.438	2.523	2.725	2.697	3.402	2.563	2.253	2.749	2.448	2.142	2.495	3.322	3.462	1.905	2.907	3.297
ENSMUSG00000026602	Nphs2	nephrosis 2, podocin	170484	1	156310718	-	-	0	0.867	0	0	0	0.857	0	0	1.571	0	0	0	0	0	0.95	2.316	0	0	0	1.006	1.157	0	0	1.068	0	0	0	0	0	0	0	0	0	0	0.948	1.681
ENSMUSG00000026496	Parp1	poly (ADP-ribose) polymerase family, member 1	11545	1	180568890	3.41004e+23	Apoptosis,Base excision repair,Diabetic cardiomyopathy,Necroptosis,NF-kappa B signaling pathway	14.225	14.271	14.21	14.174	14.198	14.123	14.075	14.024	14.01	14.035	14.063	14.097	13.963	14.013	14.135	13.726	13.825	13.757	13.583	13.623	13.845	13.751	13.585	13.592	14.598	14.579	14.551	14.371	14.419	14.398	14.154	14.17	14.185	14.247	14.252	14.225
ENSMUSG00000025935	Tram1	translocating chain-associating membrane protein 1	72265	1	13564692	4141	Protein processing in endoplasmic reticulum	10.695	10.69	10.82	10.851	10.813	10.903	10.809	10.938	10.843	11.03	10.971	10.957	10.86	10.892	10.79	11	10.886	11.03	10.894	10.847	10.621	10.835	11.006	11.043	11.227	11.288	11.223	11.412	11.387	11.395	11.27	11.21	11.238	11.248	11.347	11.344
ENSMUSG00000098926	Mir6904	microRNA 6904	102466761	1	180587200	-	-	4.687	4.433	4.104	4.6	4.941	4.037	3.422	4.359	4.504	4.743	4.664	3.761	3.952	3.525	3.992	4.081	3.586	4.237	3.738	3.917	4.37	3.686	3.146	3.29	4.332	3.676	4.56	4.579	4.884	4.243	4.651	5.129	4.703	4.271	3.807	4.944
ENSMUSG00000025937	Lactb2	lactamase, beta 2	212442	1	13625899	-	-	10.989	11.045	11.065	10.568	10.569	10.796	10.507	10.723	10.69	10.76	10.766	10.664	10.826	10.761	10.672	10.632	10.584	10.711	10.54	10.45	9.984	10.105	10.428	10.541	11.05	11.043	11.03	10.907	10.95	10.831	10.823	10.867	10.836	10.862	10.913	10.816
ENSMUSG00000102982	NA	predicted gene, 38319 [Source:MGI Symbol;Acc:MGI:5611547]	NA	-	-	NA	NA	7.207	6.97	7.169	6.779	6.813	6.777	6.901	6.795	6.549	6.963	6.731	6.927	6.645	6.35	6.514	6.563	6.601	6.744	6.64	6.792	6.687	6.394	6.656	6.49	7.303	6.985	7.133	6.988	7.479	7.157	7.062	6.965	6.922	6.918	6.992	6.755
ENSMUSG00000067813	Xkr9	X-linked Kx blood group related 9	381246	1	13668770	-	-	0	0.867	0.965	2.909	0.947	0.857	2.772	0.917	2.305	1.839	1.972	0.975	1.69	1.116	0	0.996	1.586	1.933	0	1.592	0	0	1.698	1.068	0	0	0	0	0.919	0.89	0.947	2	0	0	1.515	1.681
ENSMUSG00000097711	Gm5523	glyceraldehyde-3-phosphate dehydrogenase pseudogene	433273	1	13785684	NA	NA	6.911	6.999	6.06	6.183	5.702	6.596	7.506	6.784	6.8	5.914	5.691	5.833	7.283	6.964	7.166	5.385	5.859	5.234	7.052	7.181	7.796	6.244	6.59	5.832	7.166	7.05	7.161	5.843	5.67	5.362	6.432	7	7.101	5.962	6.142	5.84
ENSMUSG00000102166	NA	predicted gene, 36947 [Source:MGI Symbol;Acc:MGI:5610175]	NA	-	-	NA	NA	0	0	0	0.949	0.947	0	0	0	0	0	0	0	0	1.116	0	0	0	0	0	1.006	0	0	0	0	0	1.567	0	0	1.476	0	0	0	0	0	0	0
ENSMUSG00000104209	NA	predicted gene, 37400 [Source:MGI Symbol;Acc:MGI:5610628]	NA	-	-	NA	NA	0.914	0	0	0	0	0	0	0.917	0	0	0	0	0	0	0	0	1.001	0	0	0	0	0	0	1.068	0.969	0	0	1.398	0	0	0.947	0	0	0	0	0
ENSMUSG00000026601	Axdnd1	axonemal dynein light chain domain containing 1	77352	1	156330414	-	-	1.869	1.405	2.747	2.239	1.92	2.739	3.133	1.473	2.305	2.81	1.56	0	2.447	0	2.721	2.316	1.001	1.526	2.031	2.817	1.157	2.523	2.126	2.697	2.271	2.977	2.924	2.562	1.476	2.142	1.92	2.585	2.81	2.699	2.237	2.108
ENSMUSG00000078193	NA	predicted gene 2000 [Source:MGI Symbol;Acc:MGI:3780170]	NA	-	-	NA	NA	11.622	11.493	11.49	11.412	11.323	11.519	11.487	11.483	11.505	11.433	11.524	11.549	11.658	11.77	11.79	11.459	11.452	11.396	11.524	11.439	11.472	11.32	11.441	11.341	11.53	11.536	11.554	11.416	11.354	11.391	11.371	11.45	11.457	11.407	11.437	11.383
ENSMUSG00000026600	Soat1	sterol O-acyltransferase 1	20652	1	156428107	10004979	Cholesterol metabolism,Steroid biosynthesis	10.558	10.766	10.705	10.323	10.216	10.276	9.838	9.929	9.695	10.1	10.062	9.998	10.682	10.706	10.64	10.351	10.447	10.388	9.722	9.825	9.69	10.119	10.094	10.182	11.084	11.228	11.151	10.766	10.833	10.755	10.436	10.393	10.455	10.668	10.668	10.699
ENSMUSG00000103199	NA	predicted gene, 37648 [Source:MGI Symbol;Acc:MGI:5610876]	NA	-	-	NA	NA	5.113	5.05	4.886	4.36	4.22	4.753	4.131	4.479	4.228	4.647	4.212	4.537	5.008	4.211	4.363	4.8	4.586	4.237	4.498	4.766	4.37	4.322	4.406	3.824	5.397	5.4	5.163	4.72	5.087	5.026	4.754	4.907	4.861	4.735	4.704	4.66
ENSMUSG00000101523	NA	casein kinase 2, alpha 1 polypeptide, pseudogene 3 [Source:MGI Symbol;Acc:MGI:3704198]	NA	-	-	NA	NA	11.958	11.963	11.987	12.001	11.966	11.957	11.755	11.904	11.876	11.811	11.892	11.832	11.866	11.827	11.697	11.735	11.858	11.922	11.673	11.697	11.514	11.728	11.669	11.591	11.738	11.808	11.692	11.782	11.823	11.778	11.586	11.566	11.616	11.679	11.496	11.618
ENSMUSG00000058729	Lin9	lin-9 homolog (C. elegans)	72568	1	180641149	4218	Cellular senescence	9.309	9.348	9.442	9.234	9.315	9.266	9.464	9.486	9.451	9.526	9.534	9.374	9.31	9.103	9.2	9.396	9.442	9.547	9.57	9.598	9.102	9.286	9.341	9.549	9.562	9.569	9.648	9.982	9.873	9.957	10.035	10.026	9.925	9.905	9.918	9.946
ENSMUSG00000026497	Mixl1	Mix1 homeobox-like 1 (Xenopus laevis)	27217	1	180693047	-	-	4.154	4.257	4.392	4.424	4.483	4.411	3.769	4.42	4.504	4.696	4.549	4.759	4.734	4.461	4.226	3.993	4.702	3.618	4.361	3.47	3.438	4.139	3.962	3.118	4.583	5.018	4.502	5.109	4.698	5.064	4.895	4.858	4.395	4.578	4.421	4.595
ENSMUSG00000104202	NA	predicted gene 8101 [Source:MGI Symbol;Acc:MGI:3649004]	NA	-	-	NA	NA	4.291	4.058	2.266	3.365	2.496	4.411	4.867	3.839	4.15	1.443	2.554	2.543	4.234	4.382	4.946	3.315	3.001	3.09	4.038	4.403	5.096	3.547	3.472	3.708	4.524	4.881	4.31	3.54	2.856	1.832	3.225	4.322	4.526	3.468	3.708	3.45
ENSMUSG00000026499	Acbd3	acyl-Coenzyme A binding domain containing 3	170760	1	180726042	5132	Salmonella infection	9.783	9.855	9.985	9.73	9.779	9.898	9.843	9.803	9.836	9.964	9.9	9.808	10.003	10.14	10.043	10.032	9.97	10.071	9.957	9.921	9.673	9.897	10.03	10.023	10.567	10.532	10.467	10.414	10.401	10.462	10.413	10.351	10.417	10.409	10.479	10.505
ENSMUSG00000103649	NA	predicted gene, 37768 [Source:MGI Symbol;Acc:MGI:5610996]	NA	-	-	NA	NA	4.224	4.539	5.217	4.36	4.851	3.529	3.868	4.59	3.887	4.251	4.134	4.537	5.008	4.971	4.488	4.637	5.046	4.374	4.946	5.011	3.978	5.098	4.618	4.652	4.939	5.259	5.003	4.764	5.196	4.988	4.754	5.322	4.173	5.233	5.45	5.496
ENSMUSG00000103156	NA	predicted gene, 38293 [Source:MGI Symbol;Acc:MGI:5611521]	NA	-	-	NA	NA	2.182	2.571	1.948	1.923	0.947	1.78	1.558	1.873	3.151	1.443	2.775	2.543	2.447	2.171	2.721	1.58	1.001	1.933	1.021	2.817	2.837	1.755	1.698	2.43	2.532	2.563	1.935	2.347	1.877	2.397	2.495	2	2.324	0.938	3.075	1.681
ENSMUSG00000026596	Abl2	v-abl Abelson murine leukemia viral oncogene 2 (arg, Abelson-related gene)	11352	1	156558786	40120401405416	ErbB signaling pathway,Ras signaling pathway,Viral myocarditis	12.164	12.188	12.238	12.407	12.426	12.318	12.305	12.292	12.254	12.215	12.236	12.285	12.364	12.367	12.421	12.563	12.595	12.502	12.387	12.418	12.52	12.526	12.475	12.49	12.683	12.734	12.632	12.858	12.835	12.855	12.758	12.674	12.716	12.768	12.768	12.842
ENSMUSG00000104293	NA	predicted gene, 38043 [Source:MGI Symbol;Acc:MGI:5611271]	NA	-	-	NA	NA	8.066	7.825	7.963	8.158	8.294	8.179	8.078	8.141	8.315	8.313	8.117	8.258	7.439	7.598	7.431	7.935	7.956	8.139	8.117	8.31	8.104	8.258	8.37	8.221	8.286	8.259	8.185	8.667	8.603	8.476	8.66	8.554	8.343	8.549	8.688	8.564
ENSMUSG00000026219	Trip12	thyroid hormone receptor interactor 12	14897	1	84721188	4120	Ubiquitin mediated proteolysis	14.461	14.433	14.526	14.659	14.664	14.631	14.56	14.626	14.607	14.612	14.597	14.618	14.422	14.372	14.261	14.635	14.616	14.668	14.522	14.556	14.354	14.542	14.596	14.6	14.606	14.632	14.546	15.016	14.991	14.972	14.994	14.947	14.972	14.991	14.999	14.996
ENSMUSG00000103505	NA	predicted gene, 38374 [Source:MGI Symbol;Acc:MGI:5611602]	NA	-	-	NA	NA	7.137	6.903	7.018	7.364	7.132	7.448	7.178	7.204	7.389	7.397	7.446	7.169	6.563	6.127	5.878	7.231	7.013	7.149	7.063	7.14	6.925	7.153	6.985	7.446	6.595	6.856	6.891	7.682	7.486	7.508	7.687	7.592	7.632	7.573	7.745	7.665
ENSMUSG00000104503	NA	predicted gene, 37738 [Source:MGI Symbol;Acc:MGI:5610966]	NA	-	-	NA	NA	8.194	8.148	8.414	8.525	8.739	8.721	8.676	8.777	8.837	8.795	8.649	8.542	8.067	7.903	7.6	8.456	8.489	8.533	8.394	8.691	8.482	8.673	8.673	8.673	8.303	8.235	8.335	8.948	9.029	8.849	9.024	9.002	9.074	9.139	9.213	9.202
ENSMUSG00000073633	Fbxo36	F-box protein 36	66153	1	84839840	-	-	5.286	5.915	5.908	6.164	6.321	6.241	5.767	6.338	5.68	6.193	6.172	6.343	5.767	5.347	5.733	6.101	6.341	6.081	6.017	5.918	5.907	5.998	6.393	6.322	6.185	5.559	6.044	6.123	6.194	6.359	6.141	6.357	5.957	6.488	6.386	6.583
ENSMUSG00000026220	Slc16a14	solute carrier family 16 (monocarboxylic acid transporters), member 14	71781	1	84906704	-	-	4.354	5.05	4.79	4.853	4.851	4.837	4.96	5.081	4.787	4.545	5.211	5.039	3.136	4.017	2.721	3.578	3.171	3.823	4.038	3.917	4.678	3.814	3.318	3.443	4.11	4.145	4.088	4.476	4.541	4.033	4.481	4.392	4.325	4.735	4.357	4.304
ENSMUSG00000118590	NA	predicted pseudogene 15433 [Source:MGI Symbol;Acc:MGI:3705860]	NA	-	-	NA	NA	0	0	0.965	0	0	0	0	0	0	2.149	0	0.975	0	0	0	0	0	0	2.031	0	0	1.129	0	0	0	0	0	0	0.919	0	0	1.585	0	0	0	0
ENSMUSG00000099693	NA	predicted gene 29284 [Source:MGI Symbol;Acc:MGI:5579990]	NA	-	-	NA	NA	0	0	0	1.516	0	0	0	0	0	0	0	0.975	1.08	0	0	0	0	0	0	0	1.157	0	0	0	0	0	0	0	0	0	0	0	0	0	0	0
ENSMUSG00000026104	Stat1	signal transducer and activator of transcription 1	20846	1	52119437; 52119621	4.06204e+143	AGE-RAGE signaling pathway in diabetic complications,C-type lectin receptor signaling pathway,Chemokine signaling pathway,Coronavirus disease - COVID-19,Epstein-Barr virus infection,Growth hormone synthesis, secretion and action,Hepatitis B,Hepatitis C,Herpes simplex virus 1 infection,Human papillomavirus infection,Inflammatory bowel disease,Influenza A,JAK-STAT signaling pathway,Kaposi sarcoma-a…	8.76	8.84	8.737	8.935	8.856	8.937	8.687	8.671	8.648	8.633	8.754	8.77	8.132	8.142	8.287	8.419	8.489	8.219	7.948	7.85	7.889	8.386	8.315	8.221	9.048	9.042	9.075	9.239	9.383	9.302	9.249	9.192	9.085	9.271	9.311	9.066
ENSMUSG00000026383	Epb41l5	erythrocyte membrane protein band 4.1 like 5	226352	1	119545032; 119594823	-	-	10.091	10.183	10.209	10.1	10.133	10.04	10.205	10.141	10.28	10.086	10.06	10.127	10.303	10.268	10.227	10.292	10.265	10.106	10.315	10.487	10.393	10.436	10.281	10.338	10.745	10.82	10.907	10.769	10.803	10.738	10.761	10.67	10.792	10.743	10.716	10.743
ENSMUSG00000099569	NA	predicted gene, 18301 [Source:MGI Symbol;Acc:MGI:5010486]	NA	-	-	NA	NA	3.163	2.924	3.108	3.078	3.362	3.188	3.285	3.304	3.303	3.262	2.967	2.764	2.447	2.504	2.241	3.315	2.001	2.251	3.497	3.01	0	3.219	2.126	3.582	3.527	2.977	3.505	3.321	4.165	3.597	4.068	4.17	4.173	3.689	3.708	3.125
ENSMUSG00000102687	NA	predicted gene, 37219 [Source:MGI Symbol;Acc:MGI:5610447]	NA	-	-	NA	NA	4.08	4.589	3.521	3.711	3.487	4.106	3.662	3.542	4.302	3.704	3.666	3.953	4.317	3.908	3.231	3.993	4.001	4.163	4.361	2.817	4.37	3.547	3.472	4.52	4.399	4.434	4.774	4.966	4.485	3.597	3.899	4.523	4.325	4.735	4.652	4.595
ENSMUSG00000060519	Tor3a	torsin family 3, member A	30935	1	156653616	-	-	9.08	9.156	9.122	9.408	9.506	9.39	9.214	9.233	9.132	9.511	9.666	9.601	9.364	9.469	9.426	9.81	9.831	9.814	9.91	9.871	9.89	10.122	10.048	10.094	9.995	9.998	9.989	10.343	10.446	10.385	10.509	10.547	10.463	10.537	10.548	10.68
ENSMUSG00000060743	H3f3a	H3.3 histone A	15078	1	180802559	4.61305e+18	Alcoholism,Neutrophil extracellular trap formation,Systemic lupus erythematosus,Transcriptional misregulation in cancer	13.352	13.362	13.43	13.253	13.267	13.348	13.153	13.256	13.163	13.345	13.358	13.26	13.388	13.365	13.114	13.382	13.299	13.443	13.053	13.052	12.709	12.976	13.169	13.205	13.56	13.686	13.55	13.667	13.692	13.655	13.447	13.422	13.4	13.52	13.502	13.553
ENSMUSG00000073485	NA	H3.3 histone A, opposite strand [Source:MGI Symbol;Acc:MGI:3802006]	NA	-	-	NA	NA	5.113	5.656	5.423	5.028	4.483	5.064	4.867	4.834	4.624	4.957	4.719	5.039	5.675	5.388	5.455	5.037	5.249	5.305	4.74	4.403	4.872	4.882	5.018	4.297	6.241	5.904	6.34	5.36	5.392	5.269	5.252	4.755	5.132	4.402	4.755	5.092
ENSMUSG00000084558	Gm24836	predicted gene, 24836	115487612	1	-	-	-	0	0	0.965	0	0	0	0	0	0	0	0	0	0	0	0	0	0	0	0	0	0	0	1.085	0	0	0	0.957	0	0	0	0	0	0	0	0	0
ENSMUSG00000038806	Sde2	SDE2 telomere maintenance homolog (S. pombe)	208768	1	180851150	-	-	11.09	11.073	11.067	11.298	11.241	11.133	11.425	11.449	11.482	11.206	11.231	11.196	11.296	11.342	11.183	11.515	11.539	11.533	11.622	11.722	11.829	11.682	11.67	11.631	11.496	11.594	11.415	11.794	11.876	11.781	11.852	11.876	11.914	11.961	11.849	11.915
ENSMUSG00000052477	C130026I21Rik	RIKEN cDNA C130026I21 gene	620078	1	85246343	-	-	3.299	1.405	0	2.909	0	0	0	1.473	0	0.895	0	1.552	1.08	0	0.95	2.801	0	0	1.021	2.008	1.157	2.523	0	0	1.543	0	0	0	0	0	2.236	0	1.587	0	0	0
ENSMUSG00000103979	NA	predicted gene, 20305 [Source:MGI Symbol;Acc:MGI:5012490]	NA	-	-	NA	NA	5.076	5.187	4.74	5.184	5.105	4.992	5.245	5.355	5.565	5.213	5.211	4.537	5.675	5.124	5.149	5.485	5.131	5.584	5.563	5.739	5.539	5.147	5.52	5.3	5.33	4.974	4.96	5.301	5.423	5.064	5.479	5.523	5.758	5.547	5.288	5.424
ENSMUSG00000064281	NA	ribosomal protein L19, pseudogene 1 [Source:MGI Symbol;Acc:MGI:3642668]	NA	-	-	NA	NA	9.309	9.172	8.708	8.904	8.357	9.192	9.546	9.137	9.335	8.382	8.562	8.776	9.587	9.559	9.806	8.611	8.59	8.562	9.267	9.259	10.054	8.591	9.051	8.645	9.487	9.326	9.676	8.455	8.524	8.527	8.82	9.315	9.373	8.847	8.839	8.692
ENSMUSG00002076475	NA		NA	-	-	NA	NA	8.537	8.314	8.1	8.343	7.836	8.587	8.795	8.532	8.538	7.932	8.007	8.217	8.845	8.658	9.196	8.064	8.12	8.12	8.541	8.495	9.369	8.028	8.325	8.01	8.77	8.61	8.998	7.876	8.078	8.072	8.223	8.585	8.625	8.195	8.229	8.078
ENSMUSG00000118640	NA	predicted gene 7582 [Source:MGI Symbol;Acc:MGI:3643856]	NA	-	-	NA	NA	0	0	0	0	0.947	0	0	0.917	0	2.149	0	0	0	0	0	0	0	0	1.021	0	0	0	0	0	1.953	0	0	0	0	0	0	0	0	0	0	0
ENSMUSG00000104251	NA	predicted gene, 18036 [Source:MGI Symbol;Acc:MGI:5010221]	NA	-	-	NA	NA	3.163	2.759	2.266	0.949	0.947	1.78	1.969	0	0	1.839	2.292	0	2.118	0	1.925	1.58	1.001	0	1.021	1.592	0	1.755	1.698	1.068	1.543	1.98	0.957	0	2.666	2.614	0	1	1.001	0.938	0	0
ENSMUSG00000061852	NA	predicted gene 53056 [Source:MGI Symbol;Acc:MGI:6435214]	NA	-	-	NA	NA	0	0	0	0	0	1.391	0	0	0	0	0	0	0	0	0	0	0	0	0	0	0	0	0	0	0	0	0	0	0	0	0	0	0	0.938	0	0
ENSMUSG00000089976	NA	predicted pseudogene 2389 [Source:MGI Symbol;Acc:MGI:3780557]	NA	-	-	NA	NA	0	0	0	0	0	1.78	1.558	0	0	0	0	0.975	0	2.171	0	0	0	0	0	1.592	0	0	0	0	1.953	0	0.957	0	0	0	0	0	0	0	0	2.108
ENSMUSG00000033557	Fam20b	FAM20B, glycosaminoglycan xylosylkinase	215015	1	156678570	-	-	9.581	9.617	9.577	9.591	9.655	9.587	9.292	9.296	9.251	9.642	9.619	9.624	9.745	9.829	9.777	9.727	9.709	9.813	9.431	9.46	9.385	9.817	9.806	9.694	10.246	10.29	10.191	10.203	10.23	10.25	9.959	9.85	10.021	10.156	10.269	10.224
ENSMUSG00000102961	NA	predicted gene, 19918 [Source:MGI Symbol;Acc:MGI:5012103]	NA	-	-	NA	NA	6.147	5.915	5.686	5.875	6.064	6.077	5.208	5.613	5.68	6.227	5.821	5.505	5.706	6.243	6.309	6.143	6.211	5.77	5.74	5.655	5.993	6.198	6.251	6.302	6.638	6.844	6.272	6.481	6.55	6.516	6.215	6.108	6.573	6.546	6.494	6.648
ENSMUSG00000046057	NA	predicted pseudogene 15428 [Source:MGI Symbol;Acc:MGI:3642670]	NA	-	-	NA	NA	5.253	5.05	5.324	5.22	5.419	5.197	5.741	5.689	4.887	5.341	4.719	5.121	5.737	5.774	5.733	5.578	5.211	5.497	4.897	4.766	5.937	5.411	5.331	5.453	5.796	5.996	6.064	5.36	5.619	5.634	5.287	5.728	5.98	5.603	5.48	5.565
ENSMUSG00000101279	NA	predicted gene, 18342 [Source:MGI Symbol;Acc:MGI:5010527]	NA	-	-	NA	NA	2.846	3.073	3.259	1.923	0.947	0.857	2.964	3.018	2.79	2.149	1.56	1.962	2.118	1.738	1.518	1.58	2.586	0.956	3.206	2.008	2.229	1.755	1.698	1.068	2.271	0	1.528	0	0.919	0.89	2.495	1	2.002	1.501	1.921	2.108
ENSMUSG00000066652	Lefty2	left-right determination factor 2	320202	1	180893107	435004550	Signaling pathways regulating pluripotency of stem cells,TGF-beta signaling pathway	10.479	10.391	10.362	10.035	9.791	9.97	9.579	9.4	9.354	10.077	9.957	10.025	10.954	11.166	11.099	9.572	9.704	10.025	9.465	9.746	9.578	9.844	9.378	9.811	10.89	10.861	10.84	9.972	9.691	9.919	9.477	9.743	9.768	9.541	9.377	9.514
ENSMUSG00000025932	Eya1	EYA transcriptional coactivator and phosphatase 1	14048	1	14168957	5202	Transcriptional misregulation in cancer	7.884	7.876	8.139	8.24	8.246	8.382	7.707	7.783	7.939	8.161	8.034	7.933	7.827	7.903	7.986	7.748	7.645	7.982	7.006	7.287	6.88	7.323	7.394	7.371	8.476	8.667	8.78	8.842	8.989	8.883	8.521	8.491	8.643	8.77	8.671	8.796
ENSMUSG00002075819	NA		NA	-	-	NA	NA	1.469	0.867	0.965	1.516	0	1.391	1.558	1.873	0	1.443	0	0.975	0	2.171	0	1.58	1.001	1.933	0	0	2.565	0	0	1.676	2.271	2.301	0	2.347	2.191	2.397	1.92	0	0	0.938	1.515	2.436
ENSMUSG00000102588	NA	predicted gene, 37444 [Source:MGI Symbol;Acc:MGI:5610672]	NA	-	-	NA	NA	3.299	0.867	2.747	2.499	2.496	2.086	0.979	1.473	2.79	2.405	2.554	1.552	0	2.774	1.518	2.579	1.001	2.731	1.021	2.594	1.157	2.794	1.085	2.923	2.753	1.98	2.253	2.562	0.919	3.254	3.074	3.17	2.81	1.905	3.363	2.436
ENSMUSG00000054493	NA	predicted gene 9947 [Source:MGI Symbol;Acc:MGI:3642739]	NA	-	-	NA	NA	6.333	6.028	5.931	6.611	6.433	6.331	5.913	5.831	5.68	6.159	6.303	6.179	5.706	6.127	5.708	6.059	6.323	6.081	6.548	6.454	6.704	6.454	6.334	6.399	7.046	6.951	7.043	7.824	7.629	7.656	7.352	7.6	7.47	7.58	7.608	7.625
ENSMUSG00000089844	A530032D15Rik	RIKEN cDNA A530032D15Rik gene	381287	1	85088138	-	-	2.657	2.356	2.266	2.499	1.92	2.553	1.969	1.873	2.305	1.443	1.972	0.975	1.08	1.738	1.518	1.58	1.586	1.526	0	2.594	2.837	2.523	2.126	1.676	1.543	2.563	2.253	0.862	1.877	2.397	2.236	2.807	1.587	1.501	2.496	2.108
ENSMUSG00000073631	NA	predicted gene 10553 [Source:MGI Symbol;Acc:MGI:3642178]	NA	-	-	NA	NA	2.846	0	0	1.923	0.947	0	0	0	0	0	0	0	0	0	0	0	0	0	0	1.006	0	0	0	0	0	0	0	0	0	0	1.92	0	0	0	0	0
ENSMUSG00000026520	Pycr2	pyrroline-5-carboxylate reductase family, member 2	69051	1	180904273	3300110001230	Arginine and proline metabolism,Biosynthesis of amino acids,Metabolic pathways	10.776	10.805	10.718	10.86	10.757	10.614	10.917	10.802	10.781	10.865	10.756	10.887	11.149	11.126	11.183	10.715	10.83	10.862	11.044	11.122	11.406	11.117	10.881	11.013	11.431	11.487	11.427	11.291	11.199	11.249	11.24	11.204	11.232	11.214	11.2	11.159
ENSMUSG00000025930	Msc	musculin	17681	1	14753345	-	-	8.013	7.71	7.825	8.081	8.155	7.864	7.652	7.649	7.447	7.837	7.917	7.863	7.43	7.245	7.325	7.679	7.702	7.824	8.269	8.24	8.452	7.854	7.681	7.763	8.559	8.635	8.685	9.558	9.372	9.416	9.331	9.221	9.132	9.223	9.213	9.317
ENSMUSG00000103492	NA	predicted gene, 37412 [Source:MGI Symbol;Acc:MGI:5610640]	NA	-	-	NA	NA	1.469	1.796	2.266	0	1.514	0.857	0	0.917	0.99	1.443	2.292	1.962	1.69	1.738	1.925	0	1.586	1.526	1.021	2.331	0	1.755	2.126	1.068	2.532	3.146	1.935	3.063	2.448	2.142	3.225	1	2.324	1.905	1.921	2.704
ENSMUSG00000081201	NA	SMT3 suppressor of mif two 3 homolog 2, pseudogene 4 (S. cerevisiae) [Source:MGI Symbol;Acc:MGI:2149598]	NA	-	-	NA	NA	10.334	10.112	10.229	10.208	10.052	10.446	10.223	10.392	10.301	10.394	10.465	10.381	10.372	10.405	10.324	10.372	10.312	10.439	10.35	10.142	9.896	10.012	10.351	10.314	10.173	10.17	10.211	10.377	10.363	10.322	10.328	10.443	10.429	10.269	10.247	10.295
ENSMUSG00000038793	Lefty1	left right determination factor 1	13590	1	180935021	435004550	Signaling pathways regulating pluripotency of stem cells,TGF-beta signaling pathway	9.362	9.39	9.348	8.954	8.791	8.735	8.389	7.895	8.31	8.845	8.57	8.907	9.956	10.246	10.252	8.315	8.477	8.675	7.139	7.698	7.645	7.898	7.315	7.908	10.773	10.805	10.68	9.336	9.136	9.268	8.087	8.392	8.217	8.454	8.183	8.18
ENSMUSG00000082193	NA	ribosomal protein L5, pseudogene 1 [Source:MGI Symbol;Acc:MGI:3647110]	NA	-	-	NA	NA	11.837	11.783	11.737	11.671	11.541	11.75	11.752	11.662	11.722	11.527	11.564	11.606	11.865	11.859	11.872	11.567	11.567	11.573	11.67	11.606	11.691	11.425	11.549	11.447	11.792	11.774	11.779	11.481	11.494	11.523	11.671	11.735	11.741	11.473	11.467	11.502
ENSMUSG00000072109	A530040E14Rik	RIKEN cDNA A530040E14 gene	621875	1	85106092	NA	NA	4.687	2.924	4.021	4.072	4.851	3.188	2.772	3.428	4.373	3.386	3.666	3.414	4.146	3.198	3.713	4.081	3.171	3.618	4.038	3.818	3.264	3.93	3.146	2.102	3.527	2.977	3.62	3.729	2.666	3.787	3.707	3.459	4.09	3.468	2.716	4.383
ENSMUSG00000090186	NA	predicted gene, 52951 [Source:MGI Symbol;Acc:MGI:6388830]	NA	-	-	NA	NA	0	0	0	0	0	0	0	0	0	1.443	0	0	0	0	0	0	0	0	0	0	0	1.755	0	0	1.543	0	0	0	1.476	0	0	1	0	0	0	0
ENSMUSG00000089716	NA	predicted gene 6264 [Source:MGI Symbol;Acc:MGI:3779580]	NA	-	-	NA	NA	5.803	6.046	5.862	5.897	5.982	6.006	5.386	5.808	5.68	5.716	5.518	5.928	5.96	6.35	5.628	5.665	5.834	6.041	6.23	5.711	5.751	5.734	6.23	4.884	6.624	6.082	6.181	6.156	5.837	5.965	5.594	6.108	6.193	5.302	6.18	6.022
ENSMUSG00000079457	Gm7609	predicted pseudogene 7609	665378	1	85199610	-	-	0.914	0	0	0	0.947	0	0	0	0.99	2.149	0	0	0	0	0	0	1.001	0	0	0	1.157	0	0	0	0	0	0	0	0	0	0	1.585	1.587	0.938	0.948	1.681
ENSMUSG00000118618	NA	predicted gene, 52950 [Source:MGI Symbol;Acc:MGI:6388829]	NA	-	-	NA	NA	0	0	0	0	0	0	0	0	0	0	0	0	0	0	0	0	0	0	0	0	0	0	0	0	0	0	0	0	0	0	0	1	0	0	0	0
ENSMUSG00000026384	Ptpn4	protein tyrosine phosphatase, non-receptor type 4	19258	1	119658092	-	-	10.632	10.656	10.745	10.777	10.813	10.814	10.673	10.751	10.807	10.856	10.776	10.729	10.432	10.482	10.185	10.739	10.599	10.832	10.739	10.743	10.428	10.712	10.832	10.871	10.754	10.837	10.75	11.201	11.178	11.127	11.213	11.095	11.157	11.192	11.121	11.23
ENSMUSG00000091876	NA	predicted gene 3851 [Source:MGI Symbol;Acc:MGI:3782023]	NA	-	-	NA	NA	8.008	7.965	7.644	8.153	7.949	8.162	8.555	8.141	8.451	7.759	7.934	7.938	8.339	8.177	8.17	8.01	7.956	7.712	8.349	8.264	8.69	7.839	7.998	7.784	8.141	8.168	8.364	7.771	8	8.039	8.047	8.271	8.391	7.95	8.007	8.078
ENSMUSG00000103146	NA	predicted gene, 37745 [Source:MGI Symbol;Acc:MGI:5610973]	NA	-	-	NA	NA	7.669	7.772	7.711	7.779	7.751	7.792	7.829	7.953	8.203	7.977	7.893	7.783	7.293	7.352	6.806	7.881	7.828	7.993	8.101	7.924	7.563	7.513	7.823	7.921	7.965	8.012	8.083	8.537	8.29	8.564	8.572	8.467	8.507	8.617	8.635	8.58
ENSMUSG00000079455	NA	predicted pseudogene 16026 [Source:MGI Symbol;Acc:MGI:3783243]	NA	-	-	NA	NA	0.914	0	0	0.949	1.514	0	0	0.917	0	0	0	1.552	0	0	0	0	1.586	0	1.021	1.592	1.79	0	0	0	0.969	0	0.957	0	0	0	1.514	0	1.001	0	1.921	0
ENSMUSG00000100436	NA	predicted gene 29657 [Source:MGI Symbol;Acc:MGI:5580363]	NA	-	-	NA	NA	4.354	4.433	4.456	4.986	4.704	5.064	4.867	4.834	4.787	4.491	5.173	4.595	3.952	4.211	3.368	4.8	4.859	4.913	4.498	5.181	5.096	4.484	4.48	4.829	4.694	4.832	5.273	5.669	5.231	5.609	5.566	4.643	5.212	5.161	5.45	5.531
ENSMUSG00000091199	NA	predicted gene 2619 [Source:MGI Symbol;Acc:MGI:3780787]	NA	-	-	NA	NA	0	0	0	0	0	0	0	0	0	0	0	0	0	0	0	0	0	0	0	0	0	0	0	0	0	0	0	0	0	0	0	0	1.587	0	0	0
ENSMUSG00000090277	NA	predicted gene 8338 [Source:MGI Symbol;Acc:MGI:3647186]	NA	-	-	NA	NA	3.538	3.444	4.255	2.718	3.708	4.465	3.662	3.428	4.44	4.491	4.212	4.04	2.941	2.504	2.721	3.801	3.001	3.916	3.497	2.594	3.733	4.322	4.327	4.126	4.64	3.146	3.727	4.308	4.301	4.426	4.42	4.858	4.395	4.271	4.421	3.589
ENSMUSG00000089652	NA	predicted gene 16025 [Source:MGI Symbol;Acc:MGI:3802144]	NA	-	-	NA	NA	0.914	2.759	1.948	0.949	0	0	2.289	0.917	0	0	0	0.975	1.08	0	0	0	1.586	0	1.021	1.006	2.229	0	0	0	1.543	1.567	0	0.862	0	0	0.947	1	1.001	0	0	1.073
ENSMUSG00000100636	NA	predicted gene 3551 [Source:MGI Symbol;Acc:MGI:3781728]	NA	-	-	NA	NA	0.914	0	0	0	0.947	0.857	0	0.917	0	1.443	0	0	1.08	0	0	1.58	0	0	0	1.006	0	0	0	0	0.969	0	0.957	0.862	0	0.89	0	0	1.001	0.938	0	1.681
ENSMUSG00000089937	NA	predicted gene 7281 [Source:MGI Symbol;Acc:MGI:3779713]	NA	-	-	NA	NA	1.869	3.073	2.266	0.949	0.947	1.391	2.551	1.473	0	0	0.981	1.552	1.69	0	1.925	0.996	1.586	1.526	1.612	1.592	2.229	1.755	1.085	0	2.271	1.567	2.253	1.398	1.877	2.142	1.92	1.585	0	0.938	1.515	1.073
ENSMUSG00000101224	NA	predicted gene 28209 [Source:MGI Symbol;Acc:MGI:5578915]	NA	-	-	NA	NA	0.914	1.405	2.527	2.499	1.92	0.857	0	0	0.99	0.895	1.56	1.552	0	1.116	2.241	0	1.586	1.526	1.612	1.006	1.157	1.129	1.085	1.068	2.532	2.301	1.935	2.347	1.476	1.832	2.715	2.585	2.002	1.501	1.515	1.681
ENSMUSG00000118591	NA	predicted gene, 52955 [Source:MGI Symbol;Acc:MGI:6388834]	NA	-	-	NA	NA	0	0	0	0	0	0	0	0	0	1.443	0	0	0	0	0	0	0	0	0	0	0	1.755	0	0	0.969	0	0	0.862	1.476	0	0	0	0	0	0	0
ENSMUSG00000036975	Tmem177	transmembrane protein 177	66343	1	119907900	-	-	8.319	8.358	8.461	8.301	8.188	8.154	8.103	8.137	8.129	8.265	8.271	8.149	8.103	8.166	8.265	7.761	8.001	7.95	8.024	7.977	7.933	7.89	7.933	7.806	8.525	8.509	8.6	8.238	8.218	8.161	8.21	8.108	8.053	8.195	8.188	7.98
ENSMUSG00000101751	NA	predicted gene 2427 [Source:MGI Symbol;Acc:MGI:3780593]	NA	-	-	NA	NA	6.217	5.972	6.406	6.145	6.337	6.286	5.714	5.918	6.129	6.069	5.691	6.198	6.153	6.151	5.878	5.826	6.067	6.197	6.625	6.011	5.937	6.244	6.186	5.453	7.066	6.383	6.254	5.497	6.421	6.184	6.141	6.189	6.173	5.46	6.37	6.31
ENSMUSG00000089714	NA	predicted gene 16092 [Source:MGI Symbol;Acc:MGI:3841241]	NA	-	-	NA	NA	5.149	5.187	5.632	5.325	5.105	5.832	4.604	4.229	5.024	5.246	4.488	5.039	5.36	4.536	4.856	5.122	4.956	5.122	5.563	5.011	5.378	5.37	4.86	4.297	6.364	5.618	5.237	4.72	5.814	5.204	5.18	4.907	5.047	4.271	5.48	5.565
ENSMUSG00000118607	Gm7592	predicted gene 7592	101055758	1	85544814	-	-	2.182	0	1.538	1.516	0	1.78	0	1.873	0	0	0	0	0	0	0	0	0	1.526	1.021	1.592	0	1.129	0	0	0	1.567	0	0	0	0	0	1	0	0	0.948	0
ENSMUSG00000118632	NA	component of Sp100-rs (Csprs) pseudogene	NA	-	-	NA	NA	0	0	0	0	0	0	0	0	0	0	0	0	0	0	0	0	0	0	0	0	0	0	0	0	0	0	0	0	0	0	0	0	0	0	0	0
ENSMUSG00000032769	Trpa1	transient receptor potential cation channel, subfamily A, member 1	277328	1	14872643	4750	Inflammatory mediator regulation of TRP channels	6.879	6.594	6.776	6.897	6.981	6.84	6.687	6.584	6.721	6.838	7.152	6.579	6.035	5.948	5.966	6.059	6.688	6.403	6.25	6.077	6.048	6.175	6.313	6.198	6.832	6.892	6.98	7.466	7.521	7.417	6.881	6.807	7.153	7.073	7.123	7.118
ENSMUSG00000073737	NA	predicted gene 10566 [Source:MGI Symbol;Acc:MGI:3642220]	NA	-	-	NA	NA	13.359	13.284	13.26	13.321	13.233	13.285	13.308	13.264	13.339	13.223	13.243	13.276	13.323	13.321	13.415	13.064	13.143	13.033	13.237	13.197	13.391	13.146	13.118	13.106	13.421	13.374	13.415	13.099	13.17	13.184	13.164	13.265	13.243	13.137	13.188	13.155
ENSMUSG00000092083	Kcnb2	potassium voltage gated channel, Shab-related subfamily, member 2	98741	1	15286924	-	-	0	1.405	0	0.949	0.947	0	0.979	3.304	0	0	1.972	0.975	1.08	0	1.518	0.996	1.586	1.526	0	0	1.157	2.523	0	2.697	0	0.987	0.957	0	2.191	1.437	0.947	2.807	2.324	0.938	0	0
ENSMUSG00000102937	NA	predicted gene, 38116 [Source:MGI Symbol;Acc:MGI:5611344]	NA	-	-	NA	NA	0	0	0	0	0	0.857	0	0	0	0	0	0.975	0	0	0	0	1.001	0.956	0	0	0	1.129	0	0	0	0	0	0	0	0.89	0	0	0	0.938	0	0
ENSMUSG00000104149	NA	predicted gene, 37138 [Source:MGI Symbol;Acc:MGI:5610366]	NA	-	-	NA	NA	3.013	3.331	3.396	3.49	2.716	3.719	3.285	3.839	4.302	3.796	3.666	4.411	3.136	1.738	3.368	3.163	3.001	2.731	3.497	3.818	3.86	3.219	4.244	4.032	1.953	2.563	3.727	3.435	3.023	3.254	3.707	3.585	3.462	2.889	3.987	3.45
ENSMUSG00000077377	Gm25168	predicted gene, 25168	115485792	1	-	-	-	0	0	0	0	0	0.857	0	0	0	0	0.981	0	0	0	0	0	0	0	0	0	0	0	0	0	0	0	0	0	0	0	0	0	0	0	0	0
ENSMUSG00000026519	Tmem63a	transmembrane protein 63a	208795	1	180942517	-	-	7.806	7.825	7.867	7.435	7.523	7.6	7.334	7.406	7.389	7.57	7.494	7.65	8.171	8.229	8.371	7.341	7.287	7.465	7.307	7.543	7.405	7.406	7.153	7.455	9	8.705	8.955	8.194	7.954	7.987	7.667	7.845	7.784	7.839	7.824	7.771
ENSMUSG00000101652	NA	predicted gene 6060 [Source:MGI Symbol;Acc:MGI:3648622]	NA	-	-	NA	NA	2.846	3.331	1.948	2.239	1.514	2.338	4.283	3.542	3.303	3.262	1.56	1.962	3.308	3.371	3.812	2.316	2.001	1.526	3.738	2.331	4.453	2.794	3.611	2.43	3.402	3.298	4.006	1.398	1.476	2.142	2.495	3.7	3.462	2.889	3.075	3.297
ENSMUSG00000085563	NA	RIKEN cDNA 2210411M09 gene [Source:MGI Symbol;Acc:MGI:1917426]	NA	-	-	NA	NA	5.499	5.371	5.324	4.36	5.144	4.955	4.283	4.42	4.887	4.545	4.664	5.236	4.957	5.504	5.733	4.693	4.645	4.614	4.563	4.011	4.606	4.823	4.244	5.13	6.025	5.729	6.002	5.573	5.087	5.204	5.143	5.248	4.462	5.367	4.804	5.182
ENSMUSG00000103930	NA	predicted gene, 36961 [Source:MGI Symbol;Acc:MGI:5610189]	NA	-	-	NA	NA	0.914	0	0.965	1.516	0.947	0	0	0	0	0.895	0	0	0	0	0	0	0	0	1.612	1.006	2.229	0	0	0	1.543	1.567	2.253	1.398	0	1.437	0	2	1.587	0	0	1.073
ENSMUSG00000036962	Cfap221	cilia and flagella associated protein 221	226356	1	119923339	-	-	0	2.103	0.965	0	2.237	0	0	1.473	0	0	0.981	0.975	0	1.738	1.518	1.58	0	0.956	0	0	1.79	1.129	1.698	1.068	0.969	0	1.935	0.862	2.856	0	0.947	1.585	1.587	1.501	0	2.108
ENSMUSG00000092245	NA	predicted gene, 17973 [Source:MGI Symbol;Acc:MGI:5010158]	NA	-	-	NA	NA	0	0	0	0	0	0	0	0	0.99	0	0	0	0	0	0	0	0	0	2.031	0	0	0	1.085	0	0	0	0	0	0	0	1.514	0	0	0.938	1.515	0
ENSMUSG00000070034	Sp110	Sp110 nuclear body protein	109032	1	85576898	-	-	2.439	1.405	0	0	1.514	0	0	0	0	0	0.981	0.975	0	0	0	0	0	0	2.842	2.008	1.79	0	0	2.102	0	0	0.957	0	0	0.89	0.947	2.585	1.587	0	2.496	0
ENSMUSG00000025925	Terf1	telomeric repeat binding factor 1	21749	1	15805645	-	-	11.105	11.026	11.185	11.12	10.997	11.182	11.053	11.1	11.061	11.141	11.096	10.999	10.6	10.713	10.55	10.836	10.741	10.953	10.656	10.613	10.324	10.536	10.729	10.774	11.25	11.329	11.325	11.432	11.437	11.41	11.232	11.202	11.285	11.346	11.387	11.344
ENSMUSG00000104379	NA	predicted gene, 37509 [Source:MGI Symbol;Acc:MGI:5610737]	NA	-	-	NA	NA	6.251	6.63	7.018	6.183	6.104	6.194	6.109	6.544	6.787	6.051	6.211	6.29	5.824	6.103	6.24	5.826	6.001	5.956	6.516	6.278	6.048	6.434	6.313	6.38	6.868	6.819	7.043	6.57	6.522	6.607	7.267	6.954	6.861	6.518	7.132	6.909
ENSMUSG00000026387	Sctr	secretin receptor	319229	1	120006979	40800497204976	Bile secretion,Neuroactive ligand-receptor interaction,Pancreatic secretion	0	0	1.538	0	0.947	0	0	0	0.99	0.895	0	0.975	0	0	0	0.996	1.001	0.956	2.031	0	1.79	1.755	1.085	0	0	0.987	0	0	0	0	0.947	1	1.001	1.501	0	0
ENSMUSG00000038776	Ephx1	epoxide hydrolase 1, microsomal	13849	1	180989555	9.8005e+17	Bile secretion,Chemical carcinogenesis - DNA adducts,Chemical carcinogenesis - receptor activation,Metabolism of xenobiotics by cytochrome P450	6.79	6.581	6.712	6.183	6.386	6.209	6.109	5.96	5.957	5.974	6.172	6.1	6.197	6.265	6.757	4.993	5.046	5.161	5.795	6.099	5.751	5.411	5.291	5.59	7.82	7.951	7.913	6.053	6.228	6.433	6.432	6.894	6.36	6.413	6.402	6.583
ENSMUSG00000050777	Tmem37	transmembrane protein 37	170706	1	120067376	-	-	6.719	6.689	6.658	6.583	6.386	6.712	6.129	6.205	6.067	6.827	6.172	6.565	6.511	6.822	6.668	6.547	6.131	6.541	6.548	6.519	6.687	6.353	6.251	6.762	7.025	7.007	7.348	6.94	6.912	6.851	6.661	6.686	6.945	6.719	6.927	6.755
ENSMUSG00000102858	NA	predicted gene, 37086 [Source:MGI Symbol;Acc:MGI:5610314]	NA	-	-	NA	NA	0	0.867	0.965	0.949	1.92	2.338	2.551	0	1.571	1.839	1.972	2.282	1.69	0	0.95	0	0	0	1.612	0	2.837	1.129	1.085	1.676	0	0	1.935	1.398	1.476	1.437	0	2.322	2.81	0.938	0	1.073
ENSMUSG00000032719	Sbspon	somatomedin B and thrombospondin, type 1 domain containing	226866	1	15853861	-	-	6.015	6.263	6.34	5.705	5.65	5.658	5.714	6.04	6.169	5.668	5.635	5.808	5.321	5.645	5.923	5.315	5.171	5.719	5.873	5.766	5.877	5.998	5.807	5.99	6.259	6.383	6.6	6.399	6.006	6.115	6.751	6.643	6.526	5.919	6.622	6.462
ENSMUSG00002076565	NA	7SK RNA [Source:RFAM;Acc:RF00100]	NA	-	-	NA	NA	0	0	0	0	0	0	0	0	0	0	0	0	0	0	0	0	0	0	0	0	0	0	0	0	1.543	0	0	0	0	0	0	0	0	0	0	0
ENSMUSG00000038768	9130409I23Rik	RIKEN cDNA 9130409I23 gene	619326	1	181051236	6000110004071	Metabolic pathways,Sphingolipid metabolism,Sphingolipid signaling pathway	0	0	0	0	0	0	0	0	1.571	0	0	0	0	0	1.925	0	1.001	0	0	1.006	0	0	1.085	0	0	0	0	0	0	0	0	1.585	1.587	1.501	0	0
ENSMUSG00000104390	NA	predicted gene, 17967 [Source:MGI Symbol;Acc:MGI:5010152]	NA	-	-	NA	NA	0	0	0	0	0	0.857	0.979	0	0	0	0	0	0	0	0	0	0	0	0	1.006	0	2.19	0	0	0	0	0	0	0	0	0	0	0	0.938	0	0
ENSMUSG00000103328	Gm37406	predicted gene, 37406	105244029	1	181062074	NA	NA	0	0	0	0	0.947	0	0	0	0	0	0	0	0	0	0	0	0	0	0	0	0	0	0	0	0.969	0	0	0	0	0	0.947	0	0	0	0	0
ENSMUSG00000102219	NA	predicted gene 6606 [Source:MGI Symbol;Acc:MGI:3644763]	NA	-	-	NA	NA	0.914	1.405	0	1.516	0	0	0	0	0	0	0	0	0	0	0.95	0.996	1.001	1.526	0	0	1.79	0	0	1.068	2.532	1.567	1.528	0.862	1.877	0	0	1	1.001	0.938	0	0
ENSMUSG00000070031	Sp140	Sp140 nuclear body protein	434484	1	85600702	-	-	5.975	6.294	6.323	6.255	6.337	6.596	5.817	5.785	6.471	5.954	5.487	6.08	6.362	6.631	5.733	5.851	6.411	6.321	6.699	5.869	6.36	6.473	6.23	5.886	6.832	6.819	6.34	6.413	6.668	6.359	5.96	6.491	6.288	6.474	6.636	6.388
ENSMUSG00000067795	4930444P10Rik	RIKEN cDNA 4930444P10 gene	75799	1	16065978	-	-	1.469	0	0	0	1.514	1.391	1.558	0	1.571	0	1.56	0.975	1.69	1.116	1.925	0	1.001	0	0	1.006	1.157	1.755	1.085	1.068	0	0	2.733	0.862	1.877	1.437	1.514	1	0	0.938	2.496	1.681
ENSMUSG00000073628	NA	predicted gene 10552 [Source:MGI Symbol;Acc:MGI:3642083]	NA	-	-	NA	NA	0	0	0	0.949	0	0	0.979	0.917	0	0	0	0	0	1.116	0	1.58	0	0	0	0	0	0	0	1.068	0	0	0.957	0.862	0	0	0.947	1.585	0	0	0	0
ENSMUSG00000090246	NA	predicted gene 17017 [Source:MGI Symbol;Acc:MGI:4820558]	NA	-	-	NA	NA	4.474	4.73	5.141	5.028	4.804	5.586	3.547	3.304	4.624	4.875	3.136	4.274	5.15	3.665	4.363	4.241	4.645	4.558	5.432	4.655	5.29	5.194	4.618	4.375	5.693	5.331	4.87	3.974	5.538	5.1	4.356	4.392	4.647	4.921	5.025	5.092
ENSMUSG00000043716	Rpl7	ribosomal protein L7	19989	1	16101295	301005171	Coronavirus disease - COVID-19,Ribosome	14.84	14.915	14.829	14.804	14.806	14.805	14.796	14.687	14.657	14.788	14.777	14.804	14.84	14.904	14.813	14.851	14.87	14.817	14.529	14.559	14.701	14.617	14.604	14.618	15.132	15.14	15.138	15.154	15.185	15.219	15.107	15.063	15.042	15.134	15.109	15.129
ENSMUSG00000026516	Nvl	nuclear VCP-like	67459	1	181087137	3008	Ribosome biogenesis in eukaryotes	12.308	12.316	12.355	12.524	12.481	12.495	12.404	12.499	12.468	12.466	12.454	12.426	12.217	12.098	12.108	12.38	12.356	12.356	12.173	12.157	12.092	12.216	12.255	12.276	12.315	12.352	12.31	12.627	12.59	12.597	12.598	12.554	12.492	12.579	12.585	12.559
ENSMUSG00000103178	NA	fibroblast growth factor receptor 3, pseudogene [Source:MGI Symbol;Acc:MGI:109607]	NA	-	-	NA	NA	8.355	8.325	8.406	8.62	8.625	8.447	8.418	8.229	7.979	8.433	8.201	8.154	8.258	8.195	8.55	8.432	8.461	8.457	7.935	8.13	8.072	8.105	8.199	8.122	8.46	8.528	8.543	8.776	8.759	8.909	8.473	8.569	8.153	8.454	8.497	8.413
ENSMUSG00000025921	Rdh10	retinol dehydrogenase 10 (all-trans)	98711	1	16105881	83001100	Metabolic pathways,Retinol metabolism	6.719	6.505	6.53	6.73	6.789	6.701	7.036	7.247	6.922	7.113	6.833	7.217	6.493	6.597	6.732	6.651	6.92	7.091	7.063	7.022	7.103	7.014	6.972	7.144	7.137	7.018	7.19	7.512	7.507	7.312	7.62	7.459	7.47	7.58	7.463	7.617
ENSMUSG00000104165	NA	predicted gene, 38249 [Source:MGI Symbol;Acc:MGI:5611477]	NA	-	-	NA	NA	0	0	0.965	0.949	0	0	0	0	0	0	0	0	1.08	0	0	0	0	0	1.612	1.006	0	0	0	0	0	0	0	0.862	0	0	0.947	1	0	0	0	0
ENSMUSG00000100868	NA	predicted gene 28095 [Source:MGI Symbol;Acc:MGI:5578801]	NA	-	-	NA	NA	0.914	0	0.965	0	0	0	0	0	0.99	0	0	0	1.08	0	0.95	0	1.586	0.956	2.355	0	1.157	0	1.085	0	2.271	2.563	0	0	0.919	0	0	0	1.001	0.938	0	1.073
ENSMUSG00000062169	Cnih4	cornichon family AMPA receptor auxiliary protein 4	98417	1	181150930	-	-	9.684	9.803	9.831	9.433	9.521	9.631	9.527	9.697	9.619	9.641	9.711	9.546	9.665	9.523	9.395	9.502	9.446	9.618	9.535	9.556	9.283	9.308	9.623	9.62	10.057	10.166	10.1	10.017	10.028	10.071	10.157	10.012	10.072	10.05	9.971	10.053
ENSMUSG00000026103	Gls	glutaminase	14660	1	52163449; 52185280	2.20003e+42	Alanine, aspartate and glutamate metabolism,Arginine biosynthesis,Central carbon metabolism in cancer,D-Glutamine and D-glutamate metabolism,GABAergic synapse,Glutamatergic synapse,Metabolic pathways,MicroRNAs in cancer,Proximal tubule bicarbonate reclamation	11.493	11.607	11.607	11.299	11.258	11.339	11.352	11.387	11.326	11.36	11.321	11.246	11.724	11.749	11.451	11.756	11.689	11.879	11.608	11.608	11.193	11.471	11.68	11.777	12.189	12.324	12.106	12.201	12.2	12.229	12.024	11.971	12.022	12.113	11.986	12.126
ENSMUSG00000065192	Gm23460	predicted gene, 23460	115487589	1	-	-	-	0	0	0	0	0	0	0	0	0	0	0	0	0	0	0	0	0	0	0	0	0	0	0	0	0	0.987	0	0	0	0	0	0	0	0	0.948	0
ENSMUSG00000002881	Nab1	Ngfi-A binding protein 1	17936	1	52455848	-	-	8.554	8.749	8.701	8.412	8.268	8.42	8.062	8.3	8.129	8.472	8.536	8.446	8.662	8.616	8.502	8.524	8.282	8.708	8.484	8.437	8.314	8.302	8.596	8.601	8.829	8.956	8.708	8.87	8.917	8.865	8.993	8.93	8.936	8.844	9.017	9.015
ENSMUSG00000097833	NA	predicted gene 5976 [Source:MGI Symbol;Acc:MGI:3646538]	NA	-	-	NA	NA	3.163	3.208	2.939	2.499	3.708	3.963	4.283	4.296	4.068	3.262	4.052	3.86	3.136	3.525	2.241	3.801	3.586	3.823	4.287	4.534	4.872	4.139	4.062	4.214	2.945	3.56	3.381	3.638	4.301	3.955	4.146	4.459	4.703	3.689	4.069	4.595
ENSMUSG00000101501	NA	ribosomal protein S27A, pseudogene 1 [Source:MGI Symbol;Acc:MGI:3781839]	NA	-	-	NA	NA	0.914	2.571	0.965	0	0.947	0.857	1.969	1.473	3.151	1.443	0	0	1.08	0	1.518	0	0	0	2.031	2.594	2.565	0	1.698	0	1.543	0.987	0.957	0	0	0	0.947	2.322	1.001	0.938	0.948	0
ENSMUSG00000100120	Gm53065	predicted gene 53065	118126071	1	52522898	NA	NA	0	0	0	0	0	0	0	1.473	0	0	0	0.975	0	0	0	0	0	0.956	0	0	0	0	0	0	0	0.987	0	0	0	1.437	0	0	0	0.938	0.948	0
ENSMUSG00000099878	Gm28178	predicted gene 28178	102634661	1	52570013	NA	NA	0	0	0.965	0	0	0	0	0	0	1.443	0.981	0	0	0	0	0	0	0	0	1.006	1.79	1.129	0	0	0	0	0	0	0	0	0	1	0	0	1.921	0
ENSMUSG00000100007	NA	predicted gene 5527 [Source:MGI Symbol;Acc:MGI:3646585]	NA	-	-	NA	NA	10.013	9.913	9.868	10.174	10.104	10.01	10.299	10.084	10.196	10.028	10.055	10.164	10.084	10.169	10.037	9.977	10.126	9.953	10.174	10.091	10.387	10.098	9.962	9.817	10.128	10.066	10.135	10.115	10.038	10.047	10.047	10.134	10.146	10.041	10.12	10.055
ENSMUSG00000058665	En1	engrailed 1	13798	1	120602486	-	-	3.921	3.985	3.934	3.99	4.598	4.173	3.285	3.304	3.566	4.041	4.286	4.652	1.08	3.001	3.08	2.801	3.171	3.241	3.497	2.817	2.837	2.523	2.725	1.068	2.945	3.146	2.513	3.063	2.191	3.118	1.92	3.322	3.324	2.889	2.716	3.125
ENSMUSG00000099957	NA	RIKEN cDNA 2610027F03 gene [Source:MGI Symbol;Acc:MGI:1917154]	NA	-	-	NA	NA	0	0.867	0	0	0	0	0	0	0	0	0	0	0	0	0	0	0	0	0	0	0	0	0	0	0	0	0	0	0	0	0	0	0	0	0	0
ENSMUSG00000100761	NA	predicted gene 29344 [Source:MGI Symbol;Acc:MGI:5580050]	NA	-	-	NA	NA	0	0	0.965	0	0	1.391	0	0	0	0	0	0	0	1.116	0	0	1.001	0	0	0	0	0	0	0	0	0	0	0	0	0	0	0	0	0	0	1.073
ENSMUSG00000102360	NA	predicted gene, 37043 [Source:MGI Symbol;Acc:MGI:5610271]	NA	-	-	NA	NA	0	0.867	0.965	0.949	0	0	0	0	0	0	0	1.552	0	0	0	0	0	0.956	1.612	1.006	1.157	1.129	0	1.068	0	0	0	1.398	0	0	0.947	0	0	0	1.515	0
ENSMUSG00000097881	Celrr	cerebellum expressed regulatory RNA	98452	1	121087404	NA	NA	1.869	2.103	2.266	1.923	2.496	1.78	0.979	2.661	3.151	1.839	2.554	2.282	2.941	0	2.501	2.579	1.586	0.956	2.842	3.01	2.565	1.755	1.698	0	3.114	0.987	2.733	2.562	1.476	2.614	2.715	2.807	3.002	2.479	2.716	3.297
ENSMUSG00000101700	NA	predicted gene 29359 [Source:MGI Symbol;Acc:MGI:5580065]	NA	-	-	NA	NA	0	0	0	0	0	0	0	0	0	0	0	1.552	0	0	0	1.58	0	0	0	0	0	0	0	0	0.969	0	2.253	0	0.919	0	0	0	1.001	0.938	0	0
ENSMUSG00000104332	NA	predicted gene, 38283 [Source:MGI Symbol;Acc:MGI:5611511]	NA	-	-	NA	NA	2.182	2.103	2.266	1.516	2.496	2.905	2.289	2.186	2.79	1.839	1.972	1.962	2.941	2.171	1.925	1.995	3.001	1.933	2.355	2.331	1.157	2.19	1.698	2.923	3.527	2.977	3.381	2.749	3.173	2.969	1.92	2.807	2.324	2.889	1.921	2.704
ENSMUSG00000043015	Nemp2	nuclear envelope integral membrane protein 2	227094	1	52630704	-	-	8.768	8.952	8.831	8.586	8.569	8.594	8.521	8.497	8.315	8.566	8.393	8.434	8.886	8.9	8.856	8.851	8.743	8.743	8.321	8.495	8.33	8.578	8.657	8.517	9.661	9.771	9.62	9.403	9.398	9.342	9.271	9.243	9.224	9.276	9.183	9.224
ENSMUSG00000103630	NA	predicted gene, 37242 [Source:MGI Symbol;Acc:MGI:5610470]	NA	-	-	NA	NA	4.354	4.774	4.325	3.49	3.226	3.311	3.547	3.428	2.568	3.386	3.136	1.962	4.052	3.665	3.607	3.9	4.586	3.09	3.206	2.594	2.837	3.219	3.146	3.29	5.068	5.144	4.166	4.247	4.747	4.306	3.806	3.322	4.325	3.689	3.708	4.133
ENSMUSG00000038733	Wdr26	WD repeat domain 26	226757	1	181173225	-	-	11.822	11.847	11.952	11.758	11.814	11.84	11.753	11.764	11.719	11.841	11.825	11.805	12.021	12.024	11.917	11.914	11.928	11.942	11.678	11.606	11.346	11.658	11.727	11.808	12.398	12.49	12.399	12.439	12.416	12.416	12.23	12.195	12.204	12.257	12.294	12.321
ENSMUSG00000003721	Insig2	insulin induced gene 2	72999	1	121304352	-	-	8.678	8.793	8.665	8.466	8.736	8.743	8.756	8.856	8.834	8.866	8.77	8.921	8.65	8.654	8.637	8.704	8.564	8.692	8.564	8.715	8.411	8.622	8.784	8.767	9.17	9.214	9.123	9.151	9.009	9.262	9.142	9.18	9.14	9.271	9.11	9.24
ENSMUSG00000104253	NA	predicted gene, 37174 [Source:MGI Symbol;Acc:MGI:5610402]	NA	-	-	NA	NA	4.637	4.539	4.104	4.485	4.357	4.567	4.96	4.642	4.504	4.376	4.664	4.809	4.052	4.461	4.152	3.315	4.908	4.558	4.361	4.259	4.187	4.233	4.062	4.52	4.262	5.062	4.44	5.143	5.196	5.269	5.104	5.129	5.251	5.124	5.355	4.721
ENSMUSG00000054135	NA	RIKEN cDNA A430110L20 gene [Source:MGI Symbol;Acc:MGI:3036249]	NA	-	-	NA	NA	3.299	3.55	3.108	3.078	2.907	2.905	3.285	3.648	3.887	2.977	3.136	3.761	3.728	2.774	3.368	3.9	3.461	3.378	3.845	3.818	3.86	3.547	3.854	3.443	4.463	3.435	3.919	3.729	3.845	3.787	4.289	3.17	3.703	4.201	4.147	4.304
ENSMUSG00000081214	NA	ribosomal protein L35A, pseudogene 2 [Source:MGI Symbol;Acc:MGI:3705461]	NA	-	-	NA	NA	10.282	10.205	10.042	10.004	9.668	10.054	10.161	10.025	10.142	9.993	10.048	9.984	10.501	10.536	10.355	10.007	9.983	9.89	10.056	10.126	10.063	9.868	10.088	9.868	10.216	10.246	10.247	9.728	9.892	9.747	9.993	10.187	10.191	9.83	9.824	9.835
ENSMUSG00000103260	NA	predicted gene 8146 [Source:MGI Symbol;Acc:MGI:3644273]	NA	-	-	NA	NA	4.873	4.685	4.325	4.293	4.421	4.753	4.283	5.003	4.44	5.035	4.488	4.595	5.008	4.117	4.363	4.081	4.525	4.614	4.794	4.098	4.37	5.047	4.244	4.032	4.262	4.498	4.376	4.528	4.091	3.955	3.986	4	4.251	4.463	3.602	4.133
ENSMUSG00000041439	Mfsd6	major facilitator superfamily domain containing 6	98682	1	52656285; 52656304; 52659985	-	-	5.934	6.134	6.34	5.756	4.984	5.26	4.661	4.834	4.735	5.109	5.093	5.536	6.323	6.053	5.878	5.693	5.859	5.842	4.624	5.437	4.872	5.564	5.484	5.26	7.277	7.357	7.123	6.173	6.436	6.374	6.122	5.554	5.836	6.084	6.337	6.184
ENSMUSG00000100302	NA	predicted gene 29670 [Source:MGI Symbol;Acc:MGI:5580376]	NA	-	-	NA	NA	1.469	1.796	0.965	0	0	2.086	0.979	1.473	0	1.839	1.56	0	1.69	0	0	2.316	1.001	1.933	1.612	0	0	1.129	0	0	2.753	2.563	2.253	1.398	1.877	1.437	2.495	1.585	0	1.905	0.948	2.108
ENSMUSG00000026514	Cnih3	cornichon family AMPA receptor auxiliary protein 3	72978	1	181352627	-	-	1.469	0.867	0	1.516	2.237	1.391	0.979	0.917	2.568	3.605	2.554	2.543	3.728	3.525	3.368	2.994	2.323	3.09	3.206	4.403	4.745	4.322	4.551	3.118	2.753	2.301	0.957	2.749	1.476	1.832	3.806	3.459	3.703	3.788	3.708	3.94
ENSMUSG00000102276	NA	RIKEN cDNA 2900069G24 gene [Source:MGI Symbol;Acc:MGI:1920218]	NA	-	-	NA	NA	0.914	0	0	0	0	0	0.979	0	0	0	0	0	0	0	0.95	0.996	1.586	1.933	2.031	0	1.157	1.129	1.085	0	0.969	0	0.957	0.862	0	0	0.947	0	0	0.938	0.948	0
ENSMUSG00000089888	NA	predicted gene 16547 [Source:MGI Symbol;Acc:MGI:4414967]	NA	-	-	NA	NA	0	0	0	0	0	0	0	0	0	0	0	0	0	0	0	0	0	0.956	0	0	0	1.129	0	0	0	0	0	0	0	0	0	0	0	0	0	0
ENSMUSG00000089927	NA	predicted gene 16539 [Source:MGI Symbol;Acc:MGI:4414959]	NA	-	-	NA	NA	0	0	0	0	0	0	0	0	0	0	0	0	0	0	0	0	0	0	0	0	0	0	1.698	0	0.969	0	0	0	0	0	0	1.585	0	0	0	0
ENSMUSG00000026102	Inpp1	inositol polyphosphate-1-phosphatase	16329	1	52789419	5620110004070	Inositol phosphate metabolism,Metabolic pathways,Phosphatidylinositol signaling system	6.89	7.008	7.159	6.919	7.242	6.9	6.714	6.818	6.812	6.902	6.893	7.272	7.747	7.674	7.6	7.826	7.776	7.672	7.389	7.633	7.384	7.714	7.886	7.482	7.813	7.85	7.796	7.845	8.101	7.823	8.006	8.049	8.26	8.048	8.088	7.711
ENSMUSG00000050625	Ccdc121	coiled-coil domain containing 121	403180	1	181509632	-	-	0	0	0	0	0	1.78	0.979	0	0	0	0	0.975	1.69	1.116	0	0	0	1.526	0	0	0	1.755	0	0	0	0	0.957	0	0.919	2.397	0	0	0	0	0	0
ENSMUSG00000041426	Hibch	3-hydroxyisobutyryl-Coenzyme A hydrolase	227095	1	52845037	2.80004e+22	beta-Alanine metabolism,Carbon metabolism,Metabolic pathways,Propanoate metabolism,Valine, leucine and isoleucine degradation	9.124	9.243	9.314	8.879	8.904	9.032	8.603	8.677	8.616	8.773	8.875	8.767	8.984	8.998	8.916	8.912	8.917	8.952	8.403	8.483	8.186	8.639	8.677	8.707	9.676	9.73	9.696	9.359	9.421	9.367	9.147	9.1	9.232	9.23	9.399	9.247
ENSMUSG00000089802	NA	predicted gene 16107 [Source:MGI Symbol;Acc:MGI:3801820]	NA	-	-	NA	NA	3.013	3.907	3.396	2.499	3.602	3.627	2.551	2.443	3.303	2.81	2.775	1.962	2.715	3.198	2.912	2.994	3.461	2.731	3.036	2.817	1.79	2.794	2.126	3.118	3.749	3.676	3.727	3.54	2.666	3.695	2.715	3.459	3.324	2.221	2.907	3.715
ENSMUSG00000026339	Ccdc93	coiled-coil domain containing 93	70829	1	121431066	-	-	9.812	9.849	9.775	9.698	9.867	9.809	9.652	9.769	9.676	9.667	9.757	9.746	9.834	9.805	9.901	9.646	9.656	9.714	9.437	9.397	9.519	9.551	9.521	9.57	10.423	10.382	10.381	10.312	10.361	10.39	10.1	10.014	10.128	10.228	10.217	10.147
ENSMUSG00000085857	NA	predicted gene 15392 [Source:MGI Symbol;Acc:MGI:3705317]	NA	-	-	NA	NA	4.291	5.154	4.932	4.223	4.704	5.028	4.867	5.19	4.228	4.833	4.549	4.905	5.195	4.8	4.809	4.163	4.645	4.614	4.208	4.965	4.187	4.405	4.062	4.773	5.638	5.296	5.341	5.271	5.087	5.73	4.85	5.087	4.91	5.046	5.355	5.46
ENSMUSG00000083582	NA	predicted gene 15393 [Source:MGI Symbol;Acc:MGI:3705387]	NA	-	-	NA	NA	0	1.405	0.965	0	0.947	0	0	0.917	0.99	1.443	0	0	1.08	0	0	0	0	0.956	1.021	1.006	0	1.755	0	0	0	0.987	0.957	0	0.919	0	0	0	0	0.938	0	0
ENSMUSG00000050534	Htr5b	5-hydroxytryptamine (serotonin) receptor 5B	15564	1	121509772	40200408004726	Calcium signaling pathway,Neuroactive ligand-receptor interaction,Serotonergic synapse	3.013	3.648	2.747	2.909	2.496	2.905	2.289	3.304	2.305	2.622	2.775	2.764	1.08	2.171	0	0	2.586	1.526	1.612	1.006	1.157	1.755	2.951	1.676	2.945	2.301	2.733	3.063	3.023	2.802	0.947	2	2.324	2.479	1.515	1.681
ENSMUSG00000081130	NA	predicted gene 8217 [Source:MGI Symbol;Acc:MGI:3646717]	NA	-	-	NA	NA	0.914	0	0	0	0.947	0	0	0.917	0	1.443	0	0	0	0	0	0.996	0	0	0	0	0	0	0	0	0	1.567	0	0	0	0	0	0	0	0	0	0
ENSMUSG00000043629	1700019D03Rik	RIKEN cDNA 1700019D03 gene	67080	1	52922323	-	-	10.879	10.869	10.828	10.8	10.731	10.804	10.656	10.745	10.761	10.799	10.779	10.785	10.658	10.622	10.423	10.763	10.711	10.851	10.713	10.641	10.252	10.475	10.676	10.652	10.852	10.914	10.861	11.113	11.059	11.043	11.12	11.09	11.08	11.106	11.13	11.086
ENSMUSG00000026100	Mstn	myostatin	17700	1	53061639	4060	Cytokine-cytokine receptor interaction	0	0	0	0	0	0	0	0	0	0	0	0	0	0	0.95	0	0	0	0	0	1.157	0	0	1.068	0	0	0	0	0	0	0	0	0	0	0	0
ENSMUSG00000047369	Dnah14	dynein, axonemal, heavy chain 14	240960	1	181576592	50140501605022	Amyotrophic lateral sclerosis,Huntington disease,Pathways of neurodegeneration - multiple diseases	9.848	9.81	10.007	9.825	9.818	9.816	9.603	9.778	9.59	9.843	9.757	9.736	10.306	10.188	9.91	10.064	10.15	10.251	10.049	10.081	9.606	9.975	10.082	10.152	10.445	10.569	10.38	10.489	10.566	10.458	10.252	10.168	10.242	10.389	10.318	10.425
ENSMUSG00000001674	Ddx18	DEAD box helicase 18	66942	1	121553834	-	-	12.206	12.219	12.209	12.407	12.402	12.305	12.426	12.351	12.343	12.33	12.37	12.358	12.132	12.149	12.127	12.265	12.345	12.257	12.171	12.138	12.312	12.238	12.085	12.14	12.368	12.364	12.313	12.717	12.643	12.678	12.59	12.574	12.57	12.61	12.609	12.633
ENSMUSG00000103100	NA	predicted gene, 37664 [Source:MGI Symbol;Acc:MGI:5610892]	NA	-	-	NA	NA	0	0	0.965	0	0	0	0	0.917	0	0	0.981	0.975	0	0	0	0	0	0.956	1.021	1.006	0	1.129	1.698	2.102	0	0	0	1.788	0	0	1.514	1.585	1.001	2.889	0	0
ENSMUSG00000064970	NA	predicted gene, 23690 [Source:MGI Symbol;Acc:MGI:5453467]	NA	-	-	NA	NA	2.439	2.103	2.266	3.228	2.496	2.905	2.289	3.542	3.303	2.977	1.972	2.956	1.69	2.171	2.721	2.579	2.809	3.378	3.206	3.332	3.066	3.392	2.951	2.43	2.753	3.146	2.513	3.321	3.309	3.118	3.074	3.322	3.91	4.338	3.226	2.93
ENSMUSG00000102006	NA	predicted gene 28591 [Source:MGI Symbol;Acc:MGI:5579297]	NA	-	-	NA	NA	1.869	0.867	0	0	0.947	0.857	1.558	0.917	0	0	0	1.552	1.69	0	0.95	0.996	0	0	0	2.008	1.157	1.129	0	1.676	0	0	1.935	0	1.877	0	2.236	1.585	1.001	0	0.948	0
ENSMUSG00000083584	NA	predicted gene 15394 [Source:MGI Symbol;Acc:MGI:3705608]	NA	-	-	NA	NA	0	0	0	0.949	0	0.857	0	0	0.99	0	0	0	0	0	0	0	0	0	0	0	0	0	0	0	0	0.987	0	0	0	0	0	0	0	0	0	0
ENSMUSG00000060715	1700019A02Rik	RIKEN cDNA 1700019A02 gene	69397	1	53158576	-	-	4.637	4.638	4.633	5.422	4.704	5.349	4.545	4.741	4.624	4.788	4.87	4.475	3.728	3.371	2.721	4.163	4.525	3.724	3.622	3.332	3.733	4.039	4.062	3.29	3.114	3.56	4.006	3.816	3.932	3.787	3.361	4.17	3.462	4.271	3.9	4.721
ENSMUSG00000100913	NA	predicted gene 8392 [Source:MGI Symbol;Acc:MGI:3648162]	NA	-	-	NA	NA	1.469	0.867	1.948	1.516	1.514	1.78	2.772	1.873	0.99	2.622	0.981	3.125	1.08	1.738	2.241	1.995	2.001	1.933	1.612	1.592	0	1.129	1.698	2.43	1.953	0.987	2.253	3.063	1.877	2.142	0.947	1.585	1.001	1.501	0.948	1.681
ENSMUSG00000103263	NA	predicted gene, 36982 [Source:MGI Symbol;Acc:MGI:5610210]	NA	-	-	NA	NA	0	0	0	0	0	0	0	0.917	0	0	0	0	0	0	0	0	0	0	0	0	0	0	0	0	0	0	0	0.862	0	0	0.947	0	1.001	0	0	0
ENSMUSG00000104180	NA	predicted gene, 37970 [Source:MGI Symbol;Acc:MGI:5611198]	NA	-	-	NA	NA	0.914	0.867	0.965	0	0	0.857	1.969	0	0	0	0	0	0	0	0	0.996	0	0	0	0	0	0	1.085	1.068	0	0	0	0	0	0	0	0	1.001	0	0	0
ENSMUSG00000100762	NA	predicted gene 8403 [Source:MGI Symbol;Acc:MGI:3644366]	NA	-	-	NA	NA	0	0	0	0	0	0	0	0	0	0	0	0	0	0	0	0	0	0	1.612	0	0	0	0	0	0	0	0	0	0	0	0	0	0	0	0	1.073
ENSMUSG00000026222	Sp100	nuclear antigen Sp100	20684	1	85649987; 85650013	516805203	Herpes simplex virus 1 infection,Viral carcinogenesis	1.469	0.867	0	0	0	0	0	0	0	0.895	0.981	0	0	0	0	0	0	1.526	0	1.006	1.157	0	0	0	0	0	1.528	0	0	0.89	0	1	1.001	0	0.948	0
ENSMUSG00000100405	NA	predicted gene 28911 [Source:MGI Symbol;Acc:MGI:5579617]	NA	-	-	NA	NA	6.129	6.263	5.575	5.828	5.218	6.161	6.779	6.17	6.389	4.788	5.607	5.236	6.382	6.469	6.109	5.122	5.323	5.042	5.994	6.454	6.954	4.697	5.97	5.13	6.581	6.66	6.199	5.039	5.297	5.064	5.894	6.248	6.325	5.733	5.218	5.662
ENSMUSG00000004880	Lbr	lamin B receptor	98386	1	181815314	10001100	Metabolic pathways,Steroid biosynthesis	12.581	12.66	12.686	12.6	12.584	12.577	12.38	12.475	12.383	12.555	12.551	12.562	12.941	12.907	12.853	12.85	12.9	12.864	12.673	12.676	12.667	12.779	12.775	12.847	13.194	13.299	13.178	13.181	13.223	13.226	13.005	12.892	12.908	13.08	13.054	13.142
ENSMUSG00002075457	NA	5S ribosomal RNA [Source:RFAM;Acc:RF00001]	NA	-	-	NA	NA	4.291	4.539	4.325	4.36	4.357	4.616	4.604	4.159	4.373	3.964	4.549	4.344	4.608	4.461	3.231	4.693	4.645	4.499	4.946	4.965	4.532	4.405	4.244	4.652	4.524	4.782	3.826	5.271	4.747	4.78	4.94	4.322	4.758	4.684	5.025	4.837
ENSMUSG00000056699	NA	predicted gene 5533 [Source:MGI Symbol;Acc:MGI:3647595]	NA	-	-	NA	NA	2.182	1.796	1.948	0	0.947	1.78	1.969	1.473	1.984	0.895	0	0.975	0	0	2.241	1.58	2.001	1.933	0	2.008	2.229	1.129	0	1.068	0.969	0.987	2.733	2.347	2.191	2.802	2.906	1	1.001	1.501	1.515	1.681
ENSMUSG00000052760	A630001G21Rik	RIKEN cDNA A630001G21 gene	319997	1	85717082	-	-	1.869	1.796	2.527	3.604	3.226	1.391	1.558	2.661	2.79	2.977	1.972	3.277	2.715	1.116	2.721	2.316	2.001	2.731	3.359	2.817	2.229	2.794	1.698	2.102	1.953	1.98	2.253	3.063	3.309	2.397	3.225	2.322	3.002	3.057	2.907	1.073
ENSMUSG00002076791	NA		NA	-	-	NA	NA	0	0	0	0	0	0	0	0	0	0	0	0	0	0	0	0	0	0	1.021	1.006	1.157	0	1.085	0	0.969	0	0	0	0	0	0	0	1.587	0.938	0.948	0
ENSMUSG00000100217	9930111H07Rik	RIKEN cDNA 9930111H07 gene	77762	1	85775270	NA	NA	0	0	0	0	0	0	0	0	0	0	0	0	0	0	0	0	0	0.956	0	0	0	1.129	0	0	0	0	0	0	0	0	0	0	0	0	0	0
ENSMUSG00002075989	NA	Metazoan signal recognition particle RNA [Source:RFAM;Acc:RF00017]	NA	-	-	NA	NA	0	0	0	0.949	0	0	0.979	1.473	1.571	0	0.981	0	1.08	0	0	0	1.001	0	1.612	1.006	1.157	1.755	1.085	0	0	0	0.957	0.862	0	0	0	0	1.001	0	0	0
ENSMUSG00000026098	Pms1	PMS1 homolog 1, mismatch repair system component	227099	1	53189188	-	-	9.828	9.917	10.027	9.735	9.745	9.866	9.645	9.775	9.727	9.861	9.893	9.844	9.788	9.71	9.637	9.906	9.768	10.011	9.607	9.572	9.345	9.633	9.617	9.737	9.945	10.11	10.092	10.09	10.09	10.119	9.996	9.941	9.885	10.05	10.007	9.959
ENSMUSG00000100763	NA	predicted gene 28777 [Source:MGI Symbol;Acc:MGI:5579483]	NA	-	-	NA	NA	6.348	6.338	6.545	5.92	6.123	6.209	6.334	6.239	6.227	6.749	6.533	6.489	6.563	5.921	6.05	6.485	6.411	6.718	6.398	6.077	6.224	6.221	6.094	6.176	6.067	6.806	6.642	6.268	6.508	6.359	6.385	6.409	6.307	6.474	6.523	6.444
ENSMUSG00000026097	Ormdl1	ORM1-like 1 (S. cerevisiae)	227102	1	53297094	-	-	8.624	8.704	8.57	8.458	8.53	8.615	8.717	8.723	8.901	8.7	8.808	8.77	8.467	8.629	8.399	8.672	8.656	8.817	8.692	8.573	8.198	8.307	8.641	8.806	8.873	9.007	8.814	9.257	9.134	9.076	9.299	9.175	9.147	9.212	9.174	9.167
ENSMUSG00000100679	NA	predicted gene 28778 [Source:MGI Symbol;Acc:MGI:5579484]	NA	-	-	NA	NA	7.572	7.755	7.665	7.59	7.508	7.705	7.766	7.636	7.594	7.701	7.962	7.82	7.678	7.563	7.446	7.748	7.681	7.865	7.618	7.412	7.01	7.586	7.633	7.711	8.061	8.128	7.985	8.273	8.298	8.224	8.219	8.271	7.991	8.221	8.417	8.18
ENSMUSG00000036707	Cab39	calcium binding protein 39	12283	1	85793440; 85794016	415004152	AMPK signaling pathway,mTOR signaling pathway	11.08	11.144	11.191	11.071	11.069	11.033	11.02	11.075	10.999	11.129	11.167	11.137	11.055	11.106	10.951	11.178	11.054	11.189	11.075	11.015	10.871	11.021	11.007	11.102	11.473	11.562	11.418	11.599	11.584	11.556	11.545	11.469	11.488	11.572	11.524	11.475
ENSMUSG00000026223	Itm2c	integral membrane protein 2C	64294	1	85894509	-	-	9.187	9.149	9.222	9.132	9.165	9.091	8.886	8.851	8.999	9.02	9.042	8.969	9.163	9.314	9.44	9.122	9.218	9.17	8.899	9.008	9.263	9.27	9.171	9.178	9.754	9.871	9.88	9.514	9.456	9.655	9.529	9.461	9.54	9.642	9.635	9.706
ENSMUSG00000026224	NA	RIKEN cDNA 4933407L21 gene [Source:MGI Symbol;Acc:MGI:1918391]	NA	-	-	NA	NA	0	0	0	0	0	0	0	0	0	0	0	0	0	0	0	0.996	0	0	0	1.006	1.79	0	0	0	0	0.987	0	0	0.919	0.89	0	1	0	0.938	0	1.073
ENSMUSG00000099767	NA	predicted gene 28884 [Source:MGI Symbol;Acc:MGI:5579590]	NA	-	-	NA	NA	0.914	0	0	0	0	0	0	0.917	0.99	0	0	0	0	1.116	0.95	0	0	0.956	2.355	1.592	0	0	0	1.068	0.969	0	0.957	1.398	0	0	1.514	0	0	0	0	1.681
ENSMUSG00000049608	Gpr55	G protein-coupled receptor 55	227326	1	85939536	-	-	1.869	0	0.965	0	0	0	0	0	0	0.895	0.981	0.975	0	1.116	0.95	0	0	0	0	0	1.157	1.755	1.085	0	0	0	0	0	0	0	0	0	0	0	0	0
ENSMUSG00000100108	NA	predicted gene 28100 [Source:MGI Symbol;Acc:MGI:5578806]	NA	-	-	NA	NA	0	0	0	0	0	0	0	0	0	0	0	0	0	0	0	1.58	0	0	0	0	0	0	0	0	0	0	0	0	0	0	0	0	0	0	0	0
ENSMUSG00000099342	NA	predicted gene, 18180 [Source:MGI Symbol;Acc:MGI:5010365]	NA	-	-	NA	NA	8.315	8.233	8.09	7.919	8.103	8.291	8.036	8.128	8.114	8.233	8.293	8.125	8.006	7.723	7.593	7.953	7.967	7.998	8.139	8.135	7.867	7.861	8.096	8.034	7.738	7.748	7.85	8.014	8.005	7.881	8.135	8.005	8.207	8.017	8.007	8.113
ENSMUSG00000026096	Osgepl1	O-sialoglycoprotein endopeptidase-like 1	72085	1	53313623	-	-	8.662	8.631	8.724	8.551	8.519	8.606	8.498	8.623	8.754	8.694	8.717	8.715	8.602	8.59	8.391	8.555	8.627	8.718	8.416	8.287	7.962	8.485	8.37	8.572	9.234	9.209	9.091	9.274	9.163	9.211	9.212	9.129	9.207	9.109	9.286	9.25
ENSMUSG00000099913	NA	predicted gene 28551 [Source:MGI Symbol;Acc:MGI:5579257]	NA	-	-	NA	NA	10.773	10.826	10.797	10.655	10.646	10.645	10.582	10.543	10.536	10.652	10.734	10.644	10.64	10.653	10.439	10.594	10.633	10.666	10.204	10.118	10.021	10.202	10.304	10.439	11.062	11.227	11.064	11.114	11.075	11.046	11	10.792	10.825	10.924	10.962	10.962
ENSMUSG00000101838	NA	predicted gene, 18800 [Source:MGI Symbol;Acc:MGI:5010985]	NA	-	-	NA	NA	4.53	4.433	4.576	4.072	3.487	4.236	3.285	2.443	3.151	3.5	3.425	2.956	4.317	4.017	4.074	3.578	3.461	4.003	3.622	3.01	2.837	2.19	3.146	4.032	5.397	4.145	5.003	5.039	4.884	4.588	4.651	4.322	3.91	4.271	3.807	3.832
ENSMUSG00000036815	Dpp10	dipeptidylpeptidase 10	269109	1	123332137	-	-	1.869	1.796	3.108	5.256	2.496	3.053	4.283	3.018	3.441	4.315	1.972	2.956	2.447	2.171	1.925	2.994	1.586	2.251	3.206	3.332	3.066	1.129	2.126	3.443	3.114	0.987	2.733	3.063	3.173	2.802	4.219	3.17	1.001	4.05	2.716	3.45
ENSMUSG00000102801	NA	predicted gene, 37478 [Source:MGI Symbol;Acc:MGI:5610706]	NA	-	-	NA	NA	0	0	0.965	0	2.237	0	0.979	0.917	0	1.443	0	2.282	0	0	0	0.996	1.001	0	0	1.006	1.79	0	0	0	0	0.987	0.957	0.862	0	0.89	0.947	0	1.587	0	0	1.073
ENSMUSG00000102681	NA	predicted gene, 37221 [Source:MGI Symbol;Acc:MGI:5610449]	NA	-	-	NA	NA	0	0.867	0	0	0	0	0	0	0.99	0.895	0.981	0	0	0	0.95	0	0	0	0	0	0	0	1.698	0	0	0	0	0	0	0	0	0	0	0	0	0
ENSMUSG00000104410	NA	predicted gene, 37066 [Source:MGI Symbol;Acc:MGI:5610294]	NA	-	-	NA	NA	0	0	1.538	1.923	0.947	0	0	0	0.99	0.895	0	0	0	0	0	0	0	0	0	0	0	0	0	1.068	0	0	0	0	0	0	0	0	0	0	0	0
ENSMUSG00000102521	NA	predicted gene, 37781 [Source:MGI Symbol;Acc:MGI:5611009]	NA	-	-	NA	NA	0	0	0	0	0	0	0	0	0	0	0	0	0	0	1.925	0	0	0	0	0	0	0	0	0	0	0	0	0	0.919	0.89	0	0	1.001	0	0	0
ENSMUSG00000104205	NA	predicted gene, 37396 [Source:MGI Symbol;Acc:MGI:5610624]	NA	-	-	NA	NA	0	0.867	0.965	0	0.947	1.391	0.979	1.473	0	0	0.981	0.975	0	1.116	0	0	1.001	0	0	1.006	0	0	0	1.068	1.953	0.987	0.957	1.788	0.919	0.89	0	2.322	1.001	1.501	0.948	1.073
ENSMUSG00000102902	NA	predicted gene, 38263 [Source:MGI Symbol;Acc:MGI:5611491]	NA	-	-	NA	NA	0	0.867	0	0	1.514	1.78	0.979	0	0	0.895	0	0.975	0	0	0	0	1.001	0	0	0	0	0	0	0	0	0	0	0	0	0	0.947	1	1.001	0	0	0
ENSMUSG00000101985	NA	predicted gene 28929 [Source:MGI Symbol;Acc:MGI:5579635]	NA	-	-	NA	NA	0	0	0	0	0	0	0	0	0	1.443	0.981	0	0	0	0	0	0	0	0	0	0	1.129	0	0	0	0.987	0.957	0	0	0	0.947	0	0	1.905	0	0
ENSMUSG00000101994	NA	predicted gene, 18875 [Source:MGI Symbol;Acc:MGI:5011060]	NA	-	-	NA	NA	0.914	0.867	0	0	0.947	0.857	1.558	0	0	0.895	0	0	0	0	0	0	0	0	0	0	0	1.755	0	1.068	0.969	0.987	0	0.862	0	0.89	0.947	2	0	0.938	0.948	1.681
ENSMUSG00000102940	NA	predicted gene, 37551 [Source:MGI Symbol;Acc:MGI:5610779]	NA	-	-	NA	NA	0.914	1.405	0	0	0	1.391	0.979	1.473	2.305	1.839	0.981	0	1.08	0	0.95	0.996	0	1.933	0	1.006	0	0	1.085	0	1.543	0.987	0.957	2.094	2.191	1.832	2.495	2.585	1.001	1.905	1.515	1.681
ENSMUSG00000103914	NA	predicted gene, 38073 [Source:MGI Symbol;Acc:MGI:5611301]	NA	-	-	NA	NA	0	0	1.538	0	0	0	0	0	0	0.895	0	0	0	0	0.95	0	1.001	0	1.021	0	0	0	1.085	0	0	0	0.957	0	0	0	0	1.585	0	0	0	0
ENSMUSG00000102240	NA	predicted gene, 37717 [Source:MGI Symbol;Acc:MGI:5610945]	NA	-	-	NA	NA	0	0.867	0.965	0	0	0	0.979	0	0.99	0	0	0	0	0	0	0	0	0	0	0	0	0	0	0	0	0	0	0	0	0	0	0	1.001	0	0	0
ENSMUSG00000099574	NA	RIKEN cDNA 1700121L03 gene [Source:MGI Symbol;Acc:MGI:1923910]	NA	-	-	NA	NA	0	0	0	0	0	0	0	0	0	0	0	0.975	0	0	0	0	0	0	0	0	0	0	0	0	0	0	0	0	0	0	0	0	0	0	0	0
ENSMUSG00000026095	Asnsd1	asparagine synthetase domain containing 1	70396	1	53344616	-	-	10.92	10.966	10.96	10.806	10.786	10.82	10.764	10.71	10.684	10.819	10.873	10.803	10.789	10.781	10.594	10.713	10.79	10.807	10.325	10.285	10.215	10.347	10.452	10.558	11.219	11.369	11.224	11.252	11.225	11.183	11.137	10.952	11.005	11.06	11.127	11.097
ENSMUSG00000117809	Gm50478	predicted gene, 50478	110599589	1	53348328	-	-	8.172	8.127	8.322	7.973	7.959	8.048	7.624	7.953	8.018	8.03	7.951	7.994	7.896	8.018	7.916	7.97	7.908	8.024	7.64	7.351	6.996	7.141	7.355	7.748	8.609	8.628	8.487	8.488	8.453	8.3	8.343	8.18	8.188	8.303	8.421	8.186
ENSMUSG00000100069	NA	predicted gene 6801 [Source:MGI Symbol;Acc:MGI:3643101]	NA	-	-	NA	NA	0	0	0	0	0	0	0	0	0	0.895	0	0	1.08	0	0	0.996	0	0	0	0	0	0	0	0	0	0	0	0	1.476	0.89	0	0	1.587	0	0.948	0
ENSMUSG00000026226	Spata3	spermatogenesis associated 3	70060	1	86021944	-	-	2.182	1.405	0.965	1.923	3.075	0.857	2.772	2.851	1.571	1.839	1.56	2.282	2.715	0	0.95	2.994	2.809	2.511	1.021	1.592	1.79	2.19	1.698	1.676	1.543	0.987	0.957	0.862	2.448	1.832	1.92	1	2.587	0.938	0.948	2.108
ENSMUSG00000025920	Stau2	staufen double-stranded RNA binding protein 2	29819	1	16228809; 16344290	-	-	8.19	8.237	8.309	8.051	7.938	7.989	7.566	7.817	7.616	8.011	8.102	8.01	8.031	7.991	7.726	7.637	7.681	7.871	7.727	7.648	7.227	7.738	7.696	7.741	8.396	8.539	8.701	8.511	8.334	8.431	8.191	8.124	7.974	8.348	8.315	8.316
ENSMUSG00000026227	2810459M11Rik	RIKEN cDNA 2810459M11 gene	72792	1	86045862	-	-	2.846	2.356	2.747	1.923	3.487	2.086	2.964	3.018	2.305	2.977	2.967	2.764	4.317	4.299	4.226	3.315	3.908	3.503	3.845	2.331	4.37	3.93	3.854	3.582	3.527	3.435	2.924	2.562	3.173	4.176	3.707	2.585	3.588	2.889	2.907	2.436
ENSMUSG00000089982	Gm7568	predicted gene 7568	102634042	1	-	NA	NA	0	2.356	0.965	0.949	0	0.857	0	0	0	0	0.981	0	0	0	0	2.316	1.001	0	0	0	0	1.755	0	0	1.543	1.567	1.935	0.862	1.877	0.89	0	2	0	0	0	0
ENSMUSG00000025939	Ube2w	ubiquitin-conjugating enzyme E2W (putative)	66799	1	16540787; 16568673	4120	Ubiquitin mediated proteolysis	8.786	8.832	9.001	8.707	8.562	8.927	8.807	8.929	8.856	8.916	9.001	8.826	8.949	8.875	8.488	9.061	8.908	9.142	8.886	8.988	8.4	8.727	9.008	8.96	9.107	9.131	8.998	9.422	9.423	9.321	9.479	9.368	9.454	9.396	9.532	9.54
ENSMUSG00000102457	NA	predicted gene, 38342 [Source:MGI Symbol;Acc:MGI:5611570]	NA	-	-	NA	NA	4.829	5.399	4.79	5.028	4.851	4.517	5.13	5.689	5.067	5.246	4.549	4.759	4.957	4.739	5.111	4.9	5.211	5.584	4.794	5.403	5.378	4.823	5.115	5.26	5.582	5.589	5.559	5.416	5.645	5.753	5.701	5.322	5.395	5.575	5.288	5.424
ENSMUSG00000096141	Dnah7a	dynein, axonemal, heavy chain 7A	627872	1	53397001	50140501605022	Amyotrophic lateral sclerosis,Huntington disease,Pathways of neurodegeneration - multiple diseases	4.003	3.907	3.521	4.655	4.652	4.616	5.817	5.532	5.337	5.739	5.008	5.121	3.728	4.606	4.488	4.241	4.249	4.438	5.994	6.099	5.684	5.194	5.291	5.378	4.332	4.675	4.166	4.674	4.595	4.426	6.215	5.93	5.647	5.575	5.623	5.598
ENSMUSG00000026229	Psmd1	proteasome (prosome, macropain) 26S subunit, non-ATPase, 1	70247	1	86064618	3.05005e+43	Alzheimer disease,Amyotrophic lateral sclerosis,Epstein-Barr virus infection,Huntington disease,Parkinson disease,Pathways of neurodegeneration - multiple diseases,Prion disease,Proteasome,Spinocerebellar ataxia	13.002	13.02	13.077	13.021	13.008	12.969	12.9	12.97	12.961	13.026	13.03	13.027	13.16	13.176	13.079	13.188	13.192	13.195	13.001	13.048	12.937	13.056	13.011	13.049	13.364	13.383	13.348	13.501	13.473	13.464	13.415	13.414	13.421	13.403	13.385	13.429
ENSMUSG00000077274	Gm22786	predicted gene, 22786	115485822	1	-	-	-	4.154	3.208	3.742	4.149	3.602	3.886	4.049	4.085	4.44	3.796	3.772	4.04	5.057	4.017	4.856	3.801	4.586	3.503	4.038	4.47	4.453	4.629	4.406	4.126	3.848	4.974	4.823	4.047	4.648	4.867	4.597	4.858	4.957	4.402	3.9	3.715
ENSMUSG00002076105	NA		NA	-	-	NA	NA	0	0	0	0.949	0	0	0	0	0	0	0.981	0	0	0	0	0	0	0	0	1.006	0	0	0	0	0.969	0	0	0	0	0	1.514	1	0	0	1.515	0
ENSMUSG00000026228	Htr2b	5-hydroxytryptamine (serotonin) receptor 2B	15559	1	86099036	4.02004e+23	Calcium signaling pathway,Gap junction,Inflammatory mediator regulation of TRP channels,Neuroactive ligand-receptor interaction,Serotonergic synapse	6.483	6.594	6.685	6.827	6.883	6.756	6.981	6.852	7.237	7.03	6.881	7.016	6.528	6.308	6.07	7.059	7.099	7.061	7.117	6.881	6.738	7.014	6.749	6.953	6.844	6.831	7.001	7.289	7.39	7.335	7.477	7.562	7.08	7.428	7.198	7.174
ENSMUSG00000103272	NA	predicted gene, 37914 [Source:MGI Symbol;Acc:MGI:5611142]	NA	-	-	NA	NA	5.78	6.232	6.288	6.373	6.198	6.388	6.263	6.724	6.389	6.323	6.153	5.995	5.509	6.002	5.854	6.578	6.359	6.598	6.516	6.519	6.126	6.077	6.607	6.219	6.413	6.688	6.254	6.831	6.73	6.933	7.102	6.942	6.836	7.013	6.905	6.882
ENSMUSG00000094638	NA	predicted gene 21972 [Source:MGI Symbol;Acc:MGI:5439441]	NA	-	-	NA	NA	10.566	10.603	10.655	10.552	10.426	10.56	10.412	10.456	10.512	10.623	10.637	10.667	10.774	10.791	10.724	10.772	10.827	10.825	10.602	10.555	10.402	10.626	10.569	10.582	10.971	10.978	10.992	11.111	11.068	11.041	10.931	10.99	10.919	10.944	10.989	10.985
ENSMUSG00000026094	Stk17b	serine/threonine kinase 17b (apoptosis-inducing)	98267	1	53755511	-	-	9.122	9.067	9.211	8.893	8.684	8.891	8.656	8.991	8.883	8.991	8.993	8.895	9.112	9.131	8.8	8.97	8.872	9.144	8.644	8.835	8.395	8.93	8.869	8.967	9.408	9.66	9.335	9.422	9.352	9.42	9.41	9.238	9.32	9.315	9.33	9.375
ENSMUSG00000102405	NA	predicted gene, 37863 [Source:MGI Symbol;Acc:MGI:5611091]	NA	-	-	NA	NA	0	0	0	0.949	0	0	0	0	0	0	0	0	0	0	0	0.996	0	0	0	0	1.157	0	0	1.676	0	1.98	0	0	0	0.89	0	1	1.001	0	0	0
ENSMUSG00000026341	Actr3	ARP3 actin-related protein 3	74117	1	125392904	4.14405e+33	Bacterial invasion of epithelial cells,Endocytosis,Fc gamma R-mediated phagocytosis,Regulation of actin cytoskeleton,Salmonella infection,Tight junction,Yersinia infection	12.227	12.243	12.281	12.214	12.176	12.191	12.123	12.216	12.14	12.241	12.219	12.258	12.147	12.151	12.064	12.16	12.149	12.243	12.007	11.966	11.768	12.015	12.062	12.063	12.536	12.567	12.457	12.616	12.599	12.587	12.444	12.41	12.381	12.539	12.473	12.478
ENSMUSG00000079658	Eloc	elongin C	67923	1	16641724; 16642764	4.06604e+23	HIF-1 signaling pathway,Human immunodeficiency virus 1 infection,Pathways in cancer,Renal cell carcinoma,Ubiquitin mediated proteolysis	10.394	10.463	10.505	10.493	10.539	10.608	10.703	10.805	10.661	10.787	10.734	10.746	10.689	10.594	10.425	10.921	10.78	10.873	10.834	10.755	10.259	10.567	10.813	10.858	10.762	10.683	10.66	11.127	11.123	11.127	11.191	11.162	11.191	11.106	11.191	11.113
ENSMUSG00000097744	D030040B21Rik	RIKEN cDNA D030040B21 gene	329101	1	16657551	NA	NA	2.846	0.867	1.538	1.923	1.92	0.857	1.558	0	1.571	1.443	2.554	1.552	2.118	1.738	0.95	2.579	1.586	0.956	2.031	2.008	0	1.129	2.951	2.102	0	3.146	2.513	1.398	2.448	2.802	1.92	3	3.002	1.905	1.921	3.297
ENSMUSG00000100959	NA	isopentenyl-diphosphate delta isomerase, pseudogene 5 [Source:MGI Symbol;Acc:MGI:3648037]	NA	-	-	NA	NA	0	0	0	0.949	0	0	0	0	0	0	0	0.975	0	0	0	0	0	0	0	0	0	0	0	0	0	0	0	0	1.476	0.89	0	1	1.001	0.938	0	1.073
ENSMUSG00000026342	Slc35f5	solute carrier family 35, member F5	74150	1	125560594; 125561001	-	-	7.873	7.969	8.075	7.323	7.486	7.421	7.402	7.451	7.463	7.496	7.486	7.426	8.268	8.295	8.256	7.881	7.631	7.793	7.483	7.573	7.544	7.436	7.92	7.813	8.905	9.053	8.91	8.425	8.419	8.372	8.314	8.405	8.074	8.167	8.486	8.169
ENSMUSG00000025940	Tmem70	transmembrane protein 70	70397	1	16665190	-	-	8.254	8.177	8.426	8.258	8.058	8.048	8.144	8.276	8.397	8.415	8.342	8.568	8.21	8.467	8.118	8.501	8.56	8.514	8.398	8.467	7.99	8.495	8.633	8.517	8.844	8.925	8.955	8.85	8.86	8.909	8.982	9	8.971	8.944	8.957	9.006
ENSMUSG00000101015	NA	predicted gene, 18444 [Source:MGI Symbol;Acc:MGI:5010629]	NA	-	-	NA	NA	0	0	0	0	0	0	0	0	0	0	0	0	0	0	0	0	1.001	0	0	0	0	0	0	0	0	0	0	0	0.919	0.89	0	0	0	0	0	0
ENSMUSG00000026343	Gpr39	G protein-coupled receptor 39	71111	1	125676995	-	-	3.299	2.924	2.527	3.078	3.075	2.905	3.422	3.926	3.681	2.977	3.772	3.761	2.118	1.738	2.501	2.579	3.171	1.526	3.036	3.595	2.837	3.022	2.951	3.708	3.848	3.146	3.381	3.198	2.448	4.176	3.486	3.322	1.001	2.699	3.602	3.715
ENSMUSG00000025779	Ly96	lymphocyte antigen 96	17087	1	16688455	4.06405e+28	Lipid and atherosclerosis,NF-kappa B signaling pathway,Pertussis,Salmonella infection,Toll-like receptor signaling pathway,Toxoplasmosis	2.657	2.571	1.948	1.516	2.907	2.086	3.422	2.443	1.571	2.81	3.55	3.277	1.69	1.116	2.501	2.316	2.001	2.731	2.842	2.008	1.79	2.19	2.951	3.29	3.114	1.98	2.513	3.063	3.434	1.832	3.361	2.585	3.002	3.788	2.496	2.93
ENSMUSG00000091020	NA	predicted gene 5828 [Source:MGI Symbol;Acc:MGI:3644176]	NA	-	-	NA	NA	4.637	4.257	4.633	4.853	4.598	5.064	5.317	4.788	4.44	4.545	4.212	3.953	5.321	4.739	4.074	4.163	4.394	4.438	4.624	5.403	4.81	3.814	4.244	4.297	4.797	4.881	4.96	4.247	4.884	4.867	4.651	4.523	4.703	3.968	4.704	4.528
ENSMUSG00000026344	Lypd1	Ly6/Plaur domain containing 1	72585	1	125867621	-	-	2.846	2.571	2.747	2.239	2.716	2.553	3.285	3.747	3.887	3.126	2.292	3.654	2.447	1.738	2.241	0.996	2.323	1.526	3.206	3.47	2.565	3.022	3.146	3.708	2.945	2.563	3.093	2.749	2.191	3.597	3.601	3.17	1.001	0.938	3.363	2.93
ENSMUSG00000101640	NA	predicted gene 28376 [Source:MGI Symbol;Acc:MGI:5579082]	NA	-	-	NA	NA	5.113	5.895	5.253	5.731	5.917	5.726	5.451	5.98	5.838	5.341	5.455	5.705	5.644	5.172	5.854	5.315	5.956	5.527	5.947	5.368	5.684	5.998	5.622	5.716	6.107	5.618	6.272	5.646	5.924	6.097	5.594	5.728	6.003	5.733	5.826	5.496
ENSMUSG00000042686	Jph1	junctophilin 1	57339	1	16994939	-	-	7.453	7.722	7.672	7.125	7.242	7.151	6.792	6.662	6.761	6.891	7.162	7.005	8.012	7.823	8.044	7.341	7.35	7.503	7.648	7.429	7.525	7.846	7.696	7.868	8.81	8.838	8.879	8.158	8.101	8.207	7.937	7.96	8.137	8.028	8.183	7.869
ENSMUSG00000100110	NA	predicted gene 28783 [Source:MGI Symbol;Acc:MGI:5579489]	NA	-	-	NA	NA	0	0	0	0	0	0	0	0	0	0	0	0	0	0	0	0	0	0	0	0	0	0	0	0	0	0	0	0	0	0	0.947	0	0	0.938	0	0
ENSMUSG00000025777	Gdap1	ganglioside-induced differentiation-associated-protein 1	14545	1	17145372	-	-	2.439	1.796	2.527	0.949	0.947	2.086	2.289	1.873	1.984	1.839	1.972	1.962	2.447	3.198	3.231	2.801	1.001	1.526	2.355	2.331	1.157	2.19	2.725	2.923	3.114	3.146	2.513	2.562	3.173	3.118	2.906	2.322	2.324	3.057	3.226	3.45
ENSMUSG00000099899	NA	predicted gene 28784 [Source:MGI Symbol;Acc:MGI:5579490]	NA	-	-	NA	NA	0	0	0	0.949	0	0	0	0.917	0	0	0	0	0	0	0	0	0	0	0	0	0	0	0	0	0	0	0	0	0	0	0	0	0	0	0	0
ENSMUSG00000100272	NA	predicted gene 28785 [Source:MGI Symbol;Acc:MGI:5579491]	NA	-	-	NA	NA	0	0	0	0.949	0	0	0	1.873	0	0	0	0	0	0	0	0	0	0	0	1.006	0	0	0	0	0	0	0	0	0	0	0	1	0	0	0	0
ENSMUSG00000100398	NA	predicted gene 5251 [Source:MGI Symbol;Acc:MGI:3647666]	NA	-	-	NA	NA	3.423	2.759	3.259	4.072	4.598	4.236	3.961	4.296	3.981	3.704	4.134	3.654	2.118	1.738	0.95	2.316	2.323	2.731	2.842	2.594	2.565	2.523	2.951	2.923	0.969	0	1.528	2.915	3.753	2.142	3.601	3.459	3.172	2.479	4.069	2.93
ENSMUSG00000101589	NA	RNA binding motif protein 6, pseudogene 1 [Source:MGI Symbol;Acc:MGI:1889580]	NA	-	-	NA	NA	6.511	6.712	6.589	6.839	6.777	6.798	6.829	6.917	6.707	6.59	6.548	6.579	6.645	6.648	6.24	6.622	6.756	6.371	6.169	6.487	6.542	6.289	6.504	6.38	6.166	6.349	6.437	6.454	6.328	6.62	6.7	6.443	6.479	6.744	6.337	6.462
ENSMUSG00000102048	NA	predicted gene 6075 [Source:MGI Symbol;Acc:MGI:3648507]	NA	-	-	NA	NA	1.469	0.867	0.965	0	1.514	1.78	2.289	1.473	2.305	0	0	1.552	1.08	1.116	0	0.996	0	1.526	0	0	1.157	1.129	1.085	1.068	0	0.987	0.957	0	0	0	0	1	1.001	1.501	2.237	0
ENSMUSG00000089534	NA	predicted gene, 25166 [Source:MGI Symbol;Acc:MGI:5454943]	NA	-	-	NA	NA	0	0	0	0	0	0.857	0	0	0	0	0	0.975	0	0	0	0	0	0	0	0	0	0	0	0	0	0	0	0	0	0	0	0	0	0	0	0
ENSMUSG00000042807	Hecw2	HECT, C2 and WW domain containing E3 ubiquitin protein ligase 2	329152	1	53806873; 53930814	-	-	6.268	6.396	6.216	6.436	6.449	6.177	5.714	6.322	6.549	6.413	6.211	6.29	7.373	7.58	7.194	7.477	7.548	7.562	7.052	7.191	7.023	7.188	7.242	7.39	6.537	6.163	6.6	7.466	7.464	7.14	7.492	7.491	7.603	7.458	7.621	7.463
ENSMUSG00000067780	Pi15	peptidase inhibitor 15	94227	1	17601900	-	-	2.182	1.796	1.948	1.923	2.237	1.78	1.969	0	1.571	0.895	1.56	0	0	1.116	0.95	0	0	0.956	0	2.331	3.066	1.755	2.456	1.676	0	0	0.957	0.862	0.919	0.89	1.514	2.322	1.001	0.938	0.948	1.073
ENSMUSG00000100053	Gm28154	predicted gene 28154	102634738	1	-	NA	NA	0	0	0.965	0.949	0	0.857	0	0.917	1.571	0	0.981	0	0	0	1.518	0	0	0	0	0	1.157	0	0	0	0	0.987	0	0	0	0	0	1	0	0.938	1.515	1.681
ENSMUSG00000098443	Mir7681	microRNA 7681	102465783	1	53849423	-	-	0	0	0	0	0	0	0	0	0	0	0	0	0	0	0	0	0	0	1.021	1.006	0	0	0	0	0	0	0	0	0	0	0.947	1	0	0	0	0
ENSMUSG00000087949	NA	predicted gene, 24251 [Source:MGI Symbol;Acc:MGI:5454028]	NA	-	-	NA	NA	0	0	0	0	0	0	0	0	0	0	0	0	0	0	0.95	0	0	0	0	0	0	0	1.085	0	0	0	0	0	0	0	0.947	0	0	0	0	0
ENSMUSG00000102868	NA	predicted gene, 37633 [Source:MGI Symbol;Acc:MGI:5610861]	NA	-	-	NA	NA	2.439	2.571	2.939	3.604	2.716	2.086	2.772	3.428	3.151	3.386	2.292	0.975	3.844	3.525	2.501	4.081	4.461	4.163	3.738	3.917	3.978	3.686	3.472	3.708	1.543	2.784	2.924	3.729	3.753	4.033	4.42	4.087	3.703	3.881	3.075	3.589
ENSMUSG00000119657	NA	U6 spliceosomal RNA [Source:RFAM;Acc:RF00026]	NA	-	-	NA	NA	4.829	4.589	3.636	4.223	3.075	4.465	5.282	4.741	4.373	1.839	2.967	3.125	4.85	5.467	5.111	4.385	4.001	3.378	3.945	4.596	4.81	3.686	3.854	4.032	3.848	4.223	4.44	3.54	3.309	3.118	4.068	4.755	4.325	4.127	4.069	2.704
ENSMUSG00000085125	NA	predicted gene 16070 [Source:MGI Symbol;Acc:MGI:3801761]	NA	-	-	NA	NA	3.834	4.257	3.934	3.81	3.602	3.627	3.961	3.747	3.303	4.647	3.965	3.414	2.447	2.171	2.912	4.081	3.323	3.378	1.612	1.592	2.837	3.547	2.126	3.118	3.642	4.062	3.244	2.915	3.023	3.787	2.236	3.17	3.324	2.479	3.075	2.108
ENSMUSG00000025776	Crispld1	cysteine-rich secretory protein LCCL domain containing 1	83691	1	17727044; 17727416	-	-	5.319	5.312	5.814	5.184	5.144	4.955	4.867	5.081	5.302	4.788	5.249	4.706	4.052	4.971	4.603	5.608	5.428	5.527	3.206	4.011	3.264	4.697	4.062	4.297	4.893	5.222	5.5	5.039	5.297	5.301	4.42	4.858	4.588	4.522	5.144	5.348
ENSMUSG00000099895	NA	predicted gene 28153 [Source:MGI Symbol;Acc:MGI:5578859]	NA	-	-	NA	NA	1.869	0	0.965	1.516	2.237	0.857	1.558	0.917	0.99	0.895	1.972	1.962	1.08	0	0.95	0.996	0	0.956	0	1.592	1.79	0	1.698	1.068	0.969	1.567	1.528	0.862	0.919	1.437	0.947	1	1.001	2.221	1.515	0
ENSMUSG00000100554	NA	predicted gene 7690 [Source:MGI Symbol;Acc:MGI:3648169]	NA	-	-	NA	NA	0	0	0	0	0	0	0	0	0	0	0	0	1.08	1.116	0	0	1.001	0.956	1.021	0	0	0	0	0	1.543	0	0.957	0	0.919	0	0.947	0	0	0	0	0
ENSMUSG00000099591	NA	predicted gene, 17969 [Source:MGI Symbol;Acc:MGI:5010154]	NA	-	-	NA	NA	0.914	0	1.538	0.949	0.947	0	0.979	0	0	1.443	0	0.975	1.08	1.738	0	0	0	0	0	1.006	1.157	0	1.085	1.068	0	0.987	0.957	0	0.919	0	1.514	2.322	1.001	0.938	0	1.073
ENSMUSG00000109887	NA	predicted gene 28756 [Source:MGI Symbol;Acc:MGI:5579462]	NA	-	-	NA	NA	2.182	0	0	0.949	2.907	2.739	2.551	2.851	2.305	2.149	2.775	1.962	3.308	0	1.925	1.995	1.001	0.956	1.021	1.006	1.157	2.523	2.951	1.676	1.543	1.567	0	2.094	1.476	2.142	0	2	1.001	2.221	0.948	1.073
ENSMUSG00000101717	NA	predicted gene 45784 [Source:MGI Symbol;Acc:MGI:5804899]	NA	-	-	NA	NA	0.914	0	0	0.949	0.947	0.857	0	1.473	0.99	0	0.981	0	0	0	0	0	0	0	0	0	0	0	0	0	0	0	0	0	0.919	0	0	1	0	1.501	0	0
ENSMUSG00000025983	Ccdc150	coiled-coil domain containing 150	78016	1	54250682	-	-	3.834	3.444	3.396	3.902	2.496	3.627	3.547	4.085	4.228	3.964	3.872	4.122	3.601	4.017	3.713	4.163	3.809	3.618	4.208	3.818	4.086	3.814	3.318	3.443	4.524	4.618	4.502	4.366	4.165	3.787	4.146	4.954	4.395	3.583	3.987	3.715
ENSMUSG00000025774	Crisp4	cysteine-rich secretory protein 4	78081	1	18115190	-	-	0	0	0	0	0.947	0	0	0	0	0	0	0	0	0	0	0.996	0	0	0	0	0	1.129	1.085	0	0	0	0	0	0	0	0.947	0	1.001	0	0.948	1.073
ENSMUSG00000041303	Gtf3c3	general transcription factor IIIC, polypeptide 3	98488	1	54395876	-	-	10.976	10.972	11.051	10.875	10.931	10.975	10.881	11.005	10.896	10.991	11.003	10.945	11.109	11.076	10.938	11.059	10.985	11.061	10.851	10.81	10.444	10.783	10.879	10.914	11.331	11.368	11.201	11.385	11.385	11.299	11.296	11.198	11.215	11.309	11.306	11.297
ENSMUSG00000109809	Gm34066	predicted gene, 34066	102637189	1	54442571	-	-	0	0	0.965	0	0	0	0	0	0.99	0.895	0.981	0	0	2.504	0	0	0	0	0	1.592	0	0	1.698	1.068	0	0.987	0.957	1.398	0.919	2.614	0	2.322	0	0.938	0	0
ENSMUSG00000049690	Nckap5	NCK-associated protein 5	210356	1	125913635	-	-	2.439	2.759	2.747	3.49	3.487	3.529	4.049	4.479	3.151	3.5	3.55	4.344	2.118	1.116	1.925	2.316	2.323	2.511	2.842	3.47	1.157	3.219	1.085	2.43	0	1.98	2.513	2.347	1.877	1.832	3.074	2.585	2.002	1.905	2.907	3.45
ENSMUSG00000067773	Defb41	defensin beta 41	77673	1	18250977; 18260390	-	-	0	0	0	0	0	0	0	0	0.99	0	0	0	0	0	0	0	0	0	0	0	0	0	0	0	0	0	0	0	0	0	0	1	0	0	0	1.073
ENSMUSG00000101685	NA	predicted gene, 17837 [Source:MGI Symbol;Acc:MGI:5010022]	NA	-	-	NA	NA	4.829	4.859	4.976	4.899	4.755	5.197	5.451	5.225	4.98	4.696	4.918	5.121	4.904	5.805	4.76	5.122	4.645	4.957	4.994	4.711	5.147	4.558	5.291	4.52	5.364	5.103	5.722	5.598	5.048	5.269	5.418	5.728	5.784	5.49	5.105	5.46
ENSMUSG00000101306	NA	predicted gene 5252 [Source:MGI Symbol;Acc:MGI:3647664]	NA	-	-	NA	NA	0	0	0	0	0	0.857	0	0	0	0.895	0	0	1.08	0	0	0	0	0	1.021	0	0	0	0	0	0.969	0	0	0	0	0.89	0	0	0	0	0.948	0
ENSMUSG00000104519	NA	predicted gene, 37161 [Source:MGI Symbol;Acc:MGI:5610389]	NA	-	-	NA	NA	0	0.867	0	0	0	0	0	1.473	0.99	0.895	0	0	0	1.116	0.95	0	0	1.526	1.021	2.008	1.157	1.129	1.085	1.676	0	0	0	0	1.476	0	0	0	2.002	0	0.948	0
ENSMUSG00000102723	NA	predicted gene, 37936 [Source:MGI Symbol;Acc:MGI:5611164]	NA	-	-	NA	NA	1.469	0	0	0	0	0	0.979	0	0	0	0.981	0	0	0	0	0	0	0.956	0	0	0	0	0	0	0	0	0	0	0.919	0	0	0	0	0	0.948	0
ENSMUSG00000099433	NA	predicted gene 28344 [Source:MGI Symbol;Acc:MGI:5579050]	NA	-	-	NA	NA	0.914	1.405	0	0	0.947	1.391	0	0.917	0	0.895	0.981	0.975	0	0	0	0	0	0	0	1.006	0	0	1.698	0	0	0	0	0	0.919	1.437	0	1	0	0.938	0	0
ENSMUSG00000089787	Gm15825	predicted gene 15825	102635013	1	19063299	NA	NA	0	0	1.538	2.499	0	1.391	0	1.873	0.99	0	1.972	0	1.69	0	0.95	0	1.001	1.526	0	0	0	0	1.085	1.068	0	0	0	0.862	1.476	0.89	0	1	0	0	1.515	2.436
ENSMUSG00000022995	Enah	ENAH actin regulator	13800	1	181896385	40150436004810	Axon guidance,Rap1 signaling pathway,Regulation of actin cytoskeleton	14.151	14.109	14.205	14.15	14.146	14.154	13.68	13.734	13.713	13.761	13.786	13.742	14.332	14.326	14.24	14.4	14.356	14.407	13.995	14.023	13.956	14.003	14.04	14.051	14.43	14.444	14.389	14.71	14.669	14.681	14.297	14.264	14.31	14.417	14.397	14.454
ENSMUSG00000101385	NA	predicted gene 5261 [Source:MGI Symbol;Acc:MGI:3647593]	NA	-	-	NA	NA	0	0	0	0	0	0.857	0	0	0	0	0	0	0	0	0	0	0	0	0	0	0	1.129	0	0	0.969	0	0	0	0	0	0	0	0	0	0	0
ENSMUSG00000103722	NA	RIKEN cDNA 2700078F05 gene [Source:MGI Symbol;Acc:MGI:1919876]	NA	-	-	NA	NA	8.926	8.928	9.031	9.16	9.199	9.232	8.707	8.732	8.831	9.005	8.937	8.747	8.622	8.699	8.575	9.233	9.094	9.268	8.799	8.835	8.685	9.067	9.102	9.091	8.945	9.126	9.257	9.68	9.669	9.603	9.333	9.335	9.311	9.595	9.541	9.564
ENSMUSG00000103317	NA	predicted gene, 38359 [Source:MGI Symbol;Acc:MGI:5611587]	NA	-	-	NA	NA	7.51	7.463	7.492	7.984	7.848	8.007	7.368	7.383	7.511	7.799	7.802	7.504	7.12	6.909	7.175	7.959	8.024	8.055	7.441	7.739	7.273	7.786	7.681	7.966	7.738	7.768	7.701	8.498	8.334	8.473	8.182	7.942	8.058	8.204	8.467	8.472
ENSMUSG00000102950	NA	predicted gene, 37018 [Source:MGI Symbol;Acc:MGI:5610246]	NA	-	-	NA	NA	8.742	9.002	9.19	9.292	9.317	9.453	8.895	8.945	9.01	9.243	9.052	8.786	8.585	8.59	8.395	9.333	9.376	9.374	8.892	8.965	8.502	9.196	9.248	9.234	9.129	9.053	9.257	9.851	9.784	9.823	9.628	9.445	9.489	9.701	9.636	9.805
ENSMUSG00000042596	Tfap2d	transcription factor AP-2, delta	226896	1	19103021; 19103035; 19104132	-	-	0.914	0	0	1.923	0	0	0	0.917	0.99	0	0	1.552	0	0	0.95	0	0	0	1.021	0	0	2.19	2.126	1.068	0	0	0	0	0	0.89	0	0	1.001	0	0	0
ENSMUSG00000102760	NA	predicted gene, 37258 [Source:MGI Symbol;Acc:MGI:5610486]	NA	-	-	NA	NA	8.038	8.052	8.13	8.529	8.268	8.399	8.025	7.862	8.056	8.355	8.248	7.983	7.902	7.778	7.477	8.647	8.411	8.569	7.911	8.039	7.804	7.912	8.258	8.205	8.117	8.353	8.275	8.888	8.958	8.935	8.521	8.566	8.639	8.803	8.812	8.916
ENSMUSG00000100720	NA	predicted gene 10075 [Source:MGI Symbol;Acc:MGI:3710521]	NA	-	-	NA	NA	9.921	9.864	9.767	9.986	9.914	9.97	10.252	10.013	10.13	9.845	9.93	10.052	9.997	10.158	10.13	9.94	9.969	9.829	10.07	10.008	10.319	9.946	9.883	9.73	10.062	9.973	10.092	9.981	9.941	9.892	9.862	10.022	10.107	9.834	9.99	9.995
ENSMUSG00000073678	Pgap1	post-GPI attachment to proteins 1	241062	1	54472999	56301100	Glycosylphosphatidylinositol (GPI)-anchor biosynthesis,Metabolic pathways	10.814	10.84	10.928	11.151	11.173	11.138	11.013	11.156	11.064	11.174	11.172	11.203	10.115	10.072	9.857	10.66	10.558	10.654	10.676	10.617	10.229	10.811	10.76	10.924	10.571	10.583	10.537	10.907	10.931	10.829	11.08	10.881	10.94	11.223	11.136	11.23
ENSMUSG00000103379	NA	predicted gene, 37177 [Source:MGI Symbol;Acc:MGI:5610405]	NA	-	-	NA	NA	0	0.867	0	0	0.947	0	0	0	0	0	0	0	0	0	0	0	0	0	0	0	0	0	0	0	0	0	0	0	0	0	0	0	0	0	0	0
ENSMUSG00000104136	NA	predicted gene, 36955 [Source:MGI Symbol;Acc:MGI:5610183]	NA	-	-	NA	NA	5.381	5.251	5.546	5.291	5.419	5.873	5.603	5.475	5.302	5.829	5.285	5.308	4.052	3.792	4.547	5.163	3.809	4.957	5.397	4.869	4.187	4.558	4.744	5.174	5.43	4.928	4.87	5.548	5.264	5.392	5.776	5.392	5.675	5.547	5.48	5.531
ENSMUSG00000101130	NA	predicted gene, 19637 [Source:MGI Symbol;Acc:MGI:5011822]	NA	-	-	NA	NA	0	0	0	0	0.947	0	0	0	0.99	1.443	0	0	0	1.116	0	0	0	0.956	0	0	0	0	0	0	0	0	0.957	0	0	0	0	0	0	0.938	0	1.073
ENSMUSG00000026511	Srp9	signal recognition particle 9	27058	1	182124736	3060	Protein export	10.08	10.163	10.097	10.113	10.119	10.14	10.35	10.28	10.297	10.268	10.342	10.137	10.257	10.234	10.206	10.4	10.369	10.363	10.442	10.409	10.308	10.381	10.428	10.5	10.554	10.64	10.587	10.686	10.725	10.67	10.816	10.744	10.754	10.776	10.767	10.766
ENSMUSG00000103018	NA	predicted gene, 17968 [Source:MGI Symbol;Acc:MGI:5010153]	NA	-	-	NA	NA	5.219	5.05	5.019	5.184	4.704	5.197	4.914	5.417	5.337	4.997	5.051	5.039	4.793	4.674	4.809	4.947	4.756	5.404	4.897	5.296	4.745	5.411	5.206	5.037	5.693	5.433	5.438	5.622	5.392	5.531	6.002	5.554	5.132	5.519	5.65	5.46
ENSMUSG00000091013	Vmn1r1	vomeronasal 1 receptor 1	625823	1	182157177	-	-	0	0	0.965	1.516	2.237	1.391	1.558	1.873	1.571	1.839	0	1.552	0	0	0	0	1.586	0	0	0	0	1.129	1.085	1.068	0	0.987	1.528	1.398	0.919	0.89	2.236	0	1.001	1.501	1.515	1.681
ENSMUSG00000036155	Mgat5	mannoside acetylglucosaminyltransferase 5	107895	1	127204985	51001100	Metabolic pathways,N-Glycan biosynthesis	8.568	8.713	8.718	8.554	8.459	8.487	8.303	8.095	8.43	8.526	8.581	8.586	8.879	8.958	9.086	8.693	8.77	8.762	8.591	8.573	8.677	8.937	8.784	8.774	9.635	9.595	9.688	9.299	9.377	9.38	9.284	9.212	9.236	9.404	9.317	9.51
ENSMUSG00000104039	NA	predicted gene, 37772 [Source:MGI Symbol;Acc:MGI:5611000]	NA	-	-	NA	NA	3.921	2.924	3.841	3.49	3.9	3.886	3.547	4.008	3.566	3.386	3.425	3.539	3.462	3.525	3.812	3.694	4.525	3.09	3.945	3.917	4.086	3.93	3.854	2.43	4.846	3.975	3.727	4.184	4.091	3.695	4.54	4.459	4.395	4.127	4.483	4.457
ENSMUSG00000038633	Degs1	delta(4)-desaturase, sphingolipid 1	13244	1	182275963	6000110004071	Metabolic pathways,Sphingolipid metabolism,Sphingolipid signaling pathway	10.59	10.627	10.653	10.607	10.692	10.634	10.516	10.667	10.702	10.636	10.673	10.598	10.989	10.876	10.938	10.864	10.876	10.966	10.906	10.964	10.655	10.998	11.009	11.068	11.266	11.287	11.272	11.263	11.287	11.205	11.224	11.126	11.198	11.259	11.224	11.352
ENSMUSG00000104378	NA	predicted gene, 37510 [Source:MGI Symbol;Acc:MGI:5610738]	NA	-	-	NA	NA	5.499	5.341	5.18	5.513	5.872	5.537	5.866	5.586	5.594	5.341	5.578	5.474	5.057	5.774	5.293	5.35	5.394	5.404	5.684	6.033	5.5	5.828	5.447	5.623	5.938	5.781	6.104	6.088	5.859	5.884	6.432	6.339	6.412	6.122	6.269	6.117
ENSMUSG00000099471	NA	predicted gene 8451 [Source:MGI Symbol;Acc:MGI:3644810]	NA	-	-	NA	NA	9.317	8.995	8.74	9.231	8.973	9.308	9.498	9.184	9.374	8.898	8.773	9.04	9.407	9.308	9.708	8.647	8.964	8.711	9.27	9.24	9.684	8.989	8.995	8.719	9.472	9.185	9.649	8.763	8.747	8.922	9.042	9.25	9.389	8.878	9.056	8.981
ENSMUSG00000106307	Gm23370	predicted gene, 23370	115487649	1	-	-	-	0	2.356	2.527	2.499	0.947	2.338	1.969	0	1.984	1.839	1.56	1.552	2.447	2.171	2.501	1.58	1.586	2.251	2.355	2.817	2.565	1.755	2.456	1.676	3.265	3.435	2.733	2.915	3.023	3.491	2.236	3.322	3.002	2.889	3.226	3.125
ENSMUSG00000100147	1700047M11Rik	RIKEN cDNA 1700047M11 gene	67330	1	182300833	NA	NA	0.914	2.356	0	1.516	0.947	0	1.969	2.186	0	1.443	0.981	0	2.118	1.738	0.95	0	1.586	1.526	2.031	2.594	1.157	1.129	2.126	2.43	0	0	1.528	1.398	0.919	0	2.236	2.322	2.002	2.221	2.496	1.681
ENSMUSG00002075922	NA		NA	-	-	NA	NA	0	2.356	2.527	2.499	0.947	2.338	1.969	0	1.984	1.839	1.56	1.552	2.447	2.171	2.501	1.58	1.586	2.251	2.355	2.817	2.565	1.755	2.456	1.676	3.265	3.435	2.733	2.915	3.023	3.491	2.236	3.322	3.002	2.889	3.226	3.125
ENSMUSG00000065687	Gm23734	predicted gene, 23734	115487646	1	-	-	-	0	2.103	1.538	1.516	2.237	0	0.979	2.186	0.99	0	1.56	1.552	0	1.738	1.925	2.316	1.586	2.251	1.612	1.006	2.565	2.19	0	2.102	2.271	1.98	2.513	1.788	0.919	1.437	1.514	1	2.002	2.479	2.496	3.125
ENSMUSG00000103390	NA	predicted gene, 38301 [Source:MGI Symbol;Acc:MGI:5611529]	NA	-	-	NA	NA	1.469	1.796	0.965	2.718	0.947	1.391	2.289	2.186	0	2.622	0.981	2.543	1.69	3.001	2.241	1.995	1.001	0.956	1.612	1.592	0	1.129	2.126	1.676	2.271	1.98	2.253	2.915	2.448	1.832	2.906	2.585	2.002	0.938	2.907	2.93
ENSMUSG00000026594	Ralgps2	Ral GEF with PH domain and SH3 binding motif 2	78255	1	156804165	-	-	10.395	10.495	10.532	10.161	10.168	10.164	9.661	9.864	9.877	10	10.117	10.026	10.49	10.515	10.415	10.364	10.317	10.391	9.954	10.01	9.782	10.172	10.283	10.343	10.911	11.014	10.799	10.496	10.602	10.576	10.372	10.316	10.322	10.505	10.531	10.501
ENSMUSG00000025927	Tfap2b	transcription factor AP-2 beta	21419	1	19208913; 19212053	-	-	1.869	0.867	0	0	0	1.391	0	0.917	0	0.895	1.56	0	0	1.116	0	0.996	0	0	1.021	2.008	1.79	2.19	1.085	0	0.969	0.987	0	0	0	0.89	0.947	1	1.587	1.905	0.948	1.073
ENSMUSG00000101117	NA	predicted gene 28341 [Source:MGI Symbol;Acc:MGI:5579047]	NA	-	-	NA	NA	0	0	0	0	0	0	0	0	0	0	0	0	0	0	0	1.58	0	0	0	0	0	0	0	0	0	0	0	0	0	0	0	0	0	0	0	0
ENSMUSG00000100204	NA	predicted gene 4849 [Source:MGI Symbol;Acc:MGI:3645366]	NA	-	-	NA	NA	8.095	7.96	8.023	8.036	8.16	8.167	7.766	7.777	7.564	7.765	7.628	7.82	7.936	7.978	8.108	7.781	7.902	7.692	7.018	7	7.456	7.188	7.394	7.133	7.948	8.103	8.18	7.92	7.868	7.881	7.072	7.643	7.183	7.667	7.77	7.398
ENSMUSG00000102597	NA	predicted gene, 38382 [Source:MGI Symbol;Acc:MGI:5611610]	NA	-	-	NA	NA	1.469	0	0	0	0	0	0	0	0	0	0	0	0	1.116	0	0	0	0	0	0	0	0	0	1.068	0	0	0	0	0	0	0	0	0	0	0	0
ENSMUSG00000101964	NA	predicted gene 28693 [Source:MGI Symbol;Acc:MGI:5579399]	NA	-	-	NA	NA	5.113	5.014	4.633	5.422	5.218	5.32	4.604	4.878	5.067	5.278	5.211	4.344	4.957	4.8	5.111	4.8	5.287	5.083	5.084	4.965	3.978	4.629	5.018	4.297	5.61	5.674	5.669	5.143	5.16	5.504	4.754	5.459	4.81	5.519	5.539	5.225
ENSMUSG00000047539	Fbxo28	F-box protein 28	67948	1	182313101	-	-	9.986	10.027	9.984	9.853	9.958	9.851	9.834	9.886	9.845	9.79	9.863	9.818	10.09	10.077	10.088	10.026	9.944	10.099	9.948	9.968	9.888	9.972	9.914	10.018	10.506	10.581	10.505	10.496	10.441	10.508	10.484	10.392	10.375	10.507	10.423	10.484
ENSMUSG00000097260	NA	predicted gene 5706 [Source:MGI Symbol;Acc:MGI:3643223]	NA	-	-	NA	NA	3.299	3.648	2.747	2.499	2.237	3.188	3.961	2.443	4.068	1.839	1.972	2.956	3.308	2.774	3.992	2.579	2.001	2.251	3.359	3.917	4.931	2.523	3.962	2.923	2.753	3.676	4.166	0	2.191	1.832	3.225	3.17	3.703	1.905	2.716	0
ENSMUSG00000073482	NA	predicted gene 10517 [Source:MGI Symbol;Acc:MGI:3642267]	NA	-	-	NA	NA	2.657	2.571	2.939	3.604	1.514	3.311	2.964	1.473	1.571	2.977	2.775	2.764	3.462	2.504	2.721	2.316	2.001	2.731	3.036	2.594	2.565	2.794	2.456	2.102	3.527	4.062	2.733	3.435	2.191	3.118	3.225	3	3.324	2.221	2.237	2.436
ENSMUSG00000033544	Angptl1	angiopoietin-like 1	72713	1	156839022	-	-	6.284	6.367	6.323	5.852	5.895	5.747	5.282	5.417	5.652	5.716	5.846	5.905	5.907	5.864	5.758	5.924	5.979	6.081	5.821	5.869	5.196	6.198	5.686	5.886	6.665	6.781	6.796	6.558	5.837	6.669	6.302	6.044	6.429	6.532	6.552	6.29
ENSMUSG00000103303	NA	predicted gene, 37802 [Source:MGI Symbol;Acc:MGI:5611030]	NA	-	-	NA	NA	6.129	6.01	5.814	5.963	5.728	5.703	5.352	5.664	5.886	5.807	5.691	5.594	5.509	5.645	5.515	5.9	5.359	6.178	5.563	5.566	4.606	5.944	5.622	5.775	6.429	6.061	6.236	6.268	5.881	6.475	5.848	6.129	6.003	6.232	6.449	6.094
ENSMUSG00000102960	NA	predicted gene, 37943 [Source:MGI Symbol;Acc:MGI:5611171]	NA	-	-	NA	NA	5.892	5.854	6.039	5.626	5.702	5.562	4.914	5.417	5.265	6.032	5.718	5.377	5.544	5.864	5.682	5.315	5.884	5.889	5.325	5.566	5.096	5.527	5.331	5.13	5.796	6.103	6.023	5.823	5.645	5.925	5.776	6.022	5.861	6.024	5.568	5.531
ENSMUSG00000101905	NA	RIKEN cDNA 4930439D14 gene [Source:MGI Symbol;Acc:MGI:1925417]	NA	-	-	NA	NA	2.846	3.073	2.527	2.718	2.237	2.086	2.772	1.473	2.568	2.81	1.56	0	1.69	3.371	3.08	1.995	2.586	2.731	1.612	2.594	2.837	0	2.725	2.697	3.527	2.301	2.733	2.347	2.191	2.397	2.495	3.17	1.001	2.699	2.716	1.073
ENSMUSG00000101768	NA	predicted gene 28694 [Source:MGI Symbol;Acc:MGI:5579400]	NA	-	-	NA	NA	0	0.867	0	0	0	0	0	0	0	0	0	0	0	0	0	0	0	0	0	0	0	0	0	0	0	0	0	0	0	0	0	0	0	0	0	0
ENSMUSG00000103325	NA	predicted gene 10531 [Source:MGI Symbol;Acc:MGI:3641983]	NA	-	-	NA	NA	0	0.867	0	0	1.514	0	0	0.917	0	0.895	0	0.975	0	0	0	0	1.586	0	0	0	0	1.129	0	0	1.543	1.567	1.935	0.862	0	0	0.947	0	1.001	0	0	0
ENSMUSG00000026347	Tmem163	transmembrane protein 163	72160	1	127490341	-	-	4.224	3.648	3.521	4.655	3.708	4.037	3.769	4.229	4.228	3.796	3.288	4.274	3.601	4.117	4.152	3.9	4.394	3.378	3.359	4.711	3.86	4.761	4.327	3.932	5.224	5.103	5.045	4.117	4.648	4.536	4.481	4.459	4.861	5.161	4.896	4.595
ENSMUSG00000026348	Acmsd	amino carboxymuconate semialdehyde decarboxylase	266645	1	127729412	38001100	Metabolic pathways,Tryptophan metabolism	4.829	4.977	5.061	3.99	4.22	5.028	3.961	4.359	4.302	4.743	4.771	4.652	4.54	4.299	3.905	4.452	3.908	3.724	4.038	4.333	4.678	3.392	4.48	4.829	5.493	5.559	5.163	4.476	5.231	4.638	5.104	4.523	4.957	5.046	4.896	4.995
ENSMUSG00000102014	2900009J06Rik	RIKEN cDNA 2900009J06 gene	100502745	1	127753616	NA	NA	2.657	2.571	3.521	2.499	2.496	3.529	1.558	3.304	2.982	3.126	2.292	1.552	2.447	2.171	3.368	2.994	2.323	2.731	2.619	2.331	1.79	1.755	2.725	3.708	4.028	3.56	2.733	2.915	3.434	0	2.715	2.585	2.324	2.889	3.226	3.297
ENSMUSG00000026510	Trp53bp2	transformation related protein 53 binding protein 2	209456	1	182409166	4390	Hippo signaling pathway	10.239	10.289	10.246	10.324	10.362	10.283	10.239	10.262	10.21	10.315	10.318	10.456	10.455	10.422	10.524	10.446	10.601	10.498	10.372	10.414	10.46	10.462	10.459	10.554	10.802	10.761	10.829	10.864	10.809	10.903	10.637	10.599	10.662	10.726	10.763	10.679
ENSMUSG00000062590	Armc9	armadillo repeat containing 9	78795	1	86154779	-	-	8.721	8.782	8.816	8.776	8.868	8.906	8.724	8.82	8.957	8.592	8.704	8.792	9.18	9.345	9.239	9.319	9.28	9.259	9.545	9.545	9.592	9.502	9.472	9.326	9.804	9.827	9.769	9.783	9.807	9.769	9.902	9.861	9.81	9.8	9.87	9.913
ENSMUSG00000087538	NA	predicted gene 16341 [Source:MGI Symbol;Acc:MGI:3840137]	NA	-	-	NA	NA	1.869	2.571	1.948	1.923	1.92	2.739	2.551	2.443	2.305	2.405	3.288	2.543	1.08	0	2.241	1.995	1.586	0.956	1.021	2.008	2.565	2.523	1.085	1.676	2.532	1.98	2.513	1.788	2.448	1.832	1.92	2	2.81	2.221	3.226	1.681
ENSMUSG00000079445	B3gnt7	UDP-GlcNAc:betaGal beta-1,3-N-acetylglucosaminyltransferase 7	227327	1	86303220	533	Glycosaminoglycan biosynthesis - keratan sulfate	10.704	10.7	10.775	11.268	11.339	11.129	10.996	10.992	10.941	11.196	11.322	11.266	10.814	10.84	10.873	11.211	11.224	11.153	11.325	11.312	11.561	11.443	11.38	11.371	10.895	10.843	10.814	11.382	11.325	11.393	11.415	11.407	11.433	11.604	11.513	11.594
ENSMUSG00000099644	NA	predicted gene 28626 [Source:MGI Symbol;Acc:MGI:5579332]	NA	-	-	NA	NA	6.901	6.862	6.751	7.583	7.353	7.344	7.159	7.086	7.301	7.382	7.585	7.45	7.036	6.894	7.212	7.436	7.385	7.419	7.532	7.25	7.506	7.656	7.478	7.82	7.241	6.939	7.123	7.612	7.61	7.487	7.5	7.4	7.487	7.628	7.53	7.756
ENSMUSG00000043760	Pkhd1	polycystic kidney and hepatic disease 1	241035	1	20057778	-	-	5.607	5.014	5.486	6.027	5.895	5.892	6.245	5.897	5.957	6.275	6.23	5.881	4.47	4.117	4.074	3.578	4.089	4.307	3.845	4.259	3.733	3.392	3.738	3.443	3.114	4.498	3.381	4.528	3.434	4.106	4.219	4.585	3.91	3.583	3.9	4.78
ENSMUSG00000091806	NA	predicted gene 5258 [Source:MGI Symbol;Acc:MGI:3647794]	NA	-	-	NA	NA	0.914	0	0	0	0.947	0	0	0	0	0	0	0.975	0	1.116	0	0	0	0	0	0	0	0	0	1.068	0	0	0	0	0	1.832	0	0	1.001	0	0	0
ENSMUSG00000101853	NA	predicted gene 28627 [Source:MGI Symbol;Acc:MGI:5579333]	NA	-	-	NA	NA	0	0	0	0	0	0	0	0.917	0.99	0	0	0	0	0	0	0	1.001	0	1.612	1.592	0	1.129	1.085	0	0	0	0	0	0	0	0.947	0	0	0	0.948	0
ENSMUSG00000104095	NA	predicted gene, 37315 [Source:MGI Symbol;Acc:MGI:5610543]	NA	-	-	NA	NA	1.469	0	1.538	0.949	1.514	0	0.979	0	0	1.443	0	0	1.08	1.116	0	0	1.001	0.956	0	0	1.157	1.129	0	0	1.543	1.567	0	0.862	0.919	0	0.947	1.585	1.587	0	0	1.073
ENSMUSG00000089914	4930486I03Rik	RIKEN cDNA 4930486I03 gene	75028	1	20356453	NA	NA	3.013	2.103	1.948	1.923	2.496	1.391	2.551	2.443	2.568	2.81	0.981	0.975	1.08	0	0	0.996	1.001	1.933	2.031	2.331	1.157	1.129	1.085	1.068	0	2.977	1.528	0	0	0	1.514	2.807	1.001	1.905	0	0
ENSMUSG00000090142	NA	predicted gene 15795 [Source:MGI Symbol;Acc:MGI:3802035]	NA	-	-	NA	NA	3.538	2.103	1.948	2.499	2.237	2.739	3.133	2.186	3.151	1.839	2.292	2.282	3.952	2.774	2.721	2.316	3.001	0.956	1.021	3.01	2.837	2.19	3.472	1.068	1.953	2.563	3.244	2.347	2.448	1.437	1.514	3.17	3.002	1.501	1.515	1.073
ENSMUSG00000070175	Gm24162	predicted gene, 24162	115487586	1	-	-	-	0	0	0.965	0	0.947	0.857	0	0	0	1.839	0.981	0	0	0	0	0	0	0	0	0	0	0	0	0	0	0	0	0	0	0	0	1	0	0	0	0
ENSMUSG00000099906	Lincmd1	long intergenic non-protein coding RNA of muscle differentiation 1	105661730	1	20669881	NA	NA	0	0	0	0	0	0	0	1.473	0	1.443	0	0	1.08	0	0	0	0	0	0	1.006	1.157	0	0	1.068	0	0	0	0.862	0.919	0	0	1	1.001	0	0.948	1.073
ENSMUSG00000025929	Il17a	interleukin 17A	16171	1	20730904	4.06005e+23	Cytokine-cytokine receptor interaction,IL-17 signaling pathway,Inflammatory bowel disease,Rheumatoid arthritis,Th17 cell differentiation	0	0	0	0	0	0	0	0.917	0	0	0	0	0	0	0	0	0	0	0	0	1.157	0	0	1.068	0	0	0	0	0	0	0	1	1.001	0	0.948	0
ENSMUSG00000026349	Ccnt2	cyclin T2	72949	1	127774163	5202	Transcriptional misregulation in cancer	12.183	12.259	12.274	12.227	12.194	12.213	12.154	12.301	12.29	12.244	12.151	12.126	12.057	12	11.995	12.156	12.083	12.206	12.131	12.139	11.838	11.932	12.097	12.124	12.536	12.604	12.548	12.617	12.623	12.591	12.615	12.614	12.531	12.524	12.504	12.497
ENSMUSG00000041872	Il17f	interleukin 17F	257630	1	20777145	4.06005e+18	Cytokine-cytokine receptor interaction,IL-17 signaling pathway,Inflammatory bowel disease,Th17 cell differentiation	3.538	2.759	2.747	3.711	3.9	2.338	4.283	3.926	5.024	3.882	4.052	4.122	2.118	3.792	4.427	3.578	3.171	3.09	4.431	5.22	4.931	4.823	5.249	5.453	4.463	4.618	4.671	3.816	3.023	3.377	4.356	5.322	4.395	4.684	3.708	4.944
ENSMUSG00000052331	Ankrd44	ankyrin repeat domain 44	329154	1	54645339	-	-	7.146	7.222	6.837	6.497	6.949	6.745	6.673	6.938	6.707	6.922	7.191	7.272	6.323	6.151	6.222	6.015	6.211	5.999	6.809	6.403	6.382	6.473	6.794	6.732	7.241	7.212	6.947	7.243	7.083	7.095	6.607	6.942	6.91	6.918	6.801	6.855
ENSMUSG00000026234	Ncl	nucleolin	17975	1	86344718	-	-	15.371	15.317	15.37	15.506	15.507	15.525	15.633	15.618	15.595	15.492	15.544	15.511	15.358	15.361	15.319	15.467	15.471	15.489	15.5	15.491	15.644	15.463	15.414	15.41	15.673	15.652	15.658	15.966	15.954	15.909	15.867	15.872	15.927	15.875	15.877	15.843
ENSMUSG00000101674	NA	RIKEN cDNA 4930444A19 gene [Source:MGI Symbol;Acc:MGI:1921230]	NA	-	-	NA	NA	4.08	4.194	4.021	1.516	3.9	3.053	3.285	4.642	3.981	3.704	4.356	4.411	3.844	2.171	3.492	3.694	3.702	2.922	4.038	3.18	3.733	3.219	4.406	4.773	4.399	3.882	3.727	4.579	4.301	4.367	4.068	4.907	4.462	4.522	3.708	3.589
ENSMUSG00000102503	NA	predicted gene, 37370 [Source:MGI Symbol;Acc:MGI:5610598]	NA	-	-	NA	NA	2.182	2.356	2.939	1.516	0.947	1.391	1.969	0.917	1.571	2.149	0.981	2.543	2.118	1.116	2.241	1.58	1.001	0.956	1.021	2.008	1.157	2.19	1.085	2.102	2.753	0.987	2.733	2.347	1.877	1.832	0.947	1	1.001	0.938	0	0
ENSMUSG00000064837	NA	small nucleolar RNA, H/ACA box 75 [Source:MGI Symbol;Acc:MGI:3819511]	NA	-	-	NA	NA	6.054	5.875	6.039	6.087	6.449	6.508	6.544	6.289	6.389	6.159	6.211	5.928	6.035	6.053	5.628	6.015	5.834	6.338	6.344	6.14	6.126	6.198	5.944	6.418	5.638	5.951	6.181	6.533	6.48	6.404	6.565	6.714	6.557	6.574	6.789	6.567
ENSMUSG00002075552	NA		NA	-	-	NA	NA	0	0.867	0	0	0.947	0	1.969	0	0	0	0	0	0	0	0	0	0	0.956	0	0	0	0	0	0	0.969	0.987	1.528	0	0	0	0	1	0	0.938	0.948	1.073
ENSMUSG00000104627	Mir3535	microRNA 3535	102465895	1	86351980	-	-	5.803	5.703	5.659	5.963	6.321	5.832	6.025	6.306	6.265	6.243	6.192	5.973	5.321	5.743	4.809	6.241	6.151	6.121	6.288	6.535	6.075	6.051	6.412	6.592	5.892	6.222	5.374	6.789	6.742	6.516	6.915	6.781	6.632	6.56	6.764	6.799
ENSMUSG00000102642	NA	RIKEN cDNA A130048G24 gene [Source:MGI Symbol;Acc:MGI:2443520]	NA	-	-	NA	NA	4.154	3.826	3.259	2.718	3.362	3.529	3.285	3.168	3.681	3.126	3.666	3.125	2.715	2.171	3.368	2.801	3.461	2.251	3.036	3.332	1.79	2.794	2.725	3.29	3.402	3.56	2.924	3.321	3.434	3.118	3.806	3.585	3.462	3.057	3.226	3.45
ENSMUSG00002076827	NA	small nucleolar RNA, C/D box 20 [Source:HGNC Symbol;Acc:HGNC:10143]	NA	-	-	NA	NA	5.554	5.251	5.18	5.78	5.982	5.432	5.741	5.831	5.957	6.032	5.985	5.623	5.057	5.467	4.363	6.037	5.908	5.693	5.873	6.386	5.816	5.797	5.996	6.282	5.523	5.781	5.163	6.413	6.494	6.218	6.565	6.409	6.212	6.317	6.402	6.462
ENSMUSG00000064823	Snord82	small nucleolar RNA, C/D box 82	80828	1	86356259	-	-	5.412	5.507	4.976	5.513	5.322	5.459	5.89	5.291	5.623	5.371	5.487	5.758	4.734	5.075	4.809	5.516	4.809	5.122	5.325	5.766	5.043	5.047	5.686	5.378	4.983	5.674	5.469	5.646	6.006	6.234	5.871	5.728	6.173	5.733	5.939	5.662
ENSMUSG00000073627	NA	RIKEN cDNA C130036L24 gene [Source:MGI Symbol;Acc:MGI:2441877]	NA	-	-	NA	NA	7.585	7.611	7.515	7.885	7.959	7.733	7.942	7.873	7.892	7.748	7.827	7.725	7.646	7.342	7.782	7.819	7.859	7.899	8.085	8.12	8.085	7.981	8.011	7.979	8.268	8.581	8.331	8.458	8.596	8.445	8.564	8.527	8.442	8.423	8.34	8.463
ENSMUSG00000026509	Capn2	calpain 2	12334	1	182467252	4.14104e+33	Alzheimer disease,Apoptosis,Cellular senescence,Focal adhesion,Necroptosis,Pathways of neurodegeneration - multiple diseases,Protein processing in endoplasmic reticulum	9.612	9.662	9.705	9.977	9.896	9.835	9.826	9.75	9.851	9.822	9.965	9.952	11.947	12.026	11.929	12.127	12.146	12.099	11.726	11.707	11.947	11.924	11.82	11.809	10.853	10.9	10.845	11.141	11.093	11.045	11.122	11.076	11.128	11.201	11.197	11.193
ENSMUSG00000110510	NA	predicted gene 45908 [Source:MGI Symbol;Acc:MGI:5805023]	NA	-	-	NA	NA	0	0	0	0	0	0.857	0	0.917	0	0	0.981	0.975	1.08	1.738	1.925	0	1.001	0.956	0	2.008	0	1.129	1.698	1.676	0	0.987	0	0	0.919	0	0.947	2.322	1.001	2.221	1.515	1.073
ENSMUSG00000102234	NA	predicted gene, 37885 [Source:MGI Symbol;Acc:MGI:5611113]	NA	-	-	NA	NA	7.558	7.755	7.776	7.742	7.916	7.694	8.025	7.812	7.734	7.848	8.097	7.927	9.925	9.995	9.951	10.088	10.127	10.096	9.752	9.725	10.039	9.937	9.741	9.692	8.847	8.868	8.796	9.178	9.039	9.096	9.135	9.03	9.109	9.169	9.068	9.164
ENSMUSG00000104415	NA	predicted gene, 37069 [Source:MGI Symbol;Acc:MGI:5610297]	NA	-	-	NA	NA	4.736	4.589	5.061	5.069	5.105	4.955	5.089	4.741	4.934	5.486	5.663	5.308	6.596	6.103	6.392	7.122	6.932	7.159	6.684	6.753	6.996	6.96	7.035	7.04	5.719	5.296	5.722	6.106	5.645	6.115	6.336	6.044	6.025	6.333	6.161	6.248
ENSMUSG00000026237	Nmur1	neuromedin U receptor 1	14767	1	86386241; 86386324	4080	Neuroactive ligand-receptor interaction	0.914	0.867	0.965	1.516	0.947	1.391	0	0	0	1.839	0	1.962	1.69	0	0	0.996	1.586	2.251	2.031	1.006	2.229	3.022	1.085	0	0.969	0.987	0.957	0	1.476	0.89	0.947	2	2.002	1.501	0.948	2.108
ENSMUSG00000036574	Tex44	testis expressed 44	71863	1	86426328	-	-	2.182	2.924	1.948	0	3.075	1.78	1.558	2.186	0.99	2.149	0.981	2.282	2.715	2.504	0.95	0	1.001	1.933	1.021	1.592	0	2.523	1.698	2.43	0.969	1.567	0.957	1.398	1.877	2.142	1.514	2.585	1.001	1.501	3.075	1.681
ENSMUSG00000101328	NA	ribosomal protein L30, pseudogene 6 [Source:MGI Symbol;Acc:MGI:3642608]	NA	-	-	NA	NA	1.469	0	1.948	1.923	2.237	3.053	2.964	3.168	3.151	2.149	2.775	0.975	0	2.171	2.721	2.579	1.001	2.731	3.206	2.331	1.79	1.755	2.456	2.923	1.953	1.567	2.253	0.862	2.191	1.832	0.947	2.807	3.002	2.479	1.921	1.681
ENSMUSG00000051590	Map3k19	mitogen-activated protein kinase kinase kinase 19	22625	1	127813479	-	-	0	1.405	1.538	1.923	2.716	1.78	2.964	2.443	1.984	0.895	2.292	2.956	0	2.504	1.518	0.996	2.001	0.956	3.845	3.595	3.733	3.686	3.738	4.032	0.969	0.987	3.381	0	1.877	1.832	2.495	3.459	2.587	3.057	3.226	2.93
ENSMUSG00000041859	Mcm3	minichromosome maintenance complex component 3	17215	1	20802967	303004110	Cell cycle,DNA replication	13.328	13.364	13.352	13.582	13.539	13.436	13.695	13.623	13.648	13.509	13.573	13.6	13.61	13.589	13.679	13.611	13.64	13.616	13.46	13.47	13.684	13.671	13.588	13.599	13.941	13.963	13.919	13.973	13.984	14.01	13.908	13.882	13.876	13.94	13.916	13.966
ENSMUSG00000099714	NA	predicted gene, 20587 [Source:MGI Symbol;Acc:MGI:5295693]	NA	-	-	NA	NA	0.914	1.796	1.538	1.923	0.947	1.391	1.558	1.873	2.305	0	1.972	2.543	1.69	1.738	3.08	2.316	1.001	1.526	2.355	2.817	2.229	3.392	3.318	3.118	0	1.98	0	1.398	2.191	1.437	2.715	1.585	2.324	1.905	1.515	2.93
ENSMUSG00000097934	6720483E21Rik	RIKEN cDNA 6720483E21 gene	77741	1	20888649	NA	NA	2.846	3.648	2.747	3.365	2.237	0.857	2.551	1.873	2.568	1.839	1.972	1.552	2.118	2.504	3.08	1.58	2.809	2.511	2.031	3.01	2.229	2.19	1.085	1.676	3.749	2.977	3.727	2.347	2.666	3.118	2.495	3.459	2.81	3.208	3.226	1.681
ENSMUSG00000026592	Tex35	testis expressed 35	73435	1	157099144; 157099146	-	-	1.469	1.405	0.965	0.949	1.92	1.78	1.558	0	1.571	1.839	1.56	0.975	1.69	1.738	2.501	0	1.586	0	1.612	1.592	1.79	2.19	2.126	2.102	2.532	1.98	0.957	2.094	1.476	2.142	0	2.322	2.002	2.221	1.515	2.108
ENSMUSG00000109913	NA	predicted gene, 30694 [Source:MGI Symbol;Acc:MGI:5589853]	NA	-	-	NA	NA	3.921	4.194	4.392	3.99	3.807	4.236	4.049	3.428	3.681	4.875	4.356	3.414	4.052	3.908	4.547	4.081	3.461	4.499	3.359	4.098	3.733	3.547	3.611	3.118	4.583	4.928	4.56	5.388	4.485	4.638	4.651	4.087	3.91	4.05	4.421	4.221
ENSMUSG00000025982	Sf3b1	splicing factor 3b, subunit 1	81898	1	54985169	3040	Spliceosome	13.641	13.692	13.671	13.579	13.554	13.534	13.494	13.533	13.49	13.477	13.497	13.486	13.631	13.659	13.599	13.484	13.472	13.52	13.45	13.392	13.238	13.363	13.42	13.465	14.064	14.076	14.003	13.95	13.974	13.943	14.081	13.996	14.037	14.011	13.989	14.003
ENSMUSG00000103030	NA	RIKEN cDNA E330011M16 gene [Source:MGI Symbol;Acc:MGI:3704186]	NA	-	-	NA	NA	5.975	5.584	5.455	5.256	5.51	5.634	5.419	5.639	5.594	5.109	5.821	5.857	5.544	5.711	5.783	5.578	5.428	5.584	5.397	5.437	5.718	6.025	5.589	5.832	5.982	6.061	5.959	6.053	6.211	5.965	5.938	5.882	5.429	5.983	5.872	6.07
ENSMUSG00000026238	Ptma	prothymosin alpha	19231	1	86526556	-	-	15.607	15.597	15.641	15.785	15.764	15.857	15.82	15.832	15.809	15.819	15.863	15.78	15.621	15.607	15.51	15.791	15.781	15.859	15.534	15.548	15.536	15.624	15.659	15.683	16.009	16.09	15.991	16.214	16.22	16.196	16.005	16.02	16.02	16.081	16.091	16.107
ENSMUSG00000025931	Paqr8	progestin and adipoQ receptor family member VIII	74229	1	20890547; 20917839	5207	Chemical carcinogenesis - receptor activation	7.585	7.429	7.61	7.144	6.992	7.3	6.866	6.885	6.68	7.059	6.905	6.808	7.762	7.563	7.836	7.651	7.623	7.805	7.416	7.503	7.405	7.647	7.616	7.848	8.741	8.787	8.733	8.593	8.677	8.589	8.606	8.491	8.592	8.773	8.594	8.673
ENSMUSG00000077314	Gm24171	predicted gene, 24171	115485789	1	-	-	-	1.469	1.405	0.965	1.516	0	2.086	2.289	0	0.99	1.443	1.972	0.975	1.69	0	0.95	2.579	0	2.731	1.021	0	1.157	1.129	1.698	0	0.969	1.567	1.528	2.915	1.877	2.142	2.495	3.322	1.587	2.889	3.075	2.108
ENSMUSG00000100929	NA	predicted gene 28064 [Source:MGI Symbol;Acc:MGI:5578770]	NA	-	-	NA	NA	0	0	0	0	0	0	0	0	0	0	0	0	0	0	0	0	0	0	0	0	0	0	1.698	0	0.969	0.987	0	0	0.919	0	0	0	0	0	0	0
ENSMUSG00000041809	Efhc1	EF-hand domain (C-terminal) containing 1	71877	1	20951625	-	-	3.834	4.487	3.742	3.365	3.987	3.886	2.551	3.428	3.681	3.605	3.872	4.2	4.793	4.382	4.296	4.637	3.809	4.003	4.287	3.818	3.264	4.039	4.327	4.297	4.983	5.296	4.774	4.117	3.932	4.536	4.481	4.523	3.81	3.968	4.541	3.589
ENSMUSG00000026239	Pde6d	phosphodiesterase 6D, cGMP-specific, rod, delta	18582	1	86543011	23001100	Metabolic pathways,Purine metabolism	8.003	7.974	8.028	7.845	7.893	7.874	7.907	7.736	7.727	8.122	7.833	8.24	8.193	8.257	8.147	8.075	8.225	7.971	7.782	7.581	7.828	8.297	8.048	8.116	8.661	8.718	8.586	8.431	8.318	8.398	8.168	8.189	8.122	8.324	8.268	8.481
ENSMUSG00000102927	NA	predicted gene, 37152 [Source:MGI Symbol;Acc:MGI:5610380]	NA	-	-	NA	NA	5.78	5.481	5.516	5.57	5.728	5.349	6.068	6.078	6.024	5.994	6.372	5.995	5.544	5.711	5.36	5.665	5.323	5.339	5.655	5.894	5.684	5.797	5.807	5.99	5.638	6.123	5.845	5.884	6.295	6.218	6.063	5.907	5.758	6.159	6.003	6.162
ENSMUSG00000025981	Coq10b	coenzyme Q10B	67876	1	55052769	-	-	8.499	8.394	8.574	8.284	8.32	8.375	8.467	8.553	8.541	8.563	8.581	8.372	8.585	8.55	8.207	8.819	8.756	8.734	8.463	8.648	8.123	8.735	8.689	8.719	8.613	8.764	8.737	8.91	8.879	8.92	8.947	8.957	8.829	8.734	8.949	9.06
ENSMUSG00000101122	NA	predicted gene, 17971 [Source:MGI Symbol;Acc:MGI:5010156]	NA	-	-	NA	NA	5.037	4.487	4.976	3.99	4.357	4.708	5.208	4.642	4.735	4.434	4.286	3.86	4.395	4.299	4.226	4.517	4.645	4.957	4.287	4.534	5.42	5.098	4.406	4.829	5.026	4.559	5.201	5.143	4.84	4.867	4.651	5.129	5.36	4.964	4.704	5.225
ENSMUSG00000041779	Tram2	translocating chain-associating membrane protein 2	170829	1	21001396	-	-	8.774	8.957	8.961	8.94	8.916	8.83	8.73	8.49	8.697	8.969	8.902	9.008	9.637	9.586	9.766	9.691	9.738	9.581	9.31	9.408	9.482	9.757	9.573	9.705	9.991	9.936	9.987	9.891	9.892	9.95	9.852	9.797	9.796	10.002	10.031	9.915
ENSMUSG00000099971	NA	predicted gene 28287 [Source:MGI Symbol;Acc:MGI:5578993]	NA	-	-	NA	NA	0	0.867	0.965	1.516	0.947	0.857	1.969	0.917	1.571	0	0.981	0	1.69	0	0	0	0	0	2.031	0	0	0	0	2.697	0	1.98	0	2.347	2.191	1.437	0.947	0	0	0	2.496	2.108
ENSMUSG00000100819	NA	predicted gene 2693 [Source:MGI Symbol;Acc:MGI:3780862]	NA	-	-	NA	NA	3.163	3.444	2.527	3.078	3.226	3.529	2.964	2.661	3.151	3.262	3.666	3.277	3.601	2.504	2.721	3.315	3.001	1.933	3.036	2.008	2.837	2.794	2.456	2.102	1.953	3.975	3.505	3.435	3.173	2.142	3.361	2.807	2.81	3.788	2.496	3.297
ENSMUSG00000036104	Rab3gap1	RAB3 GTPase activating protein subunit 1	226407	1	127868772	-	-	10.496	10.491	10.553	10.567	10.521	10.533	10.466	10.456	10.42	10.479	10.422	10.395	10.149	10.162	10.182	10.326	10.359	10.33	10.035	10.092	10.081	10.21	10.164	10.17	10.747	10.797	10.793	10.808	10.772	10.751	10.768	10.692	10.81	10.772	10.76	10.755
ENSMUSG00000025933	Tmem14a	transmembrane protein 14A	75712	1	21218574	-	-	6.035	6.01	5.908	6.201	6.198	6.301	6.047	5.875	6.354	6.069	6.153	6.442	6.629	6.597	5.945	6.637	6.645	6.653	6.21	6.011	6.271	6.198	6.504	6.436	6.522	6.617	6.784	6.862	6.48	6.923	6.648	6.658	6.81	6.982	6.813	6.648
ENSMUSG00000102633	NA	predicted gene, 38224 [Source:MGI Symbol;Acc:MGI:5611452]	NA	-	-	NA	NA	4.154	3.907	2.747	3.228	2.907	3.424	4.131	2.443	3.441	2.81	3.136	2.764	3.308	3.908	3.607	2.801	4.461	1.933	3.206	3.47	3.066	4.233	3.318	2.697	4.028	4.145	3.826	4.047	3.434	3.254	3.986	3	4.251	3.468	4.069	3.297
ENSMUSG00000026240	Cops7b	COP9 signalosome subunit 7B	26895	1	86582920	-	-	9.681	9.775	9.656	9.958	9.904	9.873	9.988	9.992	10.003	9.866	9.983	9.955	9.736	9.78	9.711	9.967	9.945	9.829	9.991	9.977	10.121	9.929	9.887	9.92	10.083	10.119	10.088	10.214	10.367	10.348	10.388	10.31	10.328	10.337	10.25	10.335
ENSMUSG00002075077	NA		NA	-	-	NA	NA	0	0	0	0	0	0	0	0	0	0	0	0	0	0	0	0	0	0	0	0	0	1.129	0	0	0	0	0	0	0	0	0	0	0	0.938	0	0
ENSMUSG00000103609	NA	predicted gene, 37022 [Source:MGI Symbol;Acc:MGI:5610250]	NA	-	-	NA	NA	0.914	0.867	1.538	0.949	0	0.857	0	0	0.99	1.839	0	0.975	0	1.116	2.501	0	0	0	1.021	1.592	1.157	1.755	1.698	1.676	0.969	1.98	1.528	0.862	0.919	0.89	1.92	1	1.001	1.501	0.948	0
ENSMUSG00000070565	Rasal2	RAS protein activator like 2	226525	1	157135182	4014	Ras signaling pathway	10.381	10.437	10.44	10.322	10.417	10.419	10.168	10.138	9.939	10.242	10.244	10.272	10.271	10.282	10.276	10.232	10.342	10.21	9.991	9.952	9.829	10.116	10.051	10.175	10.697	10.678	10.652	10.622	10.675	10.715	10.422	10.505	10.403	10.596	10.555	10.564
ENSMUSG00000026241	Nppc	natriuretic peptide type C	18159	1	86666292	40220427005418	cGMP-PKG signaling pathway,Fluid shear stress and atherosclerosis,Vascular smooth muscle contraction	3.013	3.208	1.538	2.239	3.075	2.338	2.551	2.443	2.79	1.839	2.967	3.125	3.136	2.774	3.368	2.579	2.001	2.922	1.612	2.331	2.229	2.794	1.698	3.118	2.532	2.301	2.513	3.321	0.919	2.142	1.514	3.17	2.81	2.479	0	3.125
ENSMUSG00000102326	NA	predicted gene, 37788 [Source:MGI Symbol;Acc:MGI:5611016]	NA	-	-	NA	NA	4.957	5.187	5.546	5.756	5.48	5.485	5.245	5.355	4.624	5.618	5.249	4.996	5.057	4.917	4.427	4.9	5.525	5.436	4.897	5.296	4.745	4.761	4.86	5.3	5.43	5.183	5.374	5.573	5.196	5.753	5.622	5.907	5.617	5.399	6.024	6.227
ENSMUSG00000102391	NA	predicted gene, 37578 [Source:MGI Symbol;Acc:MGI:5610806]	NA	-	-	NA	NA	4.687	4.589	4.932	4.485	4.291	4.411	4.767	4.535	4.504	4.315	4.356	4.411	3.844	3.665	3.713	4.081	4.394	4.867	4.624	4.259	4.532	4.322	3.962	4.214	4.332	3.783	4.239	5.24	4.794	4.78	4.895	5.129	4.526	5.161	4.851	5.308
ENSMUSG00000087632	NA	predicted gene 6058 [Source:MGI Symbol;Acc:MGI:3648617]	NA	-	-	NA	NA	4.291	4.774	4.456	4.072	4.421	4.837	4.209	4.479	4.504	5.109	4.134	4.411	4.052	3.908	4.363	4.693	4.249	3.916	4.038	4.098	3.733	4.558	4.551	4.829	4.893	4.559	4.774	4.806	5.231	5.17	4.895	4.087	4.91	4.684	4.941	4.837
ENSMUSG00000103808	NA	predicted gene, 37060 [Source:MGI Symbol;Acc:MGI:5610288]	NA	-	-	NA	NA	6.301	6.309	6.234	6.289	6.354	6.271	6.226	6.488	6.189	6.227	6.438	5.833	5.824	5.611	5.36	5.993	6.341	6.02	6.25	6.221	5.196	6.31	5.918	5.965	6.651	6.543	6.558	6.756	6.778	6.807	6.8	6.569	6.479	6.907	6.813	6.813
ENSMUSG00000025980	Hspd1	heat shock protein 1 (chaperonin)	15510	1	55077832; 55077833	3.01805e+23	Legionellosis,Lipid and atherosclerosis,RNA degradation,Tuberculosis,Type I diabetes mellitus	14.347	14.287	14.349	14.53	14.572	14.519	14.637	14.586	14.607	14.525	14.595	14.596	14.495	14.583	14.361	14.742	14.736	14.776	14.61	14.453	14.533	14.505	14.506	14.596	14.624	14.681	14.647	15.092	15.108	15.1	14.94	14.821	14.946	14.94	14.924	14.923
ENSMUSG00000049881	2810025M15Rik	RIKEN cDNA 2810025M15 gene	69953	1	157412351	NA	NA	10.395	10.34	10.27	10.086	10.182	10.161	9.844	9.797	9.831	9.991	9.915	10.022	9.782	10	9.977	9.615	9.724	9.68	9.178	9.191	9.234	9.483	9.43	9.513	10.527	10.505	10.488	10.317	10.284	10.344	9.773	9.738	9.873	9.948	10.008	9.987
ENSMUSG00000073676	Hspe1	heat shock protein 1 (chaperonin 10)	15528	1	55088147	-	-	12.106	12.069	12.14	12.111	12.015	12.164	12.164	12.295	12.145	12.26	12.275	12.205	12.274	12.256	12.037	12.324	12.279	12.392	12.082	12.018	11.836	11.916	12.178	12.195	12.423	12.459	12.425	12.739	12.743	12.642	12.562	12.562	12.578	12.521	12.578	12.602
ENSMUSG00000100736	NA	predicted gene 5147 [Source:MGI Symbol;Acc:MGI:3646018]	NA	-	-	NA	NA	3.423	2.924	3.108	2.239	3.226	3.311	4.049	3.018	4.228	2.81	2.554	2.764	3.728	3.001	3.992	2.801	2.809	1.933	4.208	3.595	3.593	3.219	4.156	2.102	3.848	2.563	3.093	2.749	3.309	3.491	2.715	4.17	4.003	3.208	3.226	3.45
ENSMUSG00000089670	NA	predicted gene 16581 [Source:MGI Symbol;Acc:MGI:4415001]	NA	-	-	NA	NA	7.438	7.106	7.559	7.289	7.32	7.971	7.68	7.724	7.892	7.29	7.462	7.466	7.538	7.412	7.674	7.485	7.141	7.354	7.842	7.662	7.627	7.188	7.727	7.418	7.581	7.708	7.727	7.636	7.742	7.587	7.805	8.209	8.101	7.601	7.53	7.592
ENSMUSG00000025934	Gsta3	glutathione S-transferase, alpha 3	14859	1	21240584	4.8001e+52	Chemical carcinogenesis - DNA adducts,Chemical carcinogenesis - receptor activation,Drug metabolism - cytochrome P450,Drug metabolism - other enzymes,Fluid shear stress and atherosclerosis,Glutathione metabolism,Hepatocellular carcinoma,Metabolic pathways,Metabolism of xenobiotics by cytochrome P450,Pathways in cancer,Platinum drug resistance	8.216	8.284	8.609	8.644	8.678	8.825	8.663	8.823	8.77	8.579	8.74	8.701	6.382	6.561	6.614	7.368	7.428	7.386	7.26	7.315	7.037	7.522	7.335	7.381	7.213	7.268	7.365	7.939	7.623	7.839	7.926	7.942	7.771	7.762	7.806	7.828
ENSMUSG00000099343	NA	predicted gene 28836 [Source:MGI Symbol;Acc:MGI:5579542]	NA	-	-	NA	NA	4.291	4.977	4.255	3.81	3.987	4.837	4.131	4.008	4.15	3.882	3.872	3.761	3.462	3.198	2.912	2.801	2.809	3.241	3.497	3.18	3.86	3.814	2.725	2.923	3.642	4.062	3.093	3.198	2.856	3.118	3.225	3.459	3.462	3.788	3.602	3.297
ENSMUSG00000096375	NA	predicted pseudogene 7094 [Source:MGI Symbol;Acc:MGI:3648114]	NA	-	-	NA	NA	0.914	0	1.538	0	0	0	1.558	0	0	0	1.56	0	0	0	1.518	0	0	0	0	0	0	0	0	0	0.969	0	0	0	0	0.89	0.947	0	0	0.938	0.948	1.073
ENSMUSG00000036086	Zranb3	zinc finger, RAN-binding domain containing 3	226409	1	127954178	-	-	10.508	10.518	10.522	10.515	10.511	10.527	10.127	10.071	10.21	10.414	10.324	10.367	10.597	10.564	10.513	10.743	10.654	10.746	10.103	10.116	9.965	10.464	10.505	10.461	10.93	10.9	10.895	10.96	10.967	10.904	10.776	10.627	10.664	10.827	10.836	10.922
ENSMUSG00000099760	NA	predicted gene 28800 [Source:MGI Symbol;Acc:MGI:5579506]	NA	-	-	NA	NA	7.053	7.106	7.028	7.005	6.86	7.04	6.402	6.637	6.609	7.011	6.833	6.857	6.974	7.177	7.274	7.142	7.001	7.362	6.61	6.831	6.738	6.845	7.059	7.099	7.665	7.465	7.586	7.341	7.616	7.351	7.223	7.238	7.111	7.458	7.286	7.542
ENSMUSG00000104164	NA	predicted gene, 38248 [Source:MGI Symbol;Acc:MGI:5611476]	NA	-	-	NA	NA	8.358	8.109	8.243	8.213	8.238	8.158	8.046	7.911	8.134	8.282	8.243	8.29	8.215	8.246	8.137	8.245	8.296	8.316	8.08	8.211	8.011	8.148	8.501	8.273	8.728	8.777	8.835	8.834	8.8	8.688	8.686	8.761	8.647	8.777	8.736	8.832
ENSMUSG00000058603	NA	ribosomal protein L28, pseudogene 1 [Source:MGI Symbol;Acc:MGI:3705349]	NA	-	-	NA	NA	11.632	11.596	11.48	11.311	11.203	11.389	11.467	11.5	11.515	11.397	11.459	11.439	11.779	11.768	11.982	11.487	11.396	11.471	11.461	11.34	11.208	11.108	11.419	11.339	11.71	11.606	11.741	11.282	11.382	11.299	11.252	11.293	11.335	11.203	11.248	11.265
ENSMUSG00000102782	NA	predicted gene, 37625 [Source:MGI Symbol;Acc:MGI:5610853]	NA	-	-	NA	NA	7.916	7.744	7.75	7.845	7.694	7.744	7.884	7.889	7.843	7.875	7.783	7.698	7.563	7.624	7.325	7.881	7.638	8.154	7.595	7.857	7.285	7.656	7.816	7.827	8.014	7.91	8.284	8.365	8.334	8.203	8.335	8.285	8.302	8.34	8.233	8.361
ENSMUSG00000103999	NA	predicted gene, 38026 [Source:MGI Symbol;Acc:MGI:5611254]	NA	-	-	NA	NA	5.633	6.183	6.216	6.201	6.252	6.177	6.402	6.239	6.422	6.538	6.007	6.325	5.36	6.151	5.682	6.297	6.493	6.233	6.655	6.519	6.484	6.31	6.556	6.525	6.665	6.632	6.734	6.643	6.742	6.872	6.835	6.629	6.526	6.971	6.727	6.77
ENSMUSG00000025936	Gm4956	predicted gene 4956	241041	1	21285245	NA	NA	0	0	0	0	0	0	0	0	0	0	0	0	0	0	0	0	0	0	0	1.006	0	0	0	0	0	0	0	0	0	0	0	0	1.001	0	0	0
ENSMUSG00000033488	Cryzl2	crystallin zeta like 2	226527	1	157458567	-	-	6.579	6.367	6.197	6.219	6.354	6.415	5.913	6	6.046	6.051	6.355	5.973	6.219	6.221	6.454	5.947	6.268	5.842	6.017	5.844	5.816	5.887	5.622	5.3	6.832	6.465	6.406	6.583	6.312	6.607	6.233	6.189	6.047	6.428	6.161	6.369
ENSMUSG00000087093	NA	predicted gene 15486 [Source:MGI Symbol;Acc:MGI:3705263]	NA	-	-	NA	NA	0	0	0	0	0	0	0	0	0	0.895	0	0	0	0	0	0	0	0.956	0	0	0	0	0	0	0.969	0	0	0.862	0	0	0	1	1.001	0.938	0	0
ENSMUSG00000067750	Khdc1a	KH domain containing 1A	368204	1	21349676	-	-	0	1.405	0	0	0	3.529	0	0	0.99	0	0	0	0	0	0	0	0	0	0	0	0	0	0	0	0	0	0	0	0	0	0	0	0	0	0	0
ENSMUSG00000086194	NA	predicted gene 16329 [Source:MGI Symbol;Acc:MGI:3840126]	NA	-	-	NA	NA	0	0	0	0	0	0	0	0	0	0	0	0	0	0	0	0	0	0.956	0	0	0	1.129	0	0	0	0	0	0	0	0	0	0	0	0	0	0
ENSMUSG00000041722	Khdc1c	KH domain containing 1C	433278	1	21368330	-	-	0	0.867	0	0	0	0	0	0	0	0	0	0	0	0	0	0	0	0	0	0	0	0	0	0	0	0	0	0	0	0	0	0	0	0	0	0
ENSMUSG00000025979	Mob4	MOB family member 4, phocein	19070	1	55131244	-	-	9.693	9.656	9.881	9.672	9.71	9.893	9.792	9.999	9.936	9.931	9.922	9.849	9.786	9.555	9.455	9.858	9.781	10.059	9.817	9.705	8.952	9.535	9.934	9.998	9.785	9.787	9.88	10.235	10.175	10.006	10.177	10.165	10.007	10.199	10.212	10.128
ENSMUSG00000061863	NA	predicted pseudogene 6822 [Source:MGI Symbol;Acc:MGI:3644721]	NA	-	-	NA	NA	3.163	2.924	2.747	1.516	2.907	2.553	3.133	3.018	3.681	2.81	2.775	2.282	2.715	3.198	3.08	2.801	2.586	2.511	3.206	3.18	4.606	3.022	3.738	2.697	2.271	3.146	3.505	2.562	3.173	2.614	3.486	3.7	4.251	3.788	2.496	3.45
ENSMUSG00000085079	Khdc1b	KH domain containing 1B	98582	1	21383555	-	-	1.869	0	0	1.923	0.947	0.857	1.558	0.917	0.99	0	0	1.552	1.69	1.116	0	0.996	1.001	0.956	1.612	2.008	1.157	1.129	0	1.068	1.953	2.563	1.528	0.862	0.919	1.832	2.236	1.585	1.001	0	0	1.681
ENSMUSG00000053333	Dis3l2	DIS3 like 3'-5' exoribonuclease 2	208718	1	86703803	-	-	9.167	9.156	9.185	8.809	8.882	8.783	8.886	8.741	8.69	8.85	8.872	8.747	9.454	9.491	9.633	9.226	9.181	9.151	9.245	9.213	9.372	9.258	9.177	9.321	10.074	10.144	10.137	9.652	9.7	9.539	9.648	9.734	9.71	9.713	9.737	9.776
ENSMUSG00000100225	NA	predicted gene 29097 [Source:MGI Symbol;Acc:MGI:5579803]	NA	-	-	NA	NA	3.299	2.759	3.259	3.81	3.807	2.905	3.547	3.168	3.566	2.81	3.772	3.277	2.941	3.371	4.074	3.453	3.001	3.241	3.206	3.711	2.229	3.686	3.318	2.43	3.402	3.435	3.727	2.915	4.014	3.597	3.806	4.17	3.462	3.344	3.075	4.457
ENSMUSG00000100768	NA	predicted gene 29055 [Source:MGI Symbol;Acc:MGI:5579761]	NA	-	-	NA	NA	4.736	4.433	4.325	4.36	4.483	4.837	4.661	4.741	4.787	4.997	4.719	5.08	4.672	4.461	4.226	4.452	3.702	4.085	4.847	4.259	3.86	3.686	4.48	3.932	5.068	4.297	4.774	4.888	4.541	4.588	4.651	4.643	5.395	4.578	5.253	4.995
ENSMUSG00000104121	NA	predicted gene, 37485 [Source:MGI Symbol;Acc:MGI:5610713]	NA	-	-	NA	NA	5.319	5.086	4.886	4.943	5.51	5.79	5.959	5.762	5.886	5.246	5.356	5.08	5.057	5.262	5.682	4.517	5.089	5.27	5.655	6.011	5.718	4.761	5.807	5.084	5.845	5.103	5.374	5.075	5.264	5.135	5.752	5.357	5.836	5.085	5.982	5.225
ENSMUSG00000102383	NA	predicted gene, 38142 [Source:MGI Symbol;Acc:MGI:5611370]	NA	-	-	NA	NA	4.736	5.154	5.061	4.655	4.598	5.028	4.661	4.535	4.838	4.597	4.963	4.411	5.104	4.606	4.856	5.315	4.908	5	4.897	5.055	4.453	4.139	4.915	5.218	5.186	5.466	5.643	5.598	5.452	5.1	4.802	4.858	5.003	5.233	5.778	5.496
ENSMUSG00000104400	NA	predicted gene, 38010 [Source:MGI Symbol;Acc:MGI:5611238]	NA	-	-	NA	NA	4.474	4.318	4.839	4.293	3.987	4.236	4.353	3.926	4.838	4.376	4.286	4.595	4.608	4.86	4.547	4.517	4.001	4.163	4.683	5.14	3.978	3.93	4.406	4.588	5.068	4.782	5.045	5.36	4.968	5.531	4.703	5.044	4.91	4.921	4.941	5.092
ENSMUSG00000102293	NA	predicted gene, 37541 [Source:MGI Symbol;Acc:MGI:5610769]	NA	-	-	NA	NA	3.013	3.985	3.396	3.711	4.421	3.805	3.133	3.926	3.566	3.605	4.052	2.764	3.728	3.525	3.231	3.315	3.702	3.916	3.359	2.817	4.281	3.219	3.738	3.443	4.262	3.783	4.376	4.184	4.541	3.491	3.899	3.907	4.09	4.338	5.025	4.383
ENSMUSG00000102649	NA	predicted gene, 38021 [Source:MGI Symbol;Acc:MGI:5611249]	NA	-	-	NA	NA	3.742	4.058	4.79	3.49	3.987	4.567	4.42	4.59	4.504	4.185	4.488	3.539	4.904	4.211	3.713	5.037	4.323	4.558	4.563	4.181	3.438	4.405	4.915	3.582	4.463	4.881	4.502	4.247	4.648	5.269	4.94	4.807	4.588	4.338	3.987	4.66
ENSMUSG00000084106	NA	predicted pseudogene 6136 [Source:MGI Symbol;Acc:MGI:3646897]	NA	-	-	NA	NA	13.548	13.508	13.544	13.46	13.352	13.447	13.46	13.379	13.411	13.378	13.407	13.427	13.545	13.606	13.525	13.451	13.484	13.41	13.225	13.283	13.244	13.234	13.259	13.245	13.404	13.407	13.382	13.321	13.331	13.359	13.251	13.269	13.277	13.239	13.213	13.237
ENSMUSG00000102571	NA	predicted gene, 37967 [Source:MGI Symbol;Acc:MGI:5611195]	NA	-	-	NA	NA	3.742	4.058	3.396	3.81	3.075	3.424	3.769	4.296	3.303	4.041	3.772	3.125	3.136	3.198	3.905	3.315	4.645	3.09	3.622	4.011	3.733	4.039	3.472	3.443	4.11	3.435	4.724	3.897	4.165	3.955	4.289	3.585	3.91	4.05	4.147	3.832
ENSMUSG00000099401	NA	predicted gene 28375 [Source:MGI Symbol;Acc:MGI:5579081]	NA	-	-	NA	NA	2.439	2.103	2.747	2.718	0.947	1.391	0.979	0.917	2.305	2.149	2.292	0.975	2.447	2.171	2.721	1.995	1.586	2.731	2.619	2.008	0	2.19	2.725	1.068	0.969	1.567	2.253	1.788	0.919	2.142	1.514	2.322	2.324	3.057	2.496	0
ENSMUSG00000102956	NA	predicted gene, 37017 [Source:MGI Symbol;Acc:MGI:5610245]	NA	-	-	NA	NA	1.469	1.796	1.538	1.923	1.92	2.553	1.969	2.443	0.99	0	1.972	0	1.69	2.171	0.95	0	2.001	2.251	2.031	1.592	0	1.755	1.085	2.43	1.953	3.146	1.528	2.749	1.476	1.437	2.495	2.807	2.002	0.938	1.515	2.436
ENSMUSG00000103984	NA	predicted gene, 37447 [Source:MGI Symbol;Acc:MGI:5610675]	NA	-	-	NA	NA	4.736	4.318	5.324	4.899	4.984	4.877	4.818	4.085	5.067	4.917	4.608	4.759	4.85	4.971	4.76	4.993	5.046	5.122	4.794	4.869	5.043	5.285	4.683	4.588	5.582	5.4	5.643	5.622	4.84	5.269	5.143	5.248	5.731	5.335	5.218	5.598
ENSMUSG00000025978	Rftn2	raftlin family member 2	74013	1	55170159	-	-	4.637	4.257	5.061	4.36	4.652	4.916	4.209	4.59	4.15	4.041	4.488	4.706	1.08	1.738	2.241	3.163	3.461	3.378	3.845	3.18	3.978	4.233	4.244	4.214	3.848	4.223	4.088	4.247	3.654	3.118	4.146	4.248	3.91	4.05	3.602	3.715
ENSMUSG00000097649	NA	predicted gene 10561 [Source:MGI Symbol;Acc:MGI:3648163]	NA	-	-	NA	NA	2.657	1.796	3.259	2.909	2.907	3.424	3.422	3.304	3.151	2.149	2.554	2.543	1.08	0	2.241	2.316	0	1.526	3.036	2.008	1.157	2.523	2.725	3.118	3.749	1.567	2.924	2.347	3.023	3.118	2.906	2.322	2.002	2.221	2.907	3.297
ENSMUSG00000046994	Mars2	methionine-tRNA synthetase 2 (mitochondrial)	212679	1	55237176	4500097001100	Aminoacyl-tRNA biosynthesis,Metabolic pathways,Selenocompound metabolism	9.734	9.803	9.786	9.946	10.025	9.902	9.932	9.956	9.966	9.95	9.967	9.931	9.429	9.29	9.135	9.568	9.714	9.655	9.729	9.505	9.492	9.678	9.532	9.632	9.6	9.751	9.704	10.129	10.224	10.093	10.16	10.103	10.084	10.16	10.113	10.112
ENSMUSG00000101940	NA	alkaline phosphatase pseudogene 1 [Source:MGI Symbol;Acc:MGI:87981]	NA	-	-	NA	NA	0.914	0	0	0.949	0	0	0	0	0	0	0	0	0	0	0	0	0	0	0	0	0	0	0	1.676	0.969	0	0.957	0	0.919	0	0.947	0	0	0	0	1.073
ENSMUSG00000101625	NA	predicted gene 29371 [Source:MGI Symbol;Acc:MGI:5580077]	NA	-	-	NA	NA	3.643	3.208	3.636	2.499	3.226	3.188	2.964	3.018	3.981	3.882	3.288	3.654	2.715	3.525	3.607	3.694	3.171	3.618	3.497	2.008	2.565	3.022	3.146	3.118	3.265	3.146	3.826	4.579	3.654	3.955	3.225	3.907	3.588	3.208	3.226	3.832
ENSMUSG00000026246	Alppl2	alkaline phosphatase, placental-like 2	11650	1	87086690	7.30008e+17	Biosynthesis of cofactors,Folate biosynthesis,Metabolic pathways,Thiamine metabolism	0.914	0.867	1.538	0	0	0.857	0	0	0.99	1.443	1.56	0	1.08	2.171	0.95	0	0	0.956	1.021	0	1.157	1.755	0	2.102	0.969	0	0	0	0.919	0	0	0	0	0	0	1.073
ENSMUSG00000079440	Alpi	alkaline phosphatase, intestinal	76768	1	87098001	7.30008e+17	Biosynthesis of cofactors,Folate biosynthesis,Metabolic pathways,Thiamine metabolism	0	0	0.965	0.949	0	0	0	0.917	0	0	0	0.975	0	0	0	0	0	0	0	0	0	1.755	0	0	0	0	0	0.862	0.919	0	0	0	0	0	0	0
ENSMUSG00000028033	Kcnq5	potassium voltage-gated channel, subfamily Q, member 5	226922	1	21398398; 21398402	4725	Cholinergic synapse	3.423	2.759	2.747	2.909	3.807	2.905	3.868	2.851	3.681	2.81	3.425	3.277	2.941	2.504	2.912	2.801	3.171	3.378	2.842	3.818	3.733	2.523	3.318	2.923	3.114	2.784	3.093	2.094	3.023	3.377	3.986	3.907	4.09	3.208	4.069	3.297
ENSMUSG00000036500	Akp3	alkaline phosphatase 3, intestine, not Mn requiring	11648	1	87124953	7.30008e+17	Biosynthesis of cofactors,Folate biosynthesis,Metabolic pathways,Thiamine metabolism	0	0	0	0	0	0.857	0.979	0	0	0	0	0	0	1.116	0.95	0	0	0	0	0	0	0	0	1.068	0	0	0	0	0	0.89	0	0	0	0	0	0
ENSMUSG00000099839	NA	predicted gene 29374 [Source:MGI Symbol;Acc:MGI:5580080]	NA	-	-	NA	NA	0	1.405	0	0	0	0	0	0	0	0	0	0	0	0	0.95	0	0	0	0	1.592	1.157	0	0	0	0	0	0.957	1.398	0	0	0.947	0	0	0.938	0	0
ENSMUSG00000104138	NA	predicted gene, 36949 [Source:MGI Symbol;Acc:MGI:5610177]	NA	-	-	NA	NA	0	1.405	1.948	1.923	0.947	0	0.979	0	0.99	0.895	0.981	0.975	2.118	1.738	1.925	1.58	0	0	1.021	0	0	0	1.085	0	1.543	0	0	0	1.476	0.89	0.947	0	1.001	0	0.948	0
ENSMUSG00000082935	NA	predicted gene 7658 [Source:MGI Symbol;Acc:MGI:3648029]	NA	-	-	NA	NA	9.319	9.323	9.283	9.347	9.279	9.308	9.406	9.381	9.213	9.338	9.34	9.487	9.486	9.605	9.426	9.442	9.515	9.49	9.255	9.257	9.201	9.23	9.234	9.181	9.187	9.318	9.065	9.222	9.271	9.304	9.247	9.192	9.295	9.356	9.215	9.286
ENSMUSG00000103748	NA	predicted gene, 38243 [Source:MGI Symbol;Acc:MGI:5611471]	NA	-	-	NA	NA	0.914	0	0.965	0	2.496	2.905	2.964	0.917	2.305	1.839	0.981	1.552	1.08	0	0	2.316	0	0	0	1.592	1.79	3.022	0	0	1.543	1.567	0.957	1.398	1.877	0.89	0.947	3	0	1.905	1.515	1.681
ENSMUSG00000025977	Boll	boule homolog, RNA binding protein	75388	1	55248710; 55268855; 55299734	-	-	5.113	4.977	5.141	5.705	4.652	5.26	5.089	4.921	4.887	4.597	4.664	4.475	2.715	3.371	3.713	3.9	2.586	3.916	3.622	4.259	3.264	3.686	4.062	3.824	4.332	4.434	4.166	4.806	5.124	4.687	4.481	5.357	4.251	4.463	4.483	4.04
ENSMUSG00000100215	NA	predicted gene 8292 [Source:MGI Symbol;Acc:MGI:3648460]	NA	-	-	NA	NA	9.712	9.644	9.644	9.231	9.19	9.438	9.23	9.03	8.988	8.996	9.107	9.209	9.962	10.159	10.138	9.499	9.537	9.551	9.032	8.841	8.848	8.92	9.166	9.01	9.864	9.728	9.921	9.426	9.258	9.311	9.042	9.082	9.248	9.123	9.286	9.191
ENSMUSG00000101945	Btf3-ps17	basic transcription factor 3, pseudogene 17	101055993	1	-	-	-	0	0.867	0.965	0	0	0	0.979	0	1.984	0.895	0	0	1.08	0	0.95	0	1.001	0	1.021	1.592	0	0	0	1.068	0	0	0	0	0	0	1.514	0	1.587	0	0	0
ENSMUSG00000101085	NA	predicted gene 8531 [Source:MGI Symbol;Acc:MGI:3645221]	NA	-	-	NA	NA	1.469	0.867	2.747	1.516	0.947	1.391	0	0	0	1.443	0	2.282	2.447	0	1.925	1.58	1.001	0.956	1.612	1.592	1.157	1.755	1.085	2.102	0.969	1.567	0.957	1.788	0.919	0.89	0.947	0	0	0	0.948	0
ENSMUSG00000038349	Plcl1	phospholipase C-like 1	227120	1	55405945	4727	GABAergic synapse	0	0	0	1.516	0.947	0.857	1.969	1.473	1.984	1.839	0.981	1.552	0	2.504	0	0.996	1.586	0	1.612	1.006	2.229	1.129	0	0	0	0.987	0	0	0.919	0.89	0.947	0	1.587	0	0	1.073
ENSMUSG00000102145	NA	predicted gene, 38056 [Source:MGI Symbol;Acc:MGI:5611284]	NA	-	-	NA	NA	10.862	10.821	10.882	10.99	11.085	11.063	11.015	10.902	10.983	10.859	10.918	10.878	10.826	10.842	10.901	11.199	11.148	11.126	10.95	10.943	11.033	10.95	11.116	11.078	10.492	10.529	10.532	10.95	10.989	11.01	11.021	10.935	10.953	11.004	10.989	11.062
ENSMUSG00000100309	NA	predicted gene 6644 [Source:MGI Symbol;Acc:MGI:3644951]	NA	-	-	NA	NA	9.274	9.293	9.397	9.441	9.478	9.472	9.41	9.344	9.367	9.222	9.348	9.384	9.196	9.187	9.428	9.545	9.56	9.607	9.424	9.362	9.64	9.471	9.456	9.579	8.891	8.962	9.009	9.407	9.423	9.427	9.388	9.31	9.286	9.402	9.442	9.454
ENSMUSG00000056211	R3hdm1	R3H domain containing 1	226412	1	128103305; 128141986	-	-	11.671	11.711	11.758	11.589	11.598	11.69	11.496	11.558	11.643	11.662	11.621	11.525	11.579	11.608	11.571	11.636	11.566	11.732	11.504	11.541	11.162	11.419	11.638	11.651	12.055	12.055	12.055	12.09	12.08	12.046	12.013	11.991	12.011	11.988	12.056	12.006
ENSMUSG00000102831	NA	predicted gene, 37382 [Source:MGI Symbol;Acc:MGI:5610610]	NA	-	-	NA	NA	0	0.867	1.948	1.516	1.92	1.391	2.289	2.661	3.441	2.977	2.554	2.543	0	1.116	0.95	2.579	1.001	1.526	3.738	3.01	3.264	4.484	3.962	3.824	1.953	0	0	0	1.476	2.397	2.236	2	3.91	1.501	1.515	3.125
ENSMUSG00000101535	NA	predicted gene 29383 [Source:MGI Symbol;Acc:MGI:5580089]	NA	-	-	NA	NA	4.474	5.154	5.546	4.986	5.568	5.098	5.483	4.741	5.302	5.072	5.389	5.41	4.608	5.024	4.902	5.315	5.171	5.339	4.946	4.918	5.29	4.823	4.86	5.174	5.364	5.018	5.469	5.36	5.16	5.332	5.675	5.585	5.81	5.603	5.568	5.84
ENSMUSG00000099950	9130227L01Rik	RIKEN cDNA 9130227L01 gene	329159	1	55931240	NA	NA	0	0	0	0	0	0	0	0.917	0	0	0	0	0	0	0	0	0	0	0	0	1.157	0	0	1.068	0	0	0	0	0	0	0	1	0	0	0	0
ENSMUSG00000104239	NA	predicted gene, 37588 [Source:MGI Symbol;Acc:MGI:5610816]	NA	-	-	NA	NA	6.333	6.2	6.422	6.451	6.003	6.596	6.617	6.17	6.886	6.653	6.718	6.272	5.399	5.774	5.601	6.402	6.131	6.679	6.307	6.278	5.649	6.051	6.412	6.063	6.087	6.123	6.023	6.631	6.577	6.774	6.812	6.443	6.771	6.792	6.825	6.567
ENSMUSG00000102179	NA	predicted gene, 37868 [Source:MGI Symbol;Acc:MGI:5611096]	NA	-	-	NA	NA	6.092	5.703	6.56	6.34	6.287	6.456	5.937	6.097	6.372	6.427	5.963	6.272	5.509	5.774	5.515	6.08	6.067	5.745	6.017	5.766	5.043	5.766	6.23	6.302	6.295	6.103	6.044	6.533	6.522	6.529	6.463	6.643	6.36	6.333	6.449	6.407
ENSMUSG00000103497	NA	predicted gene, 37407 [Source:MGI Symbol;Acc:MGI:5610635]	NA	-	-	NA	NA	5.803	5.703	5.764	5.184	5.65	5.511	5.245	5.639	5.838	5.593	5.87	5.594	5.195	5.024	4.71	5.516	5.616	5.372	4.994	5.296	4.81	5.328	5.777	5.939	5.845	5.781	5.341	5.884	5.565	5.683	5.727	5.554	6.111	5.63	6.064	6.162
ENSMUSG00000065520	Mir128-1	microRNA 128-1	387147	1	128202360	5206	MicroRNAs in cancer	1.869	2.759	2.939	1.516	3.226	2.739	2.289	2.186	2.568	2.149	0.981	1.962	1.08	1.738	0.95	2.801	3.001	2.511	1.612	2.008	0	1.755	1.085	2.43	1.953	2.301	1.935	2.915	1.877	0.89	0.947	2.585	2.324	1.905	0.948	2.436
ENSMUSG00000100944	NA	predicted gene 28900 [Source:MGI Symbol;Acc:MGI:5579606]	NA	-	-	NA	NA	10.434	10.183	10.214	9.986	9.77	10.266	10.175	10.243	10.227	10.029	10.083	10.074	10.452	10.469	10.693	10.155	10.114	10.174	10.261	10.105	9.86	9.723	10.173	10.072	10.356	10.339	10.515	10.046	10.064	10.005	10.059	10.282	10.293	10.032	10.177	10.052
ENSMUSG00000101332	NA	predicted gene 28240 [Source:MGI Symbol;Acc:MGI:5578946]	NA	-	-	NA	NA	0	0	0	0	0	0	0	0	0	0	0	0	0	0	0	0	0	0	1.021	0	0	0	0	0	0	0	0	0	0	0	0	0	0	0	0	1.073
ENSMUSG00000026247	Ecel1	endothelin converting enzyme-like 1	13599	1	87147654	-	-	4.08	4.058	3.841	4.223	3.487	3.627	3.961	2.851	2.982	3.386	3.872	4.344	2.941	3.525	4.074	3.694	2.586	3.503	3.622	4.098	3.978	3.219	3.738	4.375	4.583	3.783	4.088	3.897	3.548	3.695	4.146	4.459	4.173	3.788	4.357	3.832
ENSMUSG00000026353	Ubxn4	UBX domain protein 4	67812	1	128244136	4141	Protein processing in endoplasmic reticulum	10.252	10.386	10.295	10.306	10.143	10.347	10.312	10.348	10.452	10.459	10.495	10.482	10.353	10.358	10.385	10.354	10.274	10.315	10.13	10.032	9.933	10.074	10.244	10.192	10.82	10.823	10.839	10.736	10.85	10.785	10.57	10.538	10.579	10.599	10.656	10.596
ENSMUSG00000036480	Prss56	protease, serine 56	69453	1	87183313	-	-	4.474	3.331	3.841	3.078	3.602	2.739	3.547	3.542	2.79	3.605	3.666	3.125	4.54	3.908	3.368	3.315	4.001	4.003	4.208	4.181	4.281	3.686	4.618	3.29	5.026	4.297	4.376	3.816	4.365	2.969	4.289	4.459	4.173	4.271	3.987	3.589
ENSMUSG00000026589	Sec16b	SEC16 homolog B (S. cerevisiae)	89867	1	157506795; 157526169	-	-	0.914	2.103	0.965	1.923	2.237	3.424	2.551	2.443	1.984	2.149	1.972	2.956	1.69	1.116	2.241	2.316	2.001	1.526	1.612	1.592	1.157	1.129	1.085	1.068	1.953	0.987	0.957	0.862	0.919	1.437	0	3.585	1.001	0.938	1.515	0
ENSMUSG00000103021	NA	predicted gene, 37682 [Source:MGI Symbol;Acc:MGI:5610910]	NA	-	-	NA	NA	0	0	0.965	0	0	0	0.979	0	0	0	0	0	0	1.116	0	0	0	0	0	0	0	1.755	0	1.068	0	0	0	0	0	0	0	0	0	0	0	1.681
ENSMUSG00000103501	NA	predicted gene 7412 [Source:MGI Symbol;Acc:MGI:3644068]	NA	-	-	NA	NA	0	0	0	0	0	0.857	0	0	0	0	0	0	0	0	0	0	0	0	0	0	1.157	0	0	0	0	0	0	0.862	0	0	0	0	0	0	0.948	0
ENSMUSG00000026354	Lct	lactase	226413	1	128284755	520110004973	Carbohydrate digestion and absorption,Galactose metabolism,Metabolic pathways	3.163	4.377	4.839	3.81	4.069	3.963	3.868	4.296	4.373	3.5	3.965	3.86	4.052	4.117	4.152	4.385	3.908	4.237	3.359	3.711	4.453	4.039	3.611	4.126	3.402	3.676	4.44	3.198	4.301	3.377	3.899	3.907	4.003	4.338	3.9	4.383
ENSMUSG00000102245	NA	predicted gene, 37713 [Source:MGI Symbol;Acc:MGI:5610941]	NA	-	-	NA	NA	0	0.867	0	0	0	0	0	0.917	0	0.895	0	0	0	0	0	0	0	0	0	1.006	1.157	0	0	0	0	0	0	0	0	0	0	0	0	0	0	0
ENSMUSG00000004031	Brinp2	bone morphogenic protein/retinoic acid inducible neural-specific 2	240843	1	158245268	-	-	5.149	5.399	5.061	5.78	4.984	5.726	5.245	5.258	4.98	5.035	5.718	5.377	3.728	3.001	4.296	3.694	4.323	3.724	4.683	4.011	3.733	4.697	3.962	4.126	5.224	5.618	4.96	4.72	5.565	5.683	4.481	4.585	4.703	5.124	5.144	4.837
ENSMUSG00000026251	Chrnd	cholinergic receptor, nicotinic, delta polypeptide	11447	1	87190596	4080	Neuroactive ligand-receptor interaction	3.643	2.924	3.841	3.078	2.907	2.905	1.969	2.661	2.568	2.622	1.972	2.282	2.118	1.116	1.925	0.996	0	1.526	2.031	2.008	3.438	1.755	1.085	1.068	2.532	1.98	3.381	0.862	1.877	1.832	0	1	1.001	1.905	1.515	2.108
ENSMUSG00000026355	Mcm6	minichromosome maintenance complex component 6	17219	1	128331574	303004110	Cell cycle,DNA replication	13.07	13.114	13.103	13.168	13.153	13.098	13.218	13.176	13.167	13.153	13.175	13.208	13.242	13.305	13.251	13.172	13.225	13.199	12.939	12.921	12.989	13.09	12.996	12.988	13.802	13.783	13.761	13.741	13.803	13.798	13.624	13.597	13.593	13.662	13.665	13.661
ENSMUSG00000038331	Satb2	special AT-rich sequence binding protein 2	212712	1	56793980	-	-	7.482	7.555	7.588	7.163	7.448	7.448	6.829	7.169	6.812	7.412	7.478	7.307	7.165	7.245	7.606	6.981	6.92	7.196	6.699	6.655	6.771	6.904	6.985	7.052	6.891	7.183	7.152	6.619	6.766	6.796	6.268	6.248	6.412	6.816	6.675	6.444
ENSMUSG00000087022	9130024F11Rik	RIKEN cDNA 9130024F11 gene	329160	1	56971468	NA	NA	5.581	5.68	5.423	5.731	5.753	5.377	5.451	5.386	5.067	5.43	5.487	5.199	5.796	5.504	5.783	5.08	4.525	5.467	4.74	4.818	5.42	4.882	4.551	4.987	5.364	5.755	5.643	4.966	5.048	4.949	4.219	4.643	4.861	4.632	4.704	4.66
ENSMUSG00000104310	NA	predicted gene 4081 [Source:MGI Symbol;Acc:MGI:3782256]	NA	-	-	NA	NA	0	0	0	0	0.947	1.391	1.558	0	0	0	0	0	0	0	0	0	0	0	0	0	0	1.129	0	0	0.969	0	0	0.862	0	0	0	0	0	0	0	0
ENSMUSG00002075847	NA		NA	-	-	NA	NA	1.869	0.867	2.527	1.516	0	1.391	0.979	1.873	2.982	0.895	0	1.552	2.118	1.116	2.241	1.995	2.809	0.956	1.612	1.592	0	0	2.456	1.676	1.543	1.98	3.093	2.094	2.191	1.832	2.715	2.585	3.172	0.938	1.921	2.93
ENSMUSG00000099945	NA	RIKEN cDNA 1700126A01 gene [Source:MGI Symbol;Acc:MGI:1920852]	NA	-	-	NA	NA	0	0	0	0	0	0	0.979	0	0	0	0	0	0	0	0	0	0	0	2.031	0	0	0	0	0	0	0	0	0	0	0	0	0	0	0	0	0
ENSMUSG00000101429	BC055402	cDNA sequence BC055402	407809	1	57200644	NA	NA	0	0	0	0	0	0	0	0	0.99	0.895	0	0	0	0	0	0	1.586	0	1.021	0	0	0	0	0	0	0.987	0	0	0.919	0	0.947	0	0	0	0	0
ENSMUSG00000101129	NA	predicted gene 5254 [Source:MGI Symbol;Acc:MGI:3645015]	NA	-	-	NA	NA	0.914	0.867	0	0	0.947	0	1.969	0	1.571	0	0	0.975	0	1.738	0	0	0	0	0	1.592	1.157	1.129	0	0	0.969	0	0.957	0	0	0	0	1	1.001	0	1.515	0
ENSMUSG00000097519	4930558J18Rik	RIKEN cDNA 4930558J18 gene	75323	1	57359221	NA	NA	6.719	6.999	7.049	6.755	6.594	6.84	6.588	6.43	6.246	6.982	6.77	6.972	6.546	6.631	6.794	6.436	6.571	6.769	6.64	6.315	6.248	6.414	6.163	6.525	6.914	7.221	6.856	7.087	7.121	6.983	6.687	6.741	7.101	6.668	6.916	7.218
ENSMUSG00000038323	1700066M21Rik	RIKEN cDNA 1700066M21 gene	73467	1	57377619	-	-	7.911	8.002	8.192	7.902	7.871	7.744	7.901	7.937	7.892	7.815	7.833	7.886	8.085	8.024	7.776	8.278	8.029	8.158	7.775	7.882	7.476	7.786	7.681	7.799	8.359	8.547	8.137	8.414	8.46	8.342	8.404	8.422	8.495	8.524	8.324	8.559
ENSMUSG00000026356	Dars	aspartyl-tRNA synthetase	226414	1	128363706; 128412117	970	Aminoacyl-tRNA biosynthesis	12.244	12.302	12.313	12.068	12.084	12.161	11.93	12.02	11.982	12.066	12.098	12.058	11.885	11.86	11.722	11.839	11.844	11.935	11.605	11.532	11.349	11.545	11.597	11.65	12.363	12.505	12.391	12.381	12.362	12.327	12.166	12.13	12.135	12.165	12.197	12.157
ENSMUSG00000100152	NA	predicted gene 29598 [Source:MGI Symbol;Acc:MGI:5580304]	NA	-	-	NA	NA	0	0	0	0	0	0	1.558	0	0	0	0	0	0	1.116	0	0	0	0	0	0	0	0	0	0	0	0	0	0	0	0	0	0	0	0	0	0
ENSMUSG00000026253	Chrng	cholinergic receptor, nicotinic, gamma polypeptide	11449	1	87205810	4080	Neuroactive ligand-receptor interaction	4.003	4.487	4.79	3.99	3.807	4.106	3.961	4.359	3.788	4.315	2.775	4.122	3.462	3.001	3.08	3.453	3.908	2.511	3.622	3.595	3.438	3.93	3.738	3.443	4.332	4.618	3.505	3.638	4.165	4.243	4.289	3.7	3.462	3.468	4.22	3.94
ENSMUSG00000100078	NA	predicted gene 6170 [Source:MGI Symbol;Acc:MGI:3643368]	NA	-	-	NA	NA	12.564	12.39	12.262	12.431	12.233	12.352	12.584	12.225	12.444	12.014	12.052	12.134	12.534	12.576	12.591	11.961	12.095	11.854	12.203	12.255	12.713	12.027	12.003	11.724	12.58	12.482	12.627	11.925	11.982	12.02	12.042	12.289	12.283	12.012	11.968	11.949
ENSMUSG00000045382	Cxcr4	chemokine (C-X-C motif) receptor 4	12767	1	128588198	4.02004e+58	Axon guidance,Calcium signaling pathway,Chemokine signaling pathway,Cytokine-cytokine receptor interaction,Endocytosis,Human cytomegalovirus infection,Human immunodeficiency virus 1 infection,Intestinal immune network for IgA production,Leukocyte transendothelial migration,Pathways in cancer,Regulation of actin cytoskeleton,Viral protein interaction with cytokine and cytokine receptor	4.829	4.817	4.633	5.108	5.144	4.877	4.131	4.962	5.067	5.035	4.423	4.759	3.601	4.117	3.607	3.993	3.001	3.09	3.206	3.818	3.066	2.794	3.472	3.118	6.025	6.163	6.289	5.143	5.392	5.135	4.754	4.954	5.429	5.046	4.755	4.995
ENSMUSG00000097283	NA	predicted gene, 26686 [Source:MGI Symbol;Acc:MGI:5477180]	NA	-	-	NA	NA	5.633	5.341	5.931	5.705	5.676	5.562	6.025	5.785	6.129	5.513	5.423	5.565	4.54	5.124	5.187	5.037	5.131	5.122	5.169	4.869	5.42	4.761	4.744	4.884	5.068	4.974	5.003	5.143	4.747	4.734	4.983	4.7	5.003	4.784	4.804	4.944
ENSMUSG00000048495	Tyw5	tRNA-yW synthesizing protein 5	68736	1	57388243	-	-	8.621	8.579	8.585	8.797	8.628	8.735	8.904	8.924	8.831	8.858	8.845	8.711	8.678	8.523	8.517	8.897	8.878	8.853	8.792	8.806	8.789	8.847	8.762	8.781	8.715	8.874	8.87	9.403	9.306	9.252	9.227	9.255	9.318	9.153	9.279	9.261
ENSMUSG00000025971	Maip1	matrix AAA peptidase interacting protein 1	68115	1	57406265	-	-	8.745	8.73	8.913	8.97	8.904	8.949	9.136	9.1	9.213	9.069	9.047	8.994	8.939	8.857	8.85	9.117	9.084	9.127	9.147	8.957	9.134	9.198	9.039	9.119	9.089	9.136	8.987	9.522	9.344	9.286	9.49	9.463	9.433	9.446	9.409	9.399
ENSMUSG00000077776	Gm22371	predicted gene, 22371	115485777	1	-	-	-	0	0	0	0	0	0	0	0	0	0	0	0	0	0	0	0	1.001	0	0	0	0	0	0	0	0	0	0	0	0	0	0	0	0	0	0	1.073
ENSMUSG00000101826	NA	predicted gene 8581 [Source:MGI Symbol;Acc:MGI:3647054]	NA	-	-	NA	NA	0	0	0	0	0	0	0	0	0	0	0	0	0	0	0	0	1.001	0.956	0	0	0	0	0	0	0	0	0	0	0	0	0	0	0	0	0	0
ENSMUSG00000102685	NA	predicted gene, 37373 [Source:MGI Symbol;Acc:MGI:5610601]	NA	-	-	NA	NA	2.439	3.073	0.965	2.239	1.92	2.739	2.289	1.473	0.99	0	1.56	2.543	1.08	1.738	1.518	2.801	1.586	2.511	2.619	2.331	1.79	1.129	2.725	1.676	2.532	1.98	1.528	1.788	1.476	1.437	1.92	2	2.002	0	1.515	2.108
ENSMUSG00000042581	Thsd7b	thrombospondin, type I, domain containing 7B	210417	1	129273303	-	-	0.914	0.867	0.965	1.516	0	1.78	0	2.443	1.984	1.443	1.972	0	0	0	0.95	1.58	1.001	0	3.036	2.331	1.79	1.755	2.456	1.676	0	0	0.957	1.788	0.919	0	1.92	2	2.002	0.938	0	0
ENSMUSG00000103742	NA	predicted gene, 38240 [Source:MGI Symbol;Acc:MGI:5611468]	NA	-	-	NA	NA	0.914	0	0	0	0	0	0	0	0	0.895	0	0	0	0	0	0	0	0	2.031	1.006	0	0	0	0	0	0	0	0.862	0	0	0	0	1.001	0	0.948	0
ENSMUSG00000104130	NA	predicted gene, 36951 [Source:MGI Symbol;Acc:MGI:5610179]	NA	-	-	NA	NA	0	0	0	0.949	0	0.857	0	0.917	0	0	0	0	0	0	0	0	0	2.251	0	0	0	0	0	0	0	0	0	0	0	0	0	1	0	1.501	0	0
ENSMUSG00000089648	NA	predicted pseudogene 15790 [Source:MGI Symbol;Acc:MGI:3783232]	NA	-	-	NA	NA	7.118	7.035	7.34	7.236	7.103	7.292	7.272	7.429	7.406	7.314	7.257	7.384	7.108	7.342	6.987	7.278	7.211	7.395	7.085	7.109	6.925	7.153	7.083	7.293	7.194	7.313	7.012	7.266	7.025	7.32	7.327	7.285	7.412	7.381	7.198	7.291
ENSMUSG00000094122	NA	ribosomal protein L31, pseudogene 9 [Source:MGI Symbol;Acc:MGI:3704195]	NA	-	-	NA	NA	8.382	8.139	7.314	7.862	7.566	7.937	8.355	8.105	8.169	7.503	7.389	7.615	8.454	8.363	8.539	7.477	7.609	7.465	8.284	8.273	8.753	7.898	7.886	7.755	8.718	8.614	8.793	7.636	7.674	7.855	8.223	8.55	8.569	7.923	8.083	7.896
ENSMUSG00000102800	NA	predicted gene, 37479 [Source:MGI Symbol;Acc:MGI:5610707]	NA	-	-	NA	NA	0	0	0.965	0	0	0	0	0	0	0	0	0	0	0	0.95	0	0	0	0	0	0	0	0	1.676	0.969	0	0	0	0	0	0	0	0	0	0.948	0
ENSMUSG00000103803	NA	predicted gene, 37064 [Source:MGI Symbol;Acc:MGI:5610292]	NA	-	-	NA	NA	0.914	0	0	0	0	0	0	1.873	0	0.895	0.981	0	0	0	0	0	0	0	0	0	0	0	0	0	0	0	0	0	0	0	0	0	0	0	0	0
ENSMUSG00000103281	NA	predicted gene, 37278 [Source:MGI Symbol;Acc:MGI:5610506]	NA	-	-	NA	NA	0	0	0.965	0	0	0	0.979	0	0	0	0.981	0	0	0	0	0	0	0.956	0	0	1.157	0	0	0	0	0	0	0	0	0	0	1	0	1.501	0	0
ENSMUSG00000100623	NA	predicted gene 29428 [Source:MGI Symbol;Acc:MGI:5580134]	NA	-	-	NA	NA	0	0	0	0	0	0	0	0	0	0.895	0	0	0	0	0	0	0	0	0	0	0	0	0	0	0	0	0	0	0	0.89	0	0	0	0	0	0
ENSMUSG00000026401	Cd55b	CD55 molecule, decay accelerating factor for complement B	13137	1	130388527	46100464005416	Complement and coagulation cascades,Hematopoietic cell lineage,Viral myocarditis	3.921	3.74	4.255	4.293	3.987	2.553	4.131	4.159	3.681	3.605	3.55	3.414	2.118	3.525	3.231	3.9	3.586	0.956	2.355	3.18	2.565	3.022	3.854	3.824	3.402	4.618	3.62	2.749	4.235	3.955	4.068	4.807	4.325	3.468	3.807	4.892
ENSMUSG00000087691	Cd55os	CD55 molecule, opposite strand sequence	102640368	1	130422823	NA	NA	4.783	4.539	4.74	4.072	3.987	4.106	4.767	4.59	4.373	3.386	4.212	3.86	3.952	4.211	3.368	3.9	3.461	3.503	4.794	4.655	4.37	3.814	3.962	5.037	4.463	4.675	4.617	4.184	3.845	4.638	5.418	5.17	5.09	5.124	4.291	4.66
ENSMUSG00000086825	NA	predicted gene 15675 [Source:MGI Symbol;Acc:MGI:3783117]	NA	-	-	NA	NA	5.113	4.638	4.932	4.655	4.421	4.297	5.13	4.296	4.565	3.605	4.771	3.86	4.052	4.299	3.607	4.081	4.323	4.003	4.794	4.766	4.086	4.629	4.48	5.13	4.694	5.259	4.724	4.184	4.014	4.536	5.701	5.672	5.212	4.921	4.421	5.348
ENSMUSG00000026399	Cd55	CD55 molecule, decay accelerating factor for complement	13136	1	130439025	46100464005416	Complement and coagulation cascades,Hematopoietic cell lineage,Viral myocarditis	7.467	7.351	7.523	7.388	7.417	7.393	7.377	7.705	7.389	7.321	7.656	7.169	6.961	7.004	6.955	6.863	6.645	6.966	7.317	7.315	6.803	6.932	7.374	6.991	7.303	7.513	7.365	7.333	7.261	7.32	7.829	7.882	7.797	7.473	7.573	7.785
ENSMUSG00000085526	NA	predicted gene 16083 [Source:MGI Symbol;Acc:MGI:3802163]	NA	-	-	NA	NA	3.013	2.924	4.021	3.99	3.708	2.905	2.772	2.661	1.571	1.443	2.967	3.414	2.715	3.001	2.912	1.995	3.461	1.933	3.497	2.594	2.565	3.392	3.318	3.29	3.402	2.563	3.826	2.094	3.309	3.377	3.361	3.807	3.172	3.968	3.487	3.297
ENSMUSG00000102139	NA	predicted gene, 37109 [Source:MGI Symbol;Acc:MGI:5610337]	NA	-	-	NA	NA	1.869	1.405	0	0.949	0	2.338	0.979	1.873	0.99	2.622	1.972	1.962	1.69	1.116	0.95	2.579	2.001	0.956	1.612	1.006	1.157	1.129	2.725	2.923	0.969	2.563	2.513	2.094	0	2.614	1.92	2.585	2.324	2.889	2.496	2.436
ENSMUSG00000103751	NA	predicted gene, 37283 [Source:MGI Symbol;Acc:MGI:5610511]	NA	-	-	NA	NA	1.469	1.405	1.538	0.949	1.514	1.391	1.969	1.473	0	0	1.56	2.282	2.118	1.116	1.518	0.996	0	0.956	2.355	1.592	1.157	1.755	0	2.697	0	2.563	1.935	1.398	0.919	1.832	1.92	1.585	2.324	2.221	2.237	1.073
ENSMUSG00000039384	Dusp10	dual specificity phosphatase 10	63953	1	184034380	4010	MAPK signaling pathway	5.037	5.12	5.686	5.731	5.105	4.955	5.352	5.785	5.302	5.144	5.578	5.474	4.234	4.674	5.327	5.163	4.956	4.237	5.169	5.14	4.81	4.939	4.744	5.416	5.638	5.433	5.045	5.416	5.33	4.949	5.386	5.614	5.462	5.708	5.253	5.598
ENSMUSG00000044854	1700056E22Rik	RIKEN cDNA 1700056E22 gene	73363	1	184033031	-	-	1.869	2.356	2.527	0.949	0	1.391	2.289	2.851	2.305	1.443	1.972	0.975	1.69	0	1.518	1.58	2.001	2.251	3.036	1.006	1.157	2.19	1.085	1.676	2.532	1.98	0.957	2.347	0.919	1.832	1.92	1	1.001	2.479	1.515	2.704
ENSMUSG00000102682	NA	predicted gene, 37223 [Source:MGI Symbol;Acc:MGI:5610451]	NA	-	-	NA	NA	0	0	0	0	0	0	0.979	0	0	0	0	0	0	0	0	0	0	0	0	0	0	0	0	0	0	0	0	0	0	0	0	0	1.001	0.938	0	0
ENSMUSG00000104419	NA	RIKEN cDNA 2900092O11 gene [Source:MGI Symbol;Acc:MGI:1920315]	NA	-	-	NA	NA	1.469	0	0	0	0	0	0	0	0	0	0	0	0	1.116	0	0	0	0	1.021	0	0	0	0	0	0	0	0	0	0	0	0	0	0	0	0	0
ENSMUSG00000101574	1700112H15Rik	RIKEN cDNA 1700112H15 gene	73590	1	184527840	NA	NA	0	0	0	0	0	0	0	0.917	0	0	0	0	0	0	0	0	0	0	0	1.592	0	0	0	0	0	0	0	1.398	0	0	0	0	0	0	0	0
ENSMUSG00000103308	NA	predicted gene, 37800 [Source:MGI Symbol;Acc:MGI:5611028]	NA	-	-	NA	NA	0	0.867	0	0	0	0.857	0	0	0	0	0	0	0	0	0	0	0	0	0	0	0	0	1.085	0	0	0	0	0	0	0	0	0	0	0	0	0
ENSMUSG00000102606	NA	ribosomal protein 21, pseudogene 1 [Source:MGI Symbol;Acc:MGI:3647596]	NA	-	-	NA	NA	4.585	4.257	2.527	3.078	2.907	4.465	5.13	4.479	4.44	1.839	2.292	2.543	4.395	4.971	5.187	3.453	3.323	3.241	4.897	4.655	5.5	3.814	4.48	3.932	4.983	5.259	4.724	4.184	3.309	2.614	3.361	4.392	4.81	3.583	3.9	3.832
ENSMUSG00000103314	NA	predicted gene, 38358 [Source:MGI Symbol;Acc:MGI:5611586]	NA	-	-	NA	NA	5.076	4.774	4.325	3.81	2.237	5.32	4.96	4.359	5.734	2.149	3.666	3.654	5.057	5.218	5.455	3.578	3.461	3.09	5.499	4.766	5.147	3.814	5.068	4.032	5.108	4.928	5.273	4.247	3.309	2.969	4.146	5.044	5.36	4.127	4.421	3.94
ENSMUSG00000092578	4930488B22Rik	RIKEN cDNA 4930488B22 gene	74971	1	184712496	NA	NA	0	0	0.965	0	0	0	0	0.917	0	0	0	0	0	0	0	0	0	0	1.021	0	0	0	0	0	0	0.987	0	0	0	0	0	1	0	0	0	0
ENSMUSG00000042554	Zp3r	zona pellucida 3 receptor	22789	1	130576705	461005133	Complement and coagulation cascades,Pertussis	4.291	4.257	5.061	4.6	4.483	4.708	3.662	4.008	4.565	3.964	4.286	4.344	2.118	2.504	2.241	2.579	3.323	2.922	1.612	2.594	2.229	1.755	2.456	1.676	3.749	3.56	3.505	2.094	4.014	3.597	2.495	1.585	3.324	2.699	2.237	2.93
ENSMUSG00000064395	Gm23623	predicted gene, 23623	115487602	1	-	-	-	1.469	0.867	1.538	0.949	0	1.391	1.558	0.917	0.99	0	0.981	1.552	0	0	0	0	0	0	0	1.006	0	1.129	0	0	0.969	0	0.957	0	1.476	0	0	1	1.001	1.905	0	0
ENSMUSG00000039377	Hlx	H2.0-like homeobox	15284	1	184727144	-	-	1.469	1.405	1.948	0.949	2.496	2.338	2.772	2.851	3.151	3.126	2.292	2.282	1.08	2.171	0	1.58	1.586	1.526	0	1.006	2.837	0	1.085	1.068	0.969	0.987	1.528	1.398	1.877	0	0.947	1.585	1.587	1.501	2.237	2.436
ENSMUSG00000102158	NA	predicted gene, 34342 [Source:MGI Symbol;Acc:MGI:5593501]	NA	-	-	NA	NA	0	0	0	0	0	0	0	0	0.99	0	0	0	0	0	0	0	0	0	0	0	0	0	0	0	0	0	0	0	0	0	0	0	1.001	0	0	0
ENSMUSG00000026254	Eif4e2	eukaryotic translation initiation factor 4E member 2	26987	1	87213910; 87213913; 87213938	1.52103e+33	EGFR tyrosine kinase inhibitor resistance,HIF-1 signaling pathway,Insulin signaling pathway,Longevity regulating pathway,mTOR signaling pathway,PI3K-Akt signaling pathway,RNA transport	11.861	11.758	11.875	11.969	11.96	11.986	11.873	11.956	11.926	11.975	11.954	11.961	11.678	11.715	11.67	11.823	11.772	11.867	11.792	11.829	11.749	11.836	11.826	11.827	12.133	12.114	12.106	12.35	12.345	12.344	12.251	12.238	12.244	12.313	12.324	12.256
ENSMUSG00000101468	NA	predicted gene 7761 [Source:MGI Symbol;Acc:MGI:3643583]	NA	-	-	NA	NA	0	0	0.965	0	0	0	0	0	0.99	0	0	0	0	0	0	0	0	0	0	0	0	0	0	0	0	0	0	0	0	0	0	0	0	0	0	0
ENSMUSG00000026405	C4bp	complement component 4 binding protein	12269	1	130635920	461005133	Complement and coagulation cascades,Pertussis	0	0	0	0	0	0	0	0.917	0	0.895	0.981	0	0	0	0	0.996	0	1.526	0	1.592	0	1.755	0	1.068	0	0	0	0	0	0	0	0	1.001	1.905	0	1.681
ENSMUSG00000101227	NA	predicted gene 29506 [Source:MGI Symbol;Acc:MGI:5580212]	NA	-	-	NA	NA	0	0	0	0	0	0	0	0	0	0.895	0	0	0	0	0	0	0	0	0	0	0	1.129	0	0	0	0	0	0	0	0	0	0	0	0.938	0	0
ENSMUSG00000026621	Mtarc1	mitochondrial amidoxime reducing component 1	66112	1	184786766	-	-	1.869	2.103	0	0.949	1.514	0.857	0.979	2.661	1.571	2.149	1.972	0	0	1.116	0.95	1.58	0	1.526	2.031	2.817	1.157	1.755	1.698	1.068	0	2.301	0.957	2.094	2.448	0.89	2.495	2.807	1.587	2.221	2.716	1.073
ENSMUSG00000088318	NA	predicted gene, 26187 [Source:MGI Symbol;Acc:MGI:5455964]	NA	-	-	NA	NA	0	0	0	0.949	0	0	0	0	0	0	0	0	0	0	0	0	1.001	0	0	0	0	0	0	0	0.969	0.987	0	0.862	0	0	1.514	1	0	1.501	0	1.681
ENSMUSG00000073730	Ppp1r14bl	protein phosphatase 1, regulatory inhibitor subunit 14B like	66755	1	23100473	-	-	0	0	0	0	0	0	0	0.917	0	0	0	0	0	0	0	0	0	0	0	0	0	1.129	0	0	0	0	0	0	0	0	0	0	0	0	0	0
ENSMUSG00000101904	NA	predicted gene 29427 [Source:MGI Symbol;Acc:MGI:5580133]	NA	-	-	NA	NA	7.091	7.23	7.149	7.096	7.26	7.329	7.149	7.352	7.439	7.183	6.833	7.29	6.723	7.055	6.997	7.015	6.847	6.818	7.029	6.942	7.307	7.223	7.047	6.966	7.437	7.52	7.535	7.266	7.311	7.535	7.817	7.539	7.421	7.756	7.635	7.516
ENSMUSG00000102766	NA	predicted gene 6420 [Source:MGI Symbol;Acc:MGI:3644588]	NA	-	-	NA	NA	0.914	1.405	2.266	1.516	0	2.338	1.558	1.473	2.305	1.443	0	0.975	1.69	0	1.518	0	1.586	0	1.612	0	0	1.129	1.085	2.102	0.969	1.567	2.253	1.788	0	0	0.947	1.585	0	0.938	1.921	2.108
ENSMUSG00000100257	NA	complement component 4 binding protein, pseudogene 1 [Source:MGI Symbol;Acc:MGI:99594]	NA	-	-	NA	NA	1.469	1.405	0.965	0	0.947	0.857	0.979	2.851	1.984	1.443	0	0.975	0	1.116	0	0.996	1.586	0.956	2.031	2.008	3.066	1.755	2.725	1.676	0.969	0	0	0	0.919	0.89	2.495	2	2.002	2.479	1.921	1.073
ENSMUSG00000065405	Mir30a	microRNA 30a	387225	1	23272268	5206	MicroRNAs in cancer	0.914	0	0	0	0.947	0	0.979	0	0.99	0.895	0.981	0	0	0	0.95	0.996	0	1.526	0	0	0	0	0	1.068	2.271	0	0.957	0.862	0.919	0	0.947	1.585	0	0	0	0
ENSMUSG00000097970	NA	predicted gene, 27028 [Source:MGI Symbol;Acc:MGI:5504143]	NA	-	-	NA	NA	4.003	4.433	4.392	4.072	4.421	4.916	2.964	4.159	4.15	3.964	4.488	3.953	3.952	3.792	4.074	3.315	3.702	3.916	3.622	4.011	3.066	3.547	3.146	3.824	4.262	4.498	4.166	3.816	4.365	3.787	4.42	4.523	4.173	3.881	3.987	3.589
ENSMUSG00000065567	Mir30c-2	microRNA 30c-2	723964	1	23291700	5206	MicroRNAs in cancer	1.469	0.867	0.965	0	0.947	0.857	0	0	0	0	0.981	0	0	1.116	0.95	0	1.001	0	1.021	0	0	0	0	0	0.969	0.987	0	0.862	0	0	0	2	0	0	0.948	1.073
ENSMUSG00000100775	NA	predicted gene 29107 [Source:MGI Symbol;Acc:MGI:5579813]	NA	-	-	NA	NA	0	3.331	0	1.923	0.947	1.391	0	0.917	0.99	1.443	0	1.552	0	0	0.95	0.996	1.001	1.526	2.031	0	0	0	0	0	0	0.987	0.957	2.347	0.919	0.89	1.514	1	1.001	0.938	0.948	1.073
ENSMUSG00000101226	NA	predicted gene, 20954 [Source:MGI Symbol;Acc:MGI:5434309]	NA	-	-	NA	NA	0	0	0.965	0	0	0	0	0	0.99	0.895	0	0	0	0	0	0	0	0	0	0	0	0	0	0	0	0	0	0	0	0	0	0	0	0	0	0
ENSMUSG00000026255	Efhd1	EF hand domain containing 1	98363	1	87264352	-	-	5.037	5.014	5.18	4.899	4.291	4.037	4.209	4.085	3.441	4.315	4.87	4.475	4.672	5.711	5.545	4.9	4.809	4.913	5.288	5.942	5.5	5.669	5.018	4.773	5.186	5.222	4.87	5.209	4.794	4.482	4.85	4.954	4.395	5.233	4.941	4.721
ENSMUSG00000089821	NA	EF hand domain containing 1, opposite strand [Source:MGI Symbol;Acc:MGI:4413444]	NA	-	-	NA	NA	3.013	3.331	2.939	3.078	1.514	3.188	2.289	1.873	1.984	3.126	2.554	2.543	3.136	4.117	3.713	3.453	3.001	2.511	3.036	4.181	3.978	3.547	2.456	2.102	3.402	3.435	3.244	3.063	2.666	1.832	3.225	2.807	2.002	3.344	2.907	3.125
ENSMUSG00000026158	Ogfrl1	opioid growth factor receptor-like 1	70155	1	23366423; 23366435	-	-	7.851	7.733	7.807	7.597	7.508	7.594	7.551	7.494	7.687	7.652	7.82	7.594	7.862	7.881	7.893	7.419	7.181	7.576	7.467	7.725	7.238	7.485	7.649	7.827	7.552	7.449	7.331	7.319	7.093	7.208	7.293	7.294	7.241	7.204	7.295	7.185
ENSMUSG00000097920	NA	predicted gene 7784 [Source:MGI Symbol;Acc:MGI:3645448]	NA	-	-	NA	NA	0	0.867	0.965	1.516	0.947	1.391	1.969	2.661	2.305	0.895	1.972	0	2.447	1.738	0	0.996	0	1.526	1.612	1.592	2.837	0	2.126	1.068	2.532	2.784	1.528	0.862	0	0	1.514	1	1.001	0.938	2.237	1.073
ENSMUSG00000099503	Gm28822	predicted gene 28822	105243890	1	23574586	NA	NA	0	0	0.965	0	0	0	0	0	0	0	0	0	0	0	0	0	0	0	0	0	0	0	0	0	0	0	0.957	0	0.919	0	0	0	1.001	0.938	0	0
ENSMUSG00000026156	B3gat2	beta-1,3-glucuronyltransferase 2 (glucuronosyltransferase S)	280645	1	23761925	51501100	Mannose type O-glycan biosynthesis,Metabolic pathways	9.341	9.337	9.36	9.353	9.34	9.453	9.151	9.212	9.234	9.443	9.411	9.516	9.447	9.423	9.42	9.355	9.328	9.492	9.354	9.28	9.079	9.302	9.392	9.311	9.831	9.782	9.805	9.799	9.801	9.854	9.75	9.695	9.673	9.851	9.896	9.778
ENSMUSG00000073481	Mtarc2	mitochondrial amidoxime reducing component 2	67247	1	184813065	-	-	9.136	9.149	9.082	9.091	9.028	9.018	9.26	9.102	9.258	9.137	9.132	9.272	8.848	8.914	8.69	8.563	8.746	8.499	8.908	8.888	9.258	8.869	8.841	8.951	9.86	9.892	9.824	9.585	9.543	9.527	9.638	9.704	9.554	9.693	9.616	9.645
ENSMUSG00000088559	Mir1981	microRNA 1981	100316821	1	184822406	-	-	0.914	2.356	2.266	2.239	1.92	1.391	2.289	1.873	2.568	2.622	1.56	1.962	1.08	1.738	1.925	2.316	2.586	0	3.206	1.006	3.438	1.129	0	0	3.265	3.882	2.253	2.094	2.856	2.614	3.361	1	2.002	2.221	2.716	2.93
ENSMUSG00000039349	C130074G19Rik	RIKEN cDNA C130074G19 gene	226777	1	184871925	-	-	6.379	6.263	6.5	6.027	5.623	6.128	5.89	6	5.787	5.829	5.894	5.857	6.01	5.577	5.807	5.748	5.131	5.436	4.498	5.333	5.196	5.194	5.331	4.773	7.025	6.892	6.99	6.745	6.591	6.728	6.16	6.149	6.111	6.214	6.418	6.498
ENSMUSG00000026587	Astn1	astrotactin 1	11899	1	158362303	-	-	3.163	3.74	2.527	5.028	4.598	4.753	4.209	4.159	4.302	4.115	4.549	4.537	1.08	1.738	0.95	3.163	2.001	2.251	3.036	2.594	3.438	3.547	3.472	3.29	2.753	2.563	2.924	4.047	3.173	3.787	3.225	3.322	3.462	3.689	4.069	2.436
ENSMUSG00000103762	NA	predicted gene, 37861 [Source:MGI Symbol;Acc:MGI:5611089]	NA	-	-	NA	NA	3.423	3.208	1.948	2.718	3.226	3.805	3.961	3.648	3.681	3.126	2.967	3.125	3.136	3.525	0.95	3.694	1.586	2.251	3.206	3.01	3.733	2.523	2.126	3.29	1.953	2.563	3.093	2.915	1.877	1.437	2.495	3	2.002	1.905	3.602	2.436
ENSMUSG00000103971	NA	predicted gene, 37679 [Source:MGI Symbol;Acc:MGI:5610907]	NA	-	-	NA	NA	0.914	0	0.965	0.949	1.514	0.857	0	0	0	0	0	1.962	0	0	0	0.996	0	0	1.021	0	1.157	0	1.085	0	0	0	0	0	0	0.89	0	1.585	0	0	0	0
ENSMUSG00000102508	NA	predicted gene, 37367 [Source:MGI Symbol;Acc:MGI:5610595]	NA	-	-	NA	NA	0	0	1.538	0.949	0.947	0.857	0	0.917	0.99	0	0.981	0.975	1.08	0	0.95	0.996	1.001	0	1.021	0	0	0	0	0	0	0	0	1.398	1.476	0	0.947	2	0	0	0	1.073
ENSMUSG00000102618	NA	predicted gene, 37848 [Source:MGI Symbol;Acc:MGI:5611076]	NA	-	-	NA	NA	3.643	0	1.538	1.516	0	1.78	0	0.917	0	0	0.981	0	0	0	0	0	0	0	0	1.006	1.157	1.755	0	0	0	0	0.957	1.398	0.919	0	0	0	1.587	1.501	0	1.681
ENSMUSG00000026620	Mark1	MAP/microtubule affinity regulating kinase 1	226778	1	184896423; 184896788	-	-	7.592	7.523	7.225	6.973	6.871	7.167	6.901	6.76	6.564	7.306	7.405	7.359	8.049	8.212	8.3	7.826	7.702	7.54	7.21	7.191	6.925	7.165	7.242	7.4	8.671	8.532	8.385	8.099	8.125	8.161	8.154	7.93	7.829	8.135	7.991	8.06
ENSMUSG00000102784	NA	predicted gene, 38251 [Source:MGI Symbol;Acc:MGI:5611479]	NA	-	-	NA	NA	3.834	3.444	4.255	3.365	3.9	3.311	3.547	3.304	3.681	3.386	3.288	3.761	4.317	4.017	3.607	3.694	3.586	3.241	2.842	2.594	2.565	3.686	4.156	3.708	3.848	3.975	4.617	4.476	4.426	4.033	4.146	4.248	4.395	4.338	4.421	4.221
ENSMUSG00000103478	NA	RIKEN cDNA 4930433J02 gene [Source:MGI Symbol;Acc:MGI:1921914]	NA	-	-	NA	NA	0	0	0.965	0	0	0	0	0	0	0	0	0	0	0	0	0	0	0	1.612	0	0	0	2.456	0	0	0	0	0	0	0	0	0	0	0	0.948	0
ENSMUSG00000104461	NA	predicted gene, 37662 [Source:MGI Symbol;Acc:MGI:5610890]	NA	-	-	NA	NA	0	0	0	0	0	0	0	0	0	0	0.981	0	0	0	0	0.996	0	0	0	0	0	0	0	0	0.969	0	0	0	0	0	0	0	0	0	0	0
ENSMUSG00000026155	Smap1	small ArfGAP 1	98366	1	23844824; 23845624	4144	Endocytosis	9.974	9.985	10.013	9.922	9.958	10.079	9.858	9.942	9.868	10.107	10.04	10.174	10.087	10.114	10.104	10.001	9.999	10.142	9.995	9.909	9.707	9.936	10.058	9.992	10.497	10.441	10.449	10.45	10.469	10.471	10.375	10.354	10.381	10.425	10.492	10.437
ENSMUSG00000026154	Sdhaf4	succinate dehydrogenase complex assembly factor 4	68002	1	23995938	-	-	7.155	7.49	7.11	7.036	7.32	7.192	7.325	6.948	7.013	7.104	7.21	7.14	7.494	7.432	7.367	7.547	7.341	7.576	7.159	6.918	7.023	7.301	7.514	7.241	7.602	7.653	7.535	7.63	7.556	7.958	7.731	7.693	7.654	7.743	7.668	7.785
ENSMUSG00000102495	NA	predicted gene, 26524 [Source:MGI Symbol;Acc:MGI:5477018]	NA	-	-	NA	NA	5.113	5.399	4.633	5.22	5.596	5.229	5.386	4.878	4.373	5.035	4.87	4.996	5.28	5.504	5.486	5.578	5.249	5.745	5.288	4.818	5.043	5.285	5.41	5.084	5.462	5.807	5.615	5.416	5.297	6.06	5.649	5.614	5.647	5.519	5.387	5.867
ENSMUSG00000073530	Pappa2	pappalysin 2	23850	1	158711734	-	-	0.914	0.867	0	0	0.947	2.086	0	0	0	0	0	1.552	1.08	0	0	0	0	0	1.612	1.006	0	1.129	1.085	0	0.969	0	0	1.398	0	1.437	0	0	0	0	0.948	0
ENSMUSG00000047661	1600012P17Rik	RIKEN cDNA 1600012P17 gene	72025	1	158967700	NA	NA	0	0	0	0	0	0	0	0	0	0	0	0	0	0	0	0	0	0	0	0	0	0	1.085	0	0	0	0	0	0	0	0	0	1.001	0	0.948	0
ENSMUSG00000061992	NA	predicted pseudogene 4953 [Source:MGI Symbol;Acc:MGI:3647627]	NA	-	-	NA	NA	0	0	0	0	0	0.857	0.979	0	0	0	0	0	1.08	0	0	1.995	0	0	1.021	0	0	1.129	1.085	0	0	0	0	0	0	0	1.514	0	0	0	0	0
ENSMUSG00000104169	NA	predicted gene 7430 [Source:MGI Symbol;Acc:MGI:3644532]	NA	-	-	NA	NA	0	0.867	0	0	0	0	0	0	0	0	0	0	0	0	0	0	0	0	1.021	0	0	0	0	0	0	0	0.957	0	0.919	0	0	0	0	0	0	0
ENSMUSG00000038305	Spats2l	spermatogenesis associated, serine-rich 2-like	67198	1	57774860; 57845570	-	-	5.499	5.12	5.18	4.544	4.941	5.098	5.352	5.258	4.838	4.597	4.963	4.858	5.15	4.8	5.424	4.241	4.461	4.721	5.432	5.055	4.678	5.098	5.554	4.937	6.552	6.296	6.6	6.313	5.881	5.905	5.916	6.066	5.675	5.829	5.728	5.867
ENSMUSG00000091283	NA	predicted gene 17234 [Source:MGI Symbol;Acc:MGI:4938061]	NA	-	-	NA	NA	1.469	0	1.538	0	0.947	1.391	0	0	0	0	0	0	1.08	1.116	0	0	0	0.956	0	1.592	0	1.129	0	1.068	0.969	0	0	0.862	1.476	1.437	2.236	0	1.001	0	1.515	0
ENSMUSG00000054770	Kctd18	potassium channel tetramerisation domain containing 18	51960	1	57955100	-	-	11.175	11.244	11.22	10.821	10.82	10.94	10.835	10.948	10.868	10.85	10.877	10.749	11.214	11.169	11.091	10.994	10.933	11.031	10.975	10.901	10.687	10.794	10.852	10.881	11.811	11.812	11.695	11.449	11.399	11.432	11.377	11.392	11.376	11.361	11.383	11.373
ENSMUSG00000026039	Sgo2a	shugoshin 2A	68549	1	57985339; 57995973	-	-	11.618	11.656	11.644	11.22	11.232	11.341	11.224	11.333	11.267	11.204	11.235	11.169	11.626	11.602	11.522	11.372	11.338	11.449	11.303	11.23	10.97	11.126	11.198	11.233	12.192	12.246	12.141	11.824	11.746	11.814	11.71	11.694	11.701	11.71	11.72	11.717
ENSMUSG00000040782	Cop1	COP1, E3 ubiquitin ligase	26374	1	159232199	411504120	p53 signaling pathway,Ubiquitin mediated proteolysis	10.91	10.867	10.965	10.796	10.801	10.94	10.681	10.756	10.725	10.899	10.873	10.854	10.885	10.787	10.645	10.964	10.916	10.935	10.904	10.791	10.499	10.748	10.843	10.843	11.124	11.218	11.049	11.308	11.382	11.322	11.28	11.193	11.292	11.251	11.236	11.256
ENSMUSG00000103572	NA	predicted gene, 37115 [Source:MGI Symbol;Acc:MGI:5610343]	NA	-	-	NA	NA	6.454	6.63	6.801	6.42	6.764	6.62	6.544	6.885	6.787	6.849	6.649	6.664	6.261	6.469	6.326	6.888	6.702	7.019	6.58	6.712	6.424	6.332	6.23	6.732	6.692	6.701	7.123	7.211	6.813	7.077	7.131	6.954	7.047	7.131	7.234	7.023
ENSMUSG00000103186	NA	predicted gene, 37088 [Source:MGI Symbol;Acc:MGI:5610316]	NA	-	-	NA	NA	4.53	4.318	4.021	3.81	4.147	4.708	3.769	4.834	5.067	4.434	5.093	3.277	4.672	4.382	4.296	4.851	4.756	4.499	4.287	4.534	2.229	2.523	4.618	4.032	4.893	5.222	4.56	5.143	4.698	4.824	4.983	4.392	4.325	4.964	4.357	4.04
ENSMUSG00002074853	NA		NA	-	-	NA	NA	4.687	4.318	4.021	4.072	2.907	3.886	4.283	3.926	4.68	2.977	3.425	4.122	4.395	4.461	4.547	4.081	3.171	4.163	4.74	4.011	3.86	2.19	3.472	4.449	5.224	4.729	4.87	3.54	4.165	3.118	4.703	4.954	4.91	3.881	4.541	3.94
ENSMUSG00000105399	Mir1843b	microRNA 1843b	100628622	1	159340357	-	-	4.53	3.985	3.742	3.81	2.716	3.424	4.131	3.747	4.228	2.405	3.136	3.654	4.234	4.017	4.152	3.801	2.809	4.085	4.498	3.711	3.438	1.755	3.318	3.118	4.746	4.434	4.239	2.915	3.845	2.969	4.289	4.7	4.703	3.344	4.147	3.589
ENSMUSG00000103289	NA	predicted gene, 31256 [Source:MGI Symbol;Acc:MGI:5590415]	NA	-	-	NA	NA	0	0	1.538	2.239	1.92	0	0.979	0	0	0	0.981	0.975	2.118	0	1.925	0.996	0	0.956	0	1.006	1.79	1.129	0	1.068	1.953	1.98	1.935	0.862	1.877	0	1.514	2.322	1.587	0.938	1.515	0
ENSMUSG00000039318	Rab3gap2	RAB3 GTPase activating protein subunit 2	98732	1	185204167	-	-	11.116	11.104	11.159	11.157	11.238	11.049	10.831	10.827	10.766	10.857	10.889	10.82	10.745	10.747	10.867	10.747	10.781	10.697	10.157	10.324	10.19	10.4	10.289	10.397	11.555	11.529	11.549	11.546	11.573	11.498	11.019	10.969	10.984	11.149	11.14	11.169
ENSMUSG00002075146	NA	small nucleolar RNA, H/ACA box 36B [Source:HGNC Symbol;Acc:HGNC:32629]	NA	-	-	NA	NA	1.869	1.796	1.538	0.949	2.237	1.78	1.558	0.917	1.984	1.839	1.972	1.962	1.69	0	1.518	1.58	0	1.933	0	1.592	0	1.129	2.126	1.676	1.543	2.784	2.253	2.915	2.448	2.802	3.361	1.585	0	2.221	1.921	1.681
ENSMUSG00000105770	Mir664	microRNA 664	100316737	1	185242974	-	-	1.469	1.405	1.538	0.949	1.92	1.78	1.558	0.917	1.984	1.443	1.972	0	1.69	1.116	1.518	1.58	0	1.933	0	0	0	1.129	2.126	1.676	1.543	2.301	1.528	2.749	1.877	2.397	2.236	1	0	2.221	1.921	1.681
ENSMUSG00000103613	Gm34882	predicted gene, 34882	102638281	1	-	NA	NA	6.632	6.951	6.589	6.897	7.16	6.87	6.385	6.097	6.579	6.484	6.649	6.505	6.613	6.243	6.514	6.501	6.541	6.304	5.947	5.766	5.847	6.151	6.208	5.99	7.295	7.071	7.421	7.006	7.374	7.04	6.751	6.741	6.703	6.982	6.894	6.922
ENSMUSG00000063558	Aox1	aldehyde oxidase 1	11761	1	58029968	2.80004e+42	Drug metabolism - cytochrome P450,JAK-STAT signaling pathway,Metabolic pathways,Nicotinate and nicotinamide metabolism,Retinol metabolism,Tryptophan metabolism,Tyrosine metabolism,Valine, leucine and isoleucine degradation,Vitamin B6 metabolism	5.185	5.014	5.423	5.028	5.105	4.837	3.769	4.741	4.15	5.144	4.918	4.858	4.957	4.971	5.187	4.517	4.645	4.614	4.847	4.655	4.745	4.629	5.206	4.52	5.186	4.881	5.201	5.176	4.747	4.908	5.538	5.459	4.957	5.124	5.355	5.138
ENSMUSG00000026153	Fam135a	family with sequence similarity 135, member A	68187	1	24010757	-	-	9.476	9.528	9.537	9.312	9.367	9.344	9.387	9.441	9.487	9.563	9.559	9.525	10.22	10.218	10.111	10.112	9.97	10.197	10.243	10.297	9.792	10.116	10.277	10.216	10.255	10.245	10.177	10.232	10.168	10.135	10.333	10.39	10.419	10.27	10.359	10.329
ENSMUSG00000102398	NA	predicted gene, 37580 [Source:MGI Symbol;Acc:MGI:5610808]	NA	-	-	NA	NA	0.914	2.103	1.538	0	0.947	1.78	0.979	0.917	2.305	2.149	0.981	1.552	2.118	3.665	2.912	2.316	3.461	2.922	2.031	1.592	2.229	2.19	2.456	2.923	3.265	2.784	0	2.562	2.448	2.397	2.715	1.585	2.324	1.501	2.496	2.704
ENSMUSG00000026409	Pfkfb2	6-phosphofructo-2-kinase/fructose-2,6-biphosphatase 2	18640	1	130689042; 130692254; 130697016	5.1011e+16	AMPK signaling pathway,Fructose and mannose metabolism,Metabolic pathways,Thyroid hormone signaling pathway	8.561	8.61	8.665	8.412	8.519	8.474	8.57	8.655	8.714	8.553	8.284	8.542	8.154	8.177	8.18	8.423	8.296	8.177	8.376	8.315	8.555	8.514	8.284	8.551	8.782	8.834	8.832	8.755	8.783	8.865	9.133	8.963	8.888	9.032	8.938	8.955
ENSMUSG00000015829	Tnr	tenascin R	21960	1	159523768	4.15105e+23	ECM-receptor interaction,Focal adhesion,Human papillomavirus infection,MicroRNAs in cancer,PI3K-Akt signaling pathway	2.846	1.405	2.266	0	2.237	1.391	0.979	1.873	2.79	1.839	1.972	1.962	0	1.738	2.241	1.995	0	2.251	1.021	2.008	2.229	1.755	2.725	2.697	1.953	1.98	0.957	2.749	2.191	2.614	3.074	2.322	2.587	2.889	2.496	3.589
ENSMUSG00000103225	NA	predicted gene, 37731 [Source:MGI Symbol;Acc:MGI:5610959]	NA	-	-	NA	NA	0	0	0	0	0	0	0.979	0	0	0.895	0	0	0	0	0	0	0	0.956	0	0	1.79	0	0	0	0	0	0	0	0	0	0.947	0	1.001	0	0	1.073
ENSMUSG00000046404	Yod1	YOD1 deubiquitinase	226418	1	130717326	4141	Protein processing in endoplasmic reticulum	8.22	8.189	8.41	8.218	8.179	8.335	8.482	8.623	8.367	8.329	8.293	8.281	8.114	7.845	7.842	8.236	8.084	8.324	8.416	8.373	7.99	8.235	8.483	8.522	8.472	8.599	8.568	8.702	8.771	8.627	9.097	8.936	8.939	8.809	8.856	8.774
ENSMUSG00000104515	NA	predicted gene, 37163 [Source:MGI Symbol;Acc:MGI:5610391]	NA	-	-	NA	NA	2.846	1.796	3.521	2.239	3.075	3.053	3.285	2.443	3.566	2.622	2.554	3.277	2.118	3.001	2.912	2.316	3.323	3.724	2.355	3.01	2.837	3.022	2.126	3.708	3.114	2.977	3.093	2.562	3.023	3.597	3.601	3.459	3.172	3.881	3.602	3.125
ENSMUSG00000073528	NA	predicted gene 10530 [Source:MGI Symbol;Acc:MGI:3641765]	NA	-	-	NA	NA	0	0	0	0	0	0	0	0	0	0.895	0.981	0	1.08	0	0	0	0	0.956	0	0	0	0	0	0	0	0	0	0	0	0	0	0	0	0	0	0
ENSMUSG00000042510	AA986860	expressed sequence AA986860	212439	1	130731975	-	-	5.149	5.282	4.839	4.899	5.48	5.432	5.282	5.291	5.708	5.072	5.635	5.343	4.957	5.218	5.455	5.485	5.394	5.77	6.886	6.725	7.064	6.8	6.412	6.454	5.068	4.881	5.5	5.573	5.423	5.776	6.593	6.554	6.378	6.428	6.337	6.725
ENSMUSG00000099556	NA	predicted gene 28857 [Source:MGI Symbol;Acc:MGI:5579563]	NA	-	-	NA	NA	1.869	1.796	2.527	1.923	2.237	1.78	2.289	1.873	2.305	0.895	1.972	2.764	2.118	2.171	2.241	2.579	2.809	2.251	3.497	3.332	4.187	3.219	3.318	3.118	2.945	1.98	1.935	2.562	2.448	2.142	3.601	3	2.324	2.221	3.487	3.45
ENSMUSG00000100106	Gm28856	predicted gene 28856	433347	1	130766383	NA	NA	2.846	1.796	2.266	0.949	2.496	1.78	0.979	2.851	2.982	2.149	0.981	0.975	3.308	2.171	2.241	2.994	2.809	3.241	2.619	3.917	2.229	2.794	2.725	3.29	1.953	0	2.733	3.063	3.173	1.832	3.486	3.585	3.588	3.468	2.496	4.721
ENSMUSG00000090394	4930523C07Rik	RIKEN cDNA 4930523C07 gene	67647	1	160044379	-	-	2.182	1.405	2.527	0.949	3.226	1.78	1.558	2.186	3.566	1.839	2.775	1.552	2.941	1.116	0.95	0	1.586	2.251	0	1.006	1.79	1.129	0	1.676	3.114	1.98	2.253	2.094	2.448	2.397	0.947	2.807	2.324	0.938	0	2.108
ENSMUSG00000064294	Aox3	aldehyde oxidase 3	71724	1	58113135	2.80004e+42	Drug metabolism - cytochrome P450,JAK-STAT signaling pathway,Metabolic pathways,Nicotinate and nicotinamide metabolism,Retinol metabolism,Tryptophan metabolism,Tyrosine metabolism,Valine, leucine and isoleucine degradation,Vitamin B6 metabolism	3.013	2.356	2.527	3.604	2.716	3.311	3.662	3.168	4.44	3.796	3.666	3.86	2.118	1.738	1.518	3.9	3.702	2.511	4.361	4.47	4.086	4.405	4.406	4.032	1.953	1.98	2.253	3.54	3.845	4.033	4.703	4.322	4.003	4.127	4.941	4.133
ENSMUSG00000026729	4930562F07Rik	RIKEN cDNA 4930562F07 gene	75255	1	160074734	NA	NA	0.914	0	1.538	0.949	0.947	0	0	0.917	0.99	0	0	0	0	0	0	0	1.586	0.956	0	0	1.79	0	0	0	0.969	0.987	0.957	0.862	1.476	1.437	0	1	1.001	0	0	0
ENSMUSG00000026415	Fcamr	Fc receptor, IgA, IgM, high affinity	64435	1	130800901	-	-	0.914	1.405	0.965	0.949	1.514	0	1.558	1.473	0.99	1.443	0	2.282	1.69	1.116	0.95	1.995	0	1.933	3.206	3.18	3.438	3.686	2.456	2.43	0.969	1.98	0.957	1.788	1.877	1.437	3.074	2.585	1.587	1.501	3.487	2.436
ENSMUSG00000026618	Iars2	isoleucine-tRNA synthetase 2, mitochondrial	381314	1	185286641	970	Aminoacyl-tRNA biosynthesis	11.383	11.428	11.431	11.392	11.398	11.319	11.364	11.299	11.244	11.43	11.444	11.428	11.462	11.488	11.452	11.275	11.286	11.355	11.243	11.164	11.103	11.175	11.196	11.192	11.7	11.701	11.716	11.687	11.73	11.731	11.738	11.603	11.568	11.68	11.669	11.723
ENSMUSG00000086706	NA	predicted gene 15848 [Source:MGI Symbol;Acc:MGI:3802054]	NA	-	-	NA	NA	1.469	0	1.538	0	0	0	0	0	1.984	0	0	0.975	0	1.738	0.95	0	1.586	0	1.612	1.006	2.229	0	1.698	1.676	0.969	0	0	0	0	0	1.514	0	1.001	1.501	2.496	1.073
ENSMUSG00000104368	2010103J01Rik	RIKEN cDNA 2010103J01 gene	69889	1	-	NA	NA	4.637	4.859	4.74	4.986	4.652	5.098	4.818	4.692	5.15	4.957	5.008	5.08	4.234	4.606	4.296	4.8	4.645	4.957	4.563	4.965	3.978	4.484	4.618	4.214	4.983	5.103	5.307	5.075	5.087	4.908	5.104	4.459	4.91	4.964	4.541	4.78
ENSMUSG00000065581	Mir194-1	microRNA 194-1	387189	1	185313318	5206	MicroRNAs in cancer	2.182	3.444	3.521	3.228	2.237	2.553	3.662	2.186	3.151	3.126	1.972	1.962	3.136	2.171	3.08	2.994	3.461	3.241	2.031	3.01	1.157	2.794	3.146	2.923	2.532	3.146	3.244	3.198	3.173	3.695	2.715	3.322	3.002	3.788	2.716	2.108
ENSMUSG00000065562	Mir215	microRNA 215	387211	1	185313580	5206	MicroRNAs in cancer	3.538	3.331	3.521	3.49	3.807	3.529	2.964	3.428	4.15	3.704	3.136	3.761	3.136	2.774	3.08	3.694	3.809	3.503	3.036	3.332	2.565	3.219	2.456	2.43	3.265	3.783	3.826	3.063	3.023	2.969	3.806	3.459	3.91	3.689	3.226	3.589
ENSMUSG00000102526	NA	predicted gene, 37785 [Source:MGI Symbol;Acc:MGI:5611013]	NA	-	-	NA	NA	4.829	4.589	5.061	4.36	4.941	4.795	4.209	4.535	4.373	4.491	3.965	4.809	3.952	4.382	3.231	3.993	4.809	4.499	3.359	4.655	3.593	3.93	2.951	4.214	4.399	4.559	4.774	5.497	4.541	5.064	4.703	5.129	4.588	4.831	4.896	4.595
ENSMUSG00000026417	Pigr	polymeric immunoglobulin receptor	18703	1	130826683	4672	Intestinal immune network for IgA production	0.914	0	0	0	1.514	0	0	0	0	0	0	0.975	0	0	0	0	1.001	1.526	0	1.592	1.157	1.129	0	0	0	0	0.957	0	0	1.437	0	2.322	0	0	0.948	0
ENSMUSG00000026725	Tnn	tenascin N	329278	1	160085031	4.15105e+23	ECM-receptor interaction,Focal adhesion,Human papillomavirus infection,MicroRNAs in cancer,PI3K-Akt signaling pathway	2.182	1.405	0.965	1.516	1.514	2.739	1.558	2.851	3.441	2.405	2.967	2.282	1.69	0	1.925	2.316	2.586	1.933	3.206	3.18	3.438	3.022	1.698	3.443	1.953	1.98	1.528	2.915	1.877	3.491	1.92	1.585	1.587	2.221	2.716	2.436
ENSMUSG00000042474	Fcmr	Fc fragment of IgM receptor	69169	1	130865776	-	-	0	0	0	0	0	0	0	0	0	0	0	0	0	0	0	0	0	0	0	0	0	0	0	0	0	0	0	0	0	0	0	1	1.001	0	0	0
ENSMUSG00000038242	Aox4	aldehyde oxidase 4	71872	1	58210396	2.80004e+42	Drug metabolism - cytochrome P450,JAK-STAT signaling pathway,Metabolic pathways,Nicotinate and nicotinamide metabolism,Retinol metabolism,Tryptophan metabolism,Tyrosine metabolism,Valine, leucine and isoleucine degradation,Vitamin B6 metabolism	2.439	2.759	2.747	3.81	3.362	2.553	3.285	3.168	3.887	4.115	2.775	3.761	2.447	2.504	3.231	2.994	3.001	2.731	3.622	2.594	3.593	2.19	2.456	3.582	2.532	2.977	1.528	3.638	3.654	2.802	4.289	3.7	3.324	4.338	4.069	3.715
ENSMUSG00000089822	NA	predicted gene 15759 [Source:MGI Symbol;Acc:MGI:3783202]	NA	-	-	NA	NA	3.921	4.058	4.325	4.36	3.807	3.963	4.484	3.747	4.228	3.5	3.666	3.414	3.136	3.001	1.518	3.315	3.461	3.09	3.945	3.818	2.229	4.405	2.951	3.708	3.749	3.298	2.733	4.184	4.301	4.482	3.707	4	4.003	4.684	4.069	4.383
ENSMUSG00000026617	Bpnt1	3'(2'), 5'-bisphosphate nucleotidase 1	23827	1	185332158	92001100	Metabolic pathways,Sulfur metabolism	10.263	10.142	10.342	10.452	10.466	10.397	10.377	10.433	10.454	10.476	10.51	10.498	10.266	10.385	10.295	10.539	10.552	10.657	10.442	10.37	10.439	10.456	10.563	10.589	10.619	10.573	10.444	10.949	10.875	10.909	10.783	10.716	10.681	10.822	10.768	10.79
ENSMUSG00000058267	Mrps14	mitochondrial ribosomal protein S14	64659	1	160195214; 160195331	3010	Ribosome	10.142	10.204	10.209	10.233	10.193	10.102	10.115	10.054	10.059	10.179	10.098	10.166	10.326	10.352	10.095	10.382	10.42	10.413	10.012	10.02	9.965	10.11	10.171	10.275	10.482	10.544	10.534	10.614	10.629	10.642	10.622	10.442	10.498	10.523	10.605	10.643
ENSMUSG00000097261	NA	RIKEN cDNA 4930532G15 gene [Source:MGI Symbol;Acc:MGI:1922432]	NA	-	-	NA	NA	3.921	3.985	4.392	4.072	4.421	4.465	4.353	4.535	4.838	3.964	4.286	3.86	4.317	4.674	3.368	4.081	3.908	4.085	4.563	3.818	3.86	4.039	4.683	4.449	4.188	4.297	4.088	4.806	4.595	4.482	4.703	4.7	4.861	4.463	4.984	4.383
ENSMUSG00000026420	Il24	interleukin 24	93672	1	130882073	40600406104630	Cytokine-cytokine receptor interaction,JAK-STAT signaling pathway,Viral protein interaction with cytokine and cytokine receptor	0	0	0	0	0	0	0	0	0	0	0	0	0	0	0	0	0	0	0	0	0	0	0	0	0	0.987	0	0	0	0.89	0	1	0	0	0	1.073
ENSMUSG00000014226	Cacybp	calcyclin binding protein	12301	1	160202366	4310	Wnt signaling pathway	12.841	12.794	12.859	12.793	12.741	12.813	12.718	12.806	12.701	12.834	12.843	12.789	12.736	12.789	12.446	12.877	12.775	12.935	12.402	12.4	12.101	12.424	12.6	12.66	12.753	12.864	12.72	13.157	13.157	13.089	12.788	12.78	12.785	12.914	12.92	12.914
ENSMUSG00000103006	NA	RIKEN cDNA 4933417C20 gene [Source:MGI Symbol;Acc:MGI:1918378]	NA	-	-	NA	NA	4.916	5.12	4.687	5.325	4.598	5.32	5.047	5.475	4.98	5.43	4.822	5.474	5.057	5.075	4.76	4.947	5.287	5.083	4.126	4.818	4.37	4.629	4.551	4.652	5.108	5.497	5.374	5.24	5.009	4.949	5.252	5.491	5.09	4.921	5.355	5.092
ENSMUSG00000026416	Il20	interleukin 20	58181	1	130906984	40600406104630	Cytokine-cytokine receptor interaction,JAK-STAT signaling pathway,Viral protein interaction with cytokine and cytokine receptor	0	0	0	0	0	0	0.979	0	0	0	0	0	0	0	0	0	1.586	0	0	0	0	0	0	0	0	0	0	0	0	0	0	0	0	0	0	0
ENSMUSG00000079554	Aox2	aldehyde oxidase 2	213043	1	58278325	2.80004e+42	Drug metabolism - cytochrome P450,JAK-STAT signaling pathway,Metabolic pathways,Nicotinate and nicotinamide metabolism,Retinol metabolism,Tryptophan metabolism,Tyrosine metabolism,Valine, leucine and isoleucine degradation,Vitamin B6 metabolism	2.182	2.103	2.266	1.923	2.716	2.739	3.422	1.873	1.571	1.443	1.972	1.962	1.69	1.738	2.241	2.994	1.001	3.09	2.355	3.18	3.264	2.19	3.318	2.923	1.953	1.98	1.935	1.398	2.666	2.969	3.074	2.585	2.587	3.208	1.515	1.681
ENSMUSG00000103839	NA	predicted gene, 37607 [Source:MGI Symbol;Acc:MGI:5610835]	NA	-	-	NA	NA	6.234	5.77	5.975	5.828	6.024	6.482	6.281	6.134	6.337	6.193	6.211	5.705	5.796	6.198	5.758	5.774	5.616	5.693	5.684	5.869	5.244	5.635	5.807	5.453	5.582	6.123	5.959	5.759	5.924	5.842	6.141	6.426	5.885	5.708	5.728	5.812
ENSMUSG00000016524	Il19	interleukin 19	329244	1	130932655	40600406104630	Cytokine-cytokine receptor interaction,JAK-STAT signaling pathway,Viral protein interaction with cytokine and cytokine receptor	0	0	0	0	0	0	0	0	0	0	0	0	0	0	0	1.58	1.001	0	0	0	0	1.755	1.085	1.068	0	0	0	0	0.919	0	0.947	0	0	0	0.948	0
ENSMUSG00000016529	Il10	interleukin 10	16153	1	131019844	4.06004e+108	African trypanosomiasis,Allograft rejection,Amoebiasis,Asthma,Autoimmune thyroid disease,C-type lectin receptor signaling pathway,Chagas disease,Cytokine-cytokine receptor interaction,FoxO signaling pathway,Inflammatory bowel disease,Intestinal immune network for IgA production,JAK-STAT signaling pathway,Leishmaniasis,Malaria,Pertussis,Staphylococcus aureus infection,Systemic lupus erythematosus,…	0	0	0	0.949	0	0	0	0	0.99	0.895	0	0.975	0	0	0	0	1.001	0.956	1.612	0	0	0	0	1.068	0.969	0	0	0	0.919	0	0	1	1.001	0	0	0
ENSMUSG00000026147	Col9a1	collagen, type IX, alpha 1	12839	1	24177609; 24195202	4.15105e+23	ECM-receptor interaction,Focal adhesion,Human papillomavirus infection,PI3K-Akt signaling pathway,Protein digestion and absorption	0	0.867	0	0.949	0	0	0	0.917	0.99	0	0	0	0	0	0	0	0	0	0	0	0	0	0	0	1.543	0.987	0.957	0	0.919	0	1.514	1	1.001	0	0	0
ENSMUSG00000016528	Mapkapk2	MAP kinase-activated protein kinase 2	17164	1	131053700	4.01004e+33	C-type lectin receptor signaling pathway,Cellular senescence,Kaposi sarcoma-associated herpesvirus infection,MAPK signaling pathway,Neurotrophin signaling pathway,VEGF signaling pathway,Viral carcinogenesis	8.983	9.135	8.98	8.821	9.025	8.848	9.235	9.246	9.301	9.222	9.293	9.226	9.429	9.431	9.677	9.257	9.376	9.339	9.506	9.624	9.771	9.682	9.469	9.616	10.016	9.972	10.008	9.684	9.672	9.751	9.653	9.739	9.731	9.699	9.821	9.715
ENSMUSG00000088705	NA	predicted gene, 25549 [Source:MGI Symbol;Acc:MGI:5455326]	NA	-	-	NA	NA	2.182	0.867	1.538	1.923	2.496	1.391	0.979	2.661	0.99	0.895	0.981	0	1.69	1.116	1.518	0.996	1.586	1.526	2.619	1.006	0	2.19	1.698	1.676	0.969	1.567	2.733	2.749	1.476	3.118	1.92	1.585	2.324	2.889	1.921	2.108
ENSMUSG00000102856	NA	predicted gene, 37084 [Source:MGI Symbol;Acc:MGI:5610312]	NA	-	-	NA	NA	5.995	6.134	5.997	5.78	6.449	6.077	6.149	5.939	6.652	6.069	6.007	5.857	6.475	6.411	6.275	6.143	6.287	5.794	6.625	7.033	6.424	6.414	6.624	6.436	6.77	6.819	6.695	6.902	6.564	6.488	6.823	6.554	6.957	6.78	6.552	6.74
ENSMUSG00002075689	NA	7SK RNA [Source:RFAM;Acc:RF00100]	NA	-	-	NA	NA	0	0	0	0	0	0	0	0	0	0	0.981	0.975	0	1.738	0	0	0	0	0	1.006	0	0	0	0	0	0	0.957	0	0	0	0.947	0	0	0	0	0
ENSMUSG00000051223	Bzw1	basic leucine zipper and W2 domains 1	66882	1	58392897	-	-	13.222	13.151	13.292	13.606	13.602	13.591	13.888	13.938	13.909	13.859	13.898	13.824	13.288	13.25	12.907	13.735	13.74	13.775	13.778	13.815	13.599	13.791	13.818	13.825	13.341	13.428	13.32	14.096	14.078	14.026	14.289	14.218	14.235	14.258	14.215	14.267
ENSMUSG00000016526	Dyrk3	dual-specificity tyrosine-(Y)-phosphorylation regulated kinase 3	226419	1	131128440	-	-	10.505	10.448	10.495	10.553	10.547	10.604	10.53	10.503	10.445	10.416	10.416	10.525	10.703	10.68	10.545	10.587	10.591	10.622	10.95	10.976	11.035	10.826	10.808	10.737	10.959	10.996	10.937	11.149	11.092	11.114	11.244	11.303	11.181	11.082	11.122	11.2
ENSMUSG00000026615	Eprs	glutamyl-prolyl-tRNA synthetase	107508	1	185363043	8.6001e+17	Aminoacyl-tRNA biosynthesis,Biosynthesis of cofactors,Metabolic pathways,Porphyrin and chlorophyll metabolism	13.898	13.908	13.922	13.871	13.86	13.852	13.631	13.64	13.593	13.68	13.708	13.706	13.784	13.804	13.757	13.771	13.759	13.813	13.31	13.33	13.309	13.375	13.323	13.318	14.166	14.173	14.144	14.258	14.25	14.286	13.944	13.918	13.944	14.007	13.958	13.982
ENSMUSG00000051295	9630028B13Rik	RIKEN cDNA 9630028B13 gene	319562	1	185429356	NA	NA	3.834	4.539	4.325	4.544	3.987	4.106	4.283	4.42	4.373	4.376	4.822	4.344	3.844	3.525	3.607	4.081	4.323	4.307	3.945	4.098	3.438	2.523	4.327	4.375	3.642	3.882	4.088	4.848	4.698	4.988	5.024	4.322	4.91	5.005	5.181	4.595
ENSMUSG00000118510	NA	predicted gene, 52958 [Source:MGI Symbol;Acc:MGI:6388838]	NA	-	-	NA	NA	0.914	0.867	0	0.949	0.947	0	0.979	0	0.99	1.443	0.981	0	1.69	0	0	1.58	0	0	1.612	1.006	0	0	1.085	1.676	0.969	0	0	0.862	1.476	1.437	0.947	0	0	0.938	2.237	1.073
ENSMUSG00000097615	Gm2061	predicted gene 2061	100039138	1	185447115	NA	NA	2.439	3.907	2.527	3.078	3.708	1.391	2.772	2.661	2.568	3.386	3.136	2.282	1.69	2.774	2.721	1.995	2.323	0.956	1.021	2.817	2.229	0	1.698	2.102	2.271	0.987	2.733	2.094	0	2.142	2.236	2.585	0	0.938	2.237	1.681
ENSMUSG00000026614	Slc30a10	solute carrier family 30, member 10	226781	1	185454847	-	-	4.637	4.377	4.325	3.81	4.598	3.963	4.283	4.42	3.788	4.788	4.052	4.411	3.462	3.665	4.152	2.801	3.171	3.503	3.622	3.917	2.837	3.93	3.318	2.923	4.746	4.559	4.166	3.897	2.448	3.491	3.486	3.7	0	3.468	3.487	3.297
ENSMUSG00000102185	NA	RIKEN cDNA 5033404E19 gene [Source:MGI Symbol;Acc:MGI:2149700]	NA	-	-	NA	NA	4.637	4.774	3.841	4.424	3.9	4.517	2.964	4.159	3.788	3.605	3.666	2.956	4.608	4.971	5.111	3.9	3.461	4.003	3.622	4.333	2.837	3.814	4.406	3.932	4.583	3.676	3.505	3.198	2.666	2.969	3.225	3.17	3.462	3.344	3.487	2.93
ENSMUSG00000102546	NA	predicted gene 9722 [Source:MGI Symbol;Acc:MGI:3646115]	NA	-	-	NA	NA	1.469	1.796	0.965	1.516	1.514	1.391	2.289	2.186	0.99	1.443	1.56	2.282	2.715	2.171	2.241	1.58	1.001	0	1.021	3.01	2.837	0	2.725	1.676	0.969	2.563	1.935	0.862	0	1.832	2.495	1	1.587	0	1.515	0
ENSMUSG00000039246	Lyplal1	lysophospholipase-like 1	226791	1	186087731	-	-	7.953	7.911	7.974	8.115	8.264	7.869	7.7	7.905	7.904	8.22	8.162	8.053	7.52	7.256	7.375	7.686	7.541	7.699	7.19	6.93	6.88	7.104	7.514	7.099	7.807	7.742	7.82	8.206	8.179	7.928	8.047	7.876	8.02	8.163	8.038	8.018
ENSMUSG00000103056	NA	predicted gene, 38268 [Source:MGI Symbol;Acc:MGI:5611496]	NA	-	-	NA	NA	2.657	2.759	2.527	3.49	2.907	3.424	3.285	3.168	2.568	2.81	1.972	2.282	1.08	3.665	3.492	1.58	1.001	2.922	2.031	1.592	2.229	2.19	2.126	2.43	3.265	2.977	2.253	3.063	2.666	2.142	3.225	3.585	2.81	0.938	3.708	2.704
ENSMUSG00000103449	NA	predicted gene, 37134 [Source:MGI Symbol;Acc:MGI:5610362]	NA	-	-	NA	NA	0	0	0	0	0	0	0	0	0	0	0	0	0	0	0.95	0	0	0	0	0	0	0	0	0	0	0	0	0	0	0	0	1	0	0	0	0
ENSMUSG00000103690	A730004F24Rik	RIKEN cDNA A730004F24 gene	320449	1	186511837	NA	NA	0.914	0	0	0	0.947	0	0	0	0	0	0	0	0	0	0	0	0	0	0	0	1.157	0	1.085	0	0	0.987	0	0	0	0	0	0	0	1.501	0	0
ENSMUSG00000048000	Gigyf2	GRB10 interacting GYF protein 2	227331	1	87326997	-	-	11.993	11.994	12.094	11.978	11.96	11.957	11.753	11.886	11.801	11.929	11.889	11.914	11.94	11.888	12.031	11.872	11.87	11.932	11.785	11.792	11.744	11.879	11.819	11.843	12.395	12.396	12.416	12.229	12.208	12.21	12.077	12.056	12.121	12.151	12.157	12.187
ENSMUSG00000119117	Gm22549	predicted gene, 22549	115487582	1	-	-	-	4.003	3.907	3.742	2.718	3.075	3.188	3.662	3.304	3.788	3.796	4.134	3.414	3.952	3.792	3.231	4.081	3.702	3.916	3.359	3.18	2.837	3.547	3.854	2.43	3.749	4.145	4.239	3.816	3.654	3.254	3.986	3.907	3.81	3.344	3.708	3.589
ENSMUSG00000079436	Kcnj13	potassium inwardly-rectifying channel, subfamily J, member 13	100040591	1	87384576	4974	Protein digestion and absorption	6.284	6.492	6.288	6.389	6.234	6.429	6.299	6.256	6.487	6.749	6.517	6.12	5.96	5.892	5.854	6.183	6.428	6.371	6.483	6.278	6.2	6.051	6.251	6.472	6.651	6.259	6.721	6.595	6.312	6.62	6.463	6.7	6.934	6.681	6.727	6.813
ENSMUSG00002076368	NA	U6 spliceosomal RNA [Source:RFAM;Acc:RF00026]	NA	-	-	NA	NA	1.869	2.924	2.527	3.49	2.907	3.424	2.551	3.018	2.982	2.977	3.288	3.277	2.447	2.774	2.241	3.315	2.809	3.724	2.031	3.18	1.79	1.755	3.611	3.443	2.271	3.56	3.381	3.063	3.023	3.787	3.225	4.17	3.81	3.208	3.226	3.297
ENSMUSG00000026141	Col19a1	collagen, type XIX, alpha 1	12823	1	24257682	4974	Protein digestion and absorption	0	1.405	0.965	0	0	0	0	0.917	0.99	0	0	0	0	0	0	0.996	0	0	1.021	1.006	1.157	0	0	0	0.969	0	0	1.788	0.919	0	0	2	1.001	0.938	0.948	0
ENSMUSG00000026258	Snorc	secondary ossification center associated regulator of chondrocyte maturation	73234	1	87470200	-	-	0.914	3.073	1.948	0.949	1.92	0	0	1.873	0	0	1.972	0	1.08	2.171	1.518	0	0	0	2.355	0	1.157	1.129	1.085	0	1.543	0	0.957	0	0.919	0	0.947	0	1.001	0.938	1.515	1.073
ENSMUSG00000099997	NA	tubulin, beta 4B class IVB, pseudogene 2 [Source:MGI Symbol;Acc:MGI:3723458]	NA	-	-	NA	NA	6.943	6.424	6.725	7.154	6.688	7.126	7.529	7.142	7.292	6.616	6.963	6.783	7.073	6.964	6.997	6.501	6.822	6.584	7.326	7.395	8.21	7.104	7.153	6.656	7.035	6.88	7.033	6.595	6.465	6.903	7.072	7.348	7.421	6.681	6.971	6.799
ENSMUSG00000100131	NA	predicted gene 28439 [Source:MGI Symbol;Acc:MGI:5579145]	NA	-	-	NA	NA	13.672	13.482	13.993	13.993	14.274	14.095	13.626	13.85	14.178	14.305	14.368	13.984	13.979	13.825	14.041	14.005	13.886	14.268	13.934	13.852	13.605	13.735	13.962	13.934	13.892	13.617	13.988	14.129	14.135	14.075	14.313	14.411	14.194	14.132	14.54	14.094
ENSMUSG00000067736	NA	predicted gene 10222 [Source:MGI Symbol;Acc:MGI:3642643]	NA	-	-	NA	NA	11.886	11.614	11.946	11.808	12.053	12.255	11.717	11.982	12.057	12.208	12.328	12.12	12.218	11.911	12.846	12.264	12.169	12.355	12.412	12.129	11.674	11.886	12.255	12.196	12.488	11.825	12.566	12.283	12.352	12.26	12.324	12.473	12.575	12.411	12.779	12.31
ENSMUSG00000026034	Clk1	CDC-like kinase 1	12747	1	58411987	5134	Legionellosis	11.306	11.36	11.317	11.314	11.2	11.405	11.469	11.519	11.464	11.438	11.402	11.302	11.118	11.095	11.065	11.302	11.084	11.291	11.374	11.343	10.964	11.049	11.265	11.304	11.568	11.569	11.665	11.703	11.737	11.697	11.957	11.872	11.883	11.721	11.734	11.759
ENSMUSG00000101939	NA	predicted gene 28438 [Source:MGI Symbol;Acc:MGI:5579144]	NA	-	-	NA	NA	11.497	11.368	11.564	11.55	11.551	11.968	11.473	11.87	11.798	12.017	12.065	11.747	11.624	11.441	11.302	11.756	11.464	11.969	11.547	11.615	10.327	11.024	11.817	11.858	11.598	11.525	11.57	12.178	12.124	11.981	12.063	12.159	12.076	11.999	12.162	12.053
ENSMUSG00000101111	NA	predicted gene 28437 [Source:MGI Symbol;Acc:MGI:5579143]	NA	-	-	NA	NA	15.372	15.285	15.479	14.679	14.725	15.163	14.332	14.805	14.766	15.023	15.039	14.869	15.663	15.541	15.669	15.452	15.233	15.648	15.243	15.075	13.828	14.52	15.291	15.313	15.461	15.357	15.526	15.372	15.403	15.359	15.271	15.255	15.272	15.153	15.293	15.177
ENSMUSG00000026721	Rabgap1l	RAB GTPase activating protein 1-like	29809	1	160219173; 160256571	-	-	9.136	9.197	9.137	8.766	8.757	8.794	8.342	8.472	8.645	8.823	8.714	8.604	8.412	8.471	8.221	8.064	7.902	8.168	7.905	7.857	7.351	7.595	8.137	8.128	9.25	9.366	9.251	8.857	8.948	8.784	8.518	8.577	8.791	8.761	8.868	8.734
ENSMUSG00000100862	NA	predicted gene 10925 [Source:MGI Symbol;Acc:MGI:3809095]	NA	-	-	NA	NA	15.003	14.806	15.051	14.597	14.639	15.165	14.517	15.021	14.97	15.091	15.155	14.941	15.209	14.965	15.372	15.17	14.949	15.355	15.292	15.055	13.924	14.472	15.271	15.204	15.323	14.994	15.388	15.38	15.39	15.293	15.336	15.423	15.554	15.344	15.538	15.297
ENSMUSG00000102070	NA	predicted gene 28661 [Source:MGI Symbol;Acc:MGI:5579367]	NA	-	-	NA	NA	15.376	15.239	15.464	14.847	14.826	15.348	14.727	15.09	15.071	15.178	15.261	15.05	15.428	15.352	15.629	15.339	15.101	15.485	15.325	15.092	14.013	14.496	15.358	15.288	15.4	15.195	15.454	15.322	15.337	15.325	15.316	15.322	15.394	15.148	15.29	15.17
ENSMUSG00000101249	NA	predicted gene 29216 [Source:MGI Symbol;Acc:MGI:5579922]	NA	-	-	NA	NA	15.003	14.809	15.02	14.444	14.508	14.881	14.261	14.683	14.62	14.771	14.847	14.696	15.051	14.885	15.509	14.761	14.532	14.908	14.735	14.577	13.729	14.072	14.65	14.611	15.081	14.636	15.076	14.537	14.504	14.454	14.631	14.675	14.654	14.477	14.59	14.437
ENSMUSG00000039239	Tgfb2	transforming growth factor, beta 2	21808	1	186622791	4.01004e+153	AGE-RAGE signaling pathway in diabetic complications,Amoebiasis,Cell cycle,Cellular senescence,Chagas disease,Chronic myeloid leukemia,Colorectal cancer,Cytokine-cytokine receptor interaction,Diabetic cardiomyopathy,Dilated cardiomyopathy,FoxO signaling pathway,Gastric cancer,Hepatitis B,Hepatocellular carcinoma,Hippo signaling pathway,Human T-cell leukemia virus 1 infection,Hypertrophic cardiomy…	3.643	3.444	4.104	3.99	4.357	4.236	4.818	4.535	5.15	4.917	5.285	4.411	3.844	4.117	4.547	3.9	4.171	4.237	5.595	4.918	5.096	4.629	5.068	4.652	4.524	4.498	4.31	4.72	4.165	4.949	5.386	5.585	5.212	5.399	5.322	5.531
ENSMUSG00000089045	Gm26169	predicted gene, 26169	115485768	1	-	-	-	0	0	0	1.923	0.947	0	0	0	2.305	0	1.56	0	1.08	0	0	0	0	0	0	0	0	0	0	1.676	0	0	0	0.862	1.877	1.437	0.947	1	1.001	0.938	0	2.108
ENSMUSG00000100393	NA	predicted gene 29491 [Source:MGI Symbol;Acc:MGI:5580197]	NA	-	-	NA	NA	1.469	1.796	2.266	2.718	1.92	2.553	1.558	3.018	2.568	3.126	2.967	1.962	2.941	2.504	2.501	1.995	2.323	2.922	3.206	3.18	3.438	3.219	2.456	3.708	3.265	2.784	1.935	3.897	2.666	3.597	2.495	4.087	3.324	3.468	3.075	4.04
ENSMUSG00000102619	NA	predicted gene, 37849 [Source:MGI Symbol;Acc:MGI:5611077]	NA	-	-	NA	NA	3.921	3.74	4.518	3.604	3.9	3.424	3.662	4.159	3.887	4.041	4.488	3.761	4.146	3.371	3.905	4.748	4.323	4.085	4.126	4.333	4.187	3.93	5.291	4.588	3.749	4.367	4.006	4.184	4.747	4.78	4.802	4.523	4.758	4.831	4.804	4.837
ENSMUSG00000001305	Rrp15	ribosomal RNA processing 15 homolog	67223	1	186721086	-	-	10.482	10.466	10.436	10.594	10.623	10.556	10.57	10.575	10.518	10.5	10.587	10.584	10.407	10.438	10.332	10.607	10.594	10.542	10.423	10.508	10.691	10.547	10.428	10.559	10.556	10.643	10.641	10.873	10.878	10.89	10.827	10.79	10.767	10.882	10.897	10.84
ENSMUSG00000097784	NA	RIKEN cDNA A430105J06 gene [Source:MGI Symbol;Acc:MGI:1924439]	NA	-	-	NA	NA	3.921	4.589	4.325	4.655	5.025	4.955	4.353	4.921	4.504	4.833	4.719	4.905	4.54	3.371	3.905	4.637	4.702	4.438	4.897	4.011	4.187	4.558	3.738	4.652	4.64	4.974	5.125	4.888	4.595	4.78	5.386	4.907	5.251	5.49	5.105	4.944
ENSMUSG00000104302	NA	predicted gene, 36975 [Source:MGI Symbol;Acc:MGI:5610203]	NA	-	-	NA	NA	4.687	4.817	5.217	4.544	4.851	4.837	4.209	4.642	4.565	4.315	4.549	3.414	4.395	4.117	3.905	3.578	3.908	3.916	3.738	3.818	3.066	3.022	3.854	3.582	5.148	4.782	4.502	4.528	5.196	4.176	3.601	4.248	4.81	4.578	4.896	4.595
ENSMUSG00000103503	NA	RIKEN cDNA 1700023G09 gene [Source:MGI Symbol;Acc:MGI:1920531]	NA	-	-	NA	NA	0	0.867	0	0	0	0	0	0	0.99	0	1.56	0.975	0	1.116	1.518	0	0	0	1.612	0	0	1.129	0	0	0	0.987	0.957	1.398	0	0.89	0	0	0	0	0.948	0
ENSMUSG00000089204	Mir1927	microRNA 1927	100316784	1	160295863	-	-	2.182	2.356	1.538	1.516	1.514	2.086	2.289	2.186	1.571	2.149	1.56	1.552	0	1.116	0	0	1.001	0.956	0	0	0	1.755	1.085	0	0	0.987	2.253	0	1.476	0.89	0.947	0	2.002	0.938	2.496	1.073
ENSMUSG00000097935	NA	predicted gene 3809 [Source:MGI Symbol;Acc:MGI:3781982]	NA	-	-	NA	NA	9.91	9.492	9.432	9.838	9.389	9.951	10.017	9.729	10.128	9.273	9.409	9.485	9.949	10.017	10.169	9.07	9.268	9.014	9.877	9.839	10.453	9.481	9.711	9.167	9.995	9.963	10.06	9.212	9.267	9.278	9.554	9.947	9.888	9.469	9.562	9.399
ENSMUSG00000103522	NA	RIKEN cDNA 9430087J23 gene [Source:MGI Symbol;Acc:MGI:1924651]	NA	-	-	NA	NA	3.423	2.571	2.747	1.923	1.514	1.391	0	0.917	2.305	1.839	2.292	1.962	2.118	1.738	2.501	1.995	1.586	1.933	1.612	2.008	2.229	1.129	1.085	1.068	2.753	3.783	3.244	2.562	0.919	1.832	0.947	1.585	2.002	2.221	1.515	1.681
ENSMUSG00000104312	NA	predicted gene, 37912 [Source:MGI Symbol;Acc:MGI:5611140]	NA	-	-	NA	NA	5.913	5.972	5.632	5.731	6.337	6.286	5.514	5.831	5.886	5.567	5.423	5.928	4.234	4.299	3.992	4.315	4.001	4.558	4.208	3.332	3.86	4.322	4.062	4.032	4.188	4.832	4.774	4.528	5.087	4.988	4.651	4.392	4.647	4.463	5.105	4.721
ENSMUSG00000103693	NA	predicted gene, 37529 [Source:MGI Symbol;Acc:MGI:5610757]	NA	-	-	NA	NA	4.291	4.377	4.932	3.902	4.291	4.106	4.661	3.839	3.788	4.434	4.286	3.414	3.728	4.461	4.363	3.578	2.586	3.378	3.036	3.818	2.565	3.392	3.738	4.297	5.026	4.832	4.96	4.72	4.927	4.638	3.899	3.322	4.395	4.578	4.541	3.94
ENSMUSG00000104026	NA	predicted gene, 37212 [Source:MGI Symbol;Acc:MGI:5610440]	NA	-	-	NA	NA	4.474	4.433	4.104	4.293	4.598	4.297	3.422	3.839	3.566	4.185	4.134	4.344	4.052	3.792	3.992	3.694	3.461	3.724	3.206	2.817	2.565	2.523	3.962	3.29	4.939	4.145	4.44	4.047	4.091	3.955	4.289	3.7	4.462	3.344	3.9	4.528
ENSMUSG00000039224	D1Pas1	DNA segment, Chr 1, Pasteur Institute 1	110957	1	186967415	46220516105203	Hepatitis B,RIG-I-like receptor signaling pathway,Viral carcinogenesis	10.138	10.044	10.12	10.131	10.141	10.012	10.015	9.926	9.959	9.935	9.925	9.835	8.043	8.218	8.194	8.784	8.705	8.731	8.331	8.191	8.222	8.5	8.487	8.381	8.329	8.429	8.31	8.847	8.884	8.849	8.586	8.495	8.499	8.58	8.668	8.564
ENSMUSG00000118401	Gpr52	G protein-coupled receptor 52	620246	1	160574716	-	-	3.921	4.433	4.325	3.711	4.421	3.805	3.422	3.926	3.441	4.115	3.666	3.277	3.462	3.371	3.368	3.578	3.586	3.241	2.619	3.47	3.438	3.219	2.951	3.29	4.11	4.062	3.62	3.974	3.548	4.426	3.361	4	3.703	3.968	3.9	4.133
ENSMUSG00000104020	NA	predicted gene, 37215 [Source:MGI Symbol;Acc:MGI:5610443]	NA	-	-	NA	NA	3.163	2.759	3.636	3.49	2.716	2.338	3.547	2.443	3.303	2.405	2.554	2.543	3.462	2.774	3.368	2.316	2.001	2.511	2.842	2.594	1.157	2.523	2.951	2.697	3.848	3.676	4.006	2.915	2.666	2.614	3.225	3	2.587	3.344	3.226	2.704
ENSMUSG00000103391	NA	predicted gene, 38302 [Source:MGI Symbol;Acc:MGI:5611530]	NA	-	-	NA	NA	4.291	4.638	4.255	3.711	3.708	4.517	3.769	3.839	4.068	4.185	3.965	3.761	3.844	3.792	4.226	3.801	3.586	3.823	2.355	3.47	3.264	4.039	3.146	4.126	4.463	4.223	4.31	3.816	4.541	3.955	4.289	3.7	4.003	4.127	4.069	4.78
ENSMUSG00000103432	NA	RIKEN cDNA 6720464F23 gene [Source:MGI Symbol;Acc:MGI:2444677]	NA	-	-	NA	NA	5.113	5.608	5.486	5.028	4.652	4.877	4.049	4.296	4.887	5.144	4.918	4.344	4.395	4.739	4.547	3.993	4.525	4.614	3.738	4.403	4.086	3.814	4.062	3.824	5.108	5.366	5.374	5.36	5.196	4.588	5.418	4.087	4.09	5.367	4.598	4.457
ENSMUSG00000077759	Gm23528	predicted gene, 23528	115485775	1	-	-	-	0.914	0	1.538	0	0	0	0.979	0	0	1.443	0	0.975	0	1.738	0	0	0	0	0	0	0	0	1.698	0	0.969	1.567	0.957	1.788	0.919	0	0	1	0	0.938	0.948	1.073
ENSMUSG00000102172	NA	predicted gene, 37873 [Source:MGI Symbol;Acc:MGI:5611101]	NA	-	-	NA	NA	2.439	3.331	3.259	3.228	2.716	2.905	2.551	1.873	1.984	3.126	4.052	2.764	2.447	1.738	2.912	2.801	3.171	1.526	2.619	2.331	0	1.755	1.698	2.43	2.271	3.783	2.733	2.094	3.548	3.491	3.074	2.807	2.81	3.208	2.237	2.436
ENSMUSG00000103200	NA	predicted gene, 37328 [Source:MGI Symbol;Acc:MGI:5610556]	NA	-	-	NA	NA	3.299	3.208	1.538	2.718	2.496	2.905	1.969	2.186	2.568	2.622	2.554	1.552	1.69	2.774	0.95	1.58	2.323	1.933	2.355	0	0	2.523	2.126	1.676	2.753	2.977	3.62	2.094	2.856	2.802	3.074	3	1.001	1.501	2.237	2.108
ENSMUSG00000103632	NA	predicted gene, 38329 [Source:MGI Symbol;Acc:MGI:5611557]	NA	-	-	NA	NA	3.299	3.444	3.259	2.718	2.907	2.739	1.969	3.018	2.982	3.126	1.972	3.125	3.136	3.001	2.721	1.995	2.586	0	2.355	2.331	2.229	2.19	1.698	2.697	1.543	3.298	3.505	2.749	3.173	2.614	2.906	2.322	1.587	3.057	2.716	2.108
ENSMUSG00000104053	NA	predicted gene, 38126 [Source:MGI Symbol;Acc:MGI:5611354]	NA	-	-	NA	NA	4.783	4.194	4.518	4.6	4.984	3.963	4.209	4.642	4.735	4.185	4.664	3.761	4.234	3.665	3.992	4.315	4.001	4.374	3.497	4.403	3.593	4.761	4.48	4.714	4.893	4.881	4.502	4.72	4.927	4.78	4.289	4.643	4.758	4.877	3.9	4.383
ENSMUSG00000102852	NA	predicted gene, 37083 [Source:MGI Symbol;Acc:MGI:5610311]	NA	-	-	NA	NA	0	0	0.965	0	0	0	0	0.917	0	0	0	0	1.69	0	0	0	0	0	0	0	0	1.755	0	0	0	0	0	0	0	0	0.947	0	1.587	0	0	0
ENSMUSG00000103631	NA	predicted gene, 38060 [Source:MGI Symbol;Acc:MGI:5611288]	NA	-	-	NA	NA	0	0	0	0	0	0	0	0.917	0	0	0	0	0	0	0	0	0	0	1.021	0	0	0	0	0	0	0	0	0	0	0.89	0	0	0	0	0	0
ENSMUSG00000077648	Gm24988	predicted gene, 24988	115485823	1	-	-	-	2.182	0	0	0	0	0	0	0	0.99	0	0	0	0	0	0.95	0	0	0	0	0	0	0	0	0	0	0	0	0	0	0	0	0	0	0	0	0
ENSMUSG00000057499	NA	predicted gene 6177 [Source:MGI Symbol;Acc:MGI:3643753]	NA	-	-	NA	NA	2.657	2.103	1.948	2.239	1.92	2.739	2.964	1.873	3.303	1.839	2.292	0.975	2.941	1.738	1.518	0	2.586	2.511	2.619	3.18	2.837	1.755	3.146	1.676	2.753	2.563	3.244	2.094	1.877	2.614	3.601	1	2.587	3.057	1.921	2.108
ENSMUSG00000026259	Ngef	neuronal guanine nucleotide exchange factor	53972	1	87476828	4360	Axon guidance	3.643	3.826	3.742	2.909	2.716	2.739	2.964	3.168	3.151	2.622	2.967	2.543	4.54	4.739	4.226	3.315	2.586	2.922	3.622	3.18	2.837	3.547	3.472	3.443	4.846	4.675	4.617	4.117	3.173	3.695	3.361	3.17	3.002	3.057	3.363	3.715
ENSMUSG00000026035	Ppil3	peptidylprolyl isomerase (cyclophilin)-like 3	70225	1	58430992; 58433786	-	-	9.115	9.013	9.085	9.211	9.244	9.129	9.406	9.456	9.497	9.376	9.363	9.368	9.289	9.151	8.847	9.31	9.254	9.469	9.494	9.46	9.24	9.402	9.523	9.692	9.375	9.549	9.358	9.776	9.864	9.688	9.958	9.794	9.869	9.824	9.802	9.943
ENSMUSG00000026611	Spata17	spermatogenesis associated 17	74717	1	187048406; 187135292	-	-	2.182	2.924	2.939	3.902	3.226	3.053	3.547	3.428	3.303	3.386	3.965	3.761	2.447	1.738	3.08	2.316	2.323	3.823	3.359	3.332	4.453	3.686	3.472	2.923	2.532	3.56	3.62	3.54	2.856	3.787	3.899	3.459	4.462	4.127	4.357	4.221
ENSMUSG00000089831	NA	predicted gene 15508 [Source:MGI Symbol;Acc:MGI:3782956]	NA	-	-	NA	NA	0	0	1.538	0	0	0	0	0	0	0.895	1.56	0	0	0	0	0	0	0	0	0	1.157	0	0	1.068	0	0	0.957	0	0	0	0	1.585	0	0	0	0
ENSMUSG00000106839	NA	predicted gene 43497 [Source:MGI Symbol;Acc:MGI:5663634]	NA	-	-	NA	NA	0	0	0	0.949	0	0	0	0.917	0	0	0	1.962	0	0	0.95	0	0	0	0	0	0	0	2.126	1.068	0	0	0	0.862	0	0	0	1.585	0	0.938	0.948	1.681
ENSMUSG00000107163	NA	predicted gene 43496 [Source:MGI Symbol;Acc:MGI:5663633]	NA	-	-	NA	NA	0	0	0	0	0.947	0	0	0	0.99	1.839	1.972	0.975	1.69	2.171	0	0.996	1.586	1.526	1.021	0	1.79	1.129	1.698	0	0	1.567	1.935	0.862	0	0	2.495	2	2.002	2.479	1.515	1.681
ENSMUSG00000079434	Neu2	neuraminidase 2	23956	1	87574026; 87584021; 87594549	5110060001100	Metabolic pathways,Other glycan degradation,Sphingolipid metabolism	1.469	1.796	0.965	0	0	0.857	0.979	1.473	0.99	0.895	0.981	0.975	1.08	1.738	1.518	0	1.001	0	1.612	1.592	1.157	1.129	1.085	1.068	0.969	1.98	1.528	0	1.476	0	0	0	1.001	0	0	1.073
ENSMUSG00000089947	Gm15509	predicted gene 15509	105244050	1	187120868	NA	NA	0.914	0	0	0	0	0	0	0	0	0	1.972	1.552	0	0	0.95	0.996	0	0	1.021	1.006	0	1.129	1.698	0	0	0	0	0	0	1.437	2.236	0	0	0.938	1.921	1.073
ENSMUSG00000091123	NA	predicted gene 17181 [Source:MGI Symbol;Acc:MGI:4938008]	NA	-	-	NA	NA	0	0.867	0	0	0	0	0	0	0	0	0	0	1.08	0	0	0	0	0.956	0	0	1.157	1.755	0	0	0	0	1.528	0	0	0	0	0	1.001	1.501	0	1.073
ENSMUSG00000090994	NA	predicted gene 6153 [Source:MGI Symbol;Acc:MGI:3645798]	NA	-	-	NA	NA	6.497	6.382	5.575	6.389	5.419	6.495	7.078	6.256	6.389	5.31	5.607	5.474	6.613	6.73	7.383	5.774	5.428	5.819	6.655	6.535	7.731	6.473	6.373	5.939	6.992	6.632	7.18	5.622	6.006	5.776	6.215	6.845	6.632	6.004	6.044	5.783
ENSMUSG00000089730	1700007P06Rik	RIKEN cDNA 1700007P06 gene	69308	1	187125137	NA	NA	0	0	0.965	1.516	0	0	0	0.917	1.984	0.895	0.981	0	1.08	0	0	0	0	1.933	0	1.006	1.157	1.129	0	0	0.969	0	0	0	1.476	0	0	2	1.587	0	0	1.073
ENSMUSG00000073725	Lmbrd1	LMBR1 domain containing 1	68421	1	24678543; 24678917	4977	Vitamin digestion and absorption	7.983	7.95	7.913	8.071	8.088	8.021	8.173	7.998	8.114	8.297	8.196	8.179	7.747	8.004	7.824	8.127	8.263	8.024	8.321	8.342	8.111	8.207	8.247	8.21	8.136	8.286	8.306	8.448	8.528	8.637	8.664	8.658	8.703	8.728	8.821	8.764
ENSMUSG00000040423	Rc3h1	RING CCCH (C3H) domains 1	381305	1	160906410	-	-	11.524	11.523	11.556	11.466	11.41	11.444	11.296	11.405	11.411	11.493	11.498	11.48	11.469	11.442	11.287	11.442	11.43	11.513	11.447	11.398	11.196	11.455	11.568	11.548	11.532	11.569	11.448	11.454	11.465	11.466	11.557	11.553	11.561	11.565	11.56	11.543
ENSMUSG00000103343	NA	predicted gene, 37052 [Source:MGI Symbol;Acc:MGI:5610280]	NA	-	-	NA	NA	5.185	5.251	5.061	4.986	4.851	5.377	5.282	5.417	5.68	5.486	5.718	5.199	5.544	5.262	5.36	5.315	5.556	5.693	5.084	5.655	5.5	5.411	5.161	4.773	6.204	6.183	6.236	5.802	5.903	6.042	6.043	6.044	5.861	5.335	5.917	6.206
ENSMUSG00000103846	NA	predicted gene, 37809 [Source:MGI Symbol;Acc:MGI:5611037]	NA	-	-	NA	NA	4.998	4.377	4.181	4.806	4.541	4.877	4.42	3.926	4.565	4.041	4.286	4.2	4.234	4.117	3.905	4.851	4.171	4.721	4.361	4.47	4.37	4.322	4.48	4.52	4.939	5.062	5.529	5.109	5.124	4.988	4.983	5.087	4.91	4.831	4.147	4.78
ENSMUSG00000103739	NA	predicted gene, 37653 [Source:MGI Symbol;Acc:MGI:5610881]	NA	-	-	NA	NA	6.364	6.543	6.53	6.237	6.552	6.443	6.245	6.322	6.579	6.578	6.422	6.236	6.546	6.265	6.326	6.436	6.341	6.178	6.21	6.259	6.403	6.151	6.573	6.687	7.156	7.193	7.001	6.862	6.901	7.012	6.893	6.728	6.632	6.756	7.074	6.935
ENSMUSG00000100450	NA	predicted gene 9443 [Source:MGI Symbol;Acc:MGI:3779853]	NA	-	-	NA	NA	0.914	0.867	0.965	1.923	1.92	0.857	1.969	0.917	0.99	1.443	1.56	1.962	0	1.116	0	1.58	0	0.956	0	1.592	1.157	2.523	1.085	1.068	0	0	0	0.862	0.919	0.89	0	1.585	0	0	0	0
ENSMUSG00000026036	Nif3l1	Ngg1 interacting factor 3-like 1 (S. pombe)	65102	1	58445150	-	-	10.869	10.946	11.008	11.163	11.208	11.259	11.264	11.293	11.248	11.242	11.254	11.289	10.956	10.886	10.817	11.282	11.249	11.291	11.185	11.098	11.095	11.229	11.183	11.238	11.099	11.172	11.07	11.577	11.602	11.591	11.604	11.535	11.623	11.541	11.57	11.635
ENSMUSG00000026715	Serpinc1	serine (or cysteine) peptidase inhibitor, clade C (antithrombin), member 1	11905	1	160978582	4610	Complement and coagulation cascades	7.942	8.012	7.698	7.896	7.83	8.03	7.93	8.048	8.134	8.126	7.857	7.845	7.827	7.632	7.674	8.064	8.051	7.933	8.17	7.882	8.011	7.961	8.131	8.064	8.066	7.844	8.027	8.307	8.35	8.292	8.469	8.219	8.106	8.278	8.197	8.207
ENSMUSG00000103222	NA	predicted gene, 37729 [Source:MGI Symbol;Acc:MGI:5610957]	NA	-	-	NA	NA	2.439	0.867	2.266	1.923	1.92	0.857	3.133	2.186	1.571	1.443	2.554	0	2.118	1.738	2.241	2.801	1.586	2.511	2.355	3.01	3.066	2.19	2.725	2.923	1.543	2.784	3.093	2.347	2.856	1.437	2.906	3.17	2.002	2.221	0.948	2.436
ENSMUSG00000103680	NA	predicted gene, 37072 [Source:MGI Symbol;Acc:MGI:5610300]	NA	-	-	NA	NA	2.182	0.867	1.538	2.499	2.907	3.188	3.769	1.473	3.441	2.622	3.136	1.962	1.69	2.171	2.501	1.58	2.001	2.731	2.355	2.008	2.565	2.523	2.725	1.676	2.271	2.563	1.935	2.749	3.023	3.118	3.225	3.459	2.002	1.905	3.226	2.93
ENSMUSG00000043467	Zbtb37	zinc finger and BTB domain containing 37	240869	1	161008791; 161017755	-	-	10.455	10.502	10.536	10.65	10.68	10.671	10.648	10.747	10.799	10.732	10.694	10.632	10.453	10.194	10.124	10.618	10.553	10.684	10.601	10.565	10.338	10.414	10.532	10.543	10.537	10.594	10.552	10.969	10.945	10.936	11.033	10.929	10.939	10.961	10.967	10.964
ENSMUSG00000104016	NA	predicted gene, 37362 [Source:MGI Symbol;Acc:MGI:5610590]	NA	-	-	NA	NA	5.185	5.251	5.061	5.291	5.568	5.377	5.792	5.258	5.503	5.954	5.487	5.536	4.672	4.606	4.76	5.35	5.171	5.693	4.208	5.596	5.649	5.37	5.249	5.3	5.26	5.366	4.724	5.802	5.924	6.042	5.871	5.833	5.462	6.3	5.872	5.812
ENSMUSG00000026037	Orc2	origin recognition complex, subunit 2	18393	1	58462770	4110	Cell cycle	11.711	11.744	11.805	11.934	11.887	12.002	12.013	12.136	12.092	12.092	12.09	12.07	11.512	11.553	11.383	11.917	11.859	11.91	11.743	11.767	11.513	11.843	11.908	11.923	11.764	11.778	11.692	12.243	12.274	12.25	12.298	12.304	12.278	12.291	12.35	12.327
ENSMUSG00000119442	Gm23966	predicted gene, 23966	115487580	1	-	-	-	3.299	3.208	4.687	4.149	3.075	3.805	3.133	4.008	4.302	3.796	3.288	3.654	3.952	2.774	3.231	2.801	3.908	4.003	4.126	4.259	3.066	3.93	3.318	4.214	3.402	2.784	3.381	4.528	4.235	4.106	4.481	4.643	4.758	4.463	4.598	4.133
ENSMUSG00000039210	Gpatch2	G patch domain containing 2	67769	1	187215510; 187215742	-	-	10.01	10.045	10.078	10.071	10.094	10.113	9.991	10.027	10.092	10.159	10.121	10.021	9.985	9.974	10.007	10.052	10.043	10.023	10.035	10.01	10.059	10.104	10.098	10.128	10.376	10.287	10.343	10.585	10.559	10.528	10.545	10.607	10.522	10.651	10.615	10.64
ENSMUSG00000104394	NA	predicted gene, 37254 [Source:MGI Symbol;Acc:MGI:5610482]	NA	-	-	NA	NA	7.911	7.83	7.924	8.005	8.137	8.104	8.299	8.164	8.077	8.212	8.012	8.212	7.875	7.707	7.506	7.976	8.024	8.294	8.289	8.201	7.731	7.883	8.066	7.998	8.277	8.263	8.088	8.514	8.655	8.514	8.554	8.721	8.639	8.657	8.597	8.49
ENSMUSG00000085054	NA	predicted gene 15834 [Source:MGI Symbol;Acc:MGI:3802168]	NA	-	-	NA	NA	6.301	6.263	6.018	6.067	6.142	6.145	6.149	6.256	6.002	6.383	6.23	6.14	5.195	5.172	5.071	5.637	5.756	5.527	5.873	5.626	5.5	5.669	6.186	5.623	5.915	5.996	5.797	6.088	5.592	5.842	6.336	5.781	6.173	6.178	6.321	6.29
ENSMUSG00000104245	NA	predicted gene, 38155 [Source:MGI Symbol;Acc:MGI:5611383]	NA	-	-	NA	NA	6.317	5.895	6.357	6.497	6.337	6.225	6.369	6.474	6.406	6.456	6.192	6.505	6.153	6.002	5.945	6.163	5.834	6.251	5.873	6.099	5.937	5.971	6.208	5.716	6.38	6.383	6.6	6.595	6.944	6.447	6.881	6.672	6.744	7.073	6.649	6.974
ENSMUSG00000103923	NA	predicted gene, 37896 [Source:MGI Symbol;Acc:MGI:5611124]	NA	-	-	NA	NA	0	0	0	0	0	0	0.979	0	0	0	0	0	0	0	0	0.996	0	0	0	0	0	0	0	0	0.969	0	0.957	0	0	0	0	0	1.001	0.938	0	0
ENSMUSG00000026427	Eif2d	eukaryotic translation initiation factor 2D	16865	1	131153206	-	-	11.315	11.293	11.392	11.607	11.629	11.426	11.522	11.532	11.522	11.483	11.575	11.522	11.313	11.314	11.309	11.508	11.551	11.49	11.74	11.743	11.915	11.856	11.716	11.698	11.848	11.848	11.834	12.054	11.98	11.991	12.153	12.154	12.147	12.219	12.2	12.16
ENSMUSG00000026610	Esrrg	estrogen-related receptor gamma	26381	1	187609005; 187651757; 187652240; 187997826	-	-	2.657	2.571	3.841	2.909	2.496	2.905	1.969	2.851	3.151	2.81	2.292	2.282	3.308	3.198	2.912	1.58	3.461	3.503	2.031	2.331	1.79	2.794	2.456	2.697	2.945	3.146	3.244	1.788	2.448	2.969	3.225	2.585	4.003	2.889	2.496	2.436
ENSMUSG00000103961	NA	predicted gene, 36388 [Source:MGI Symbol;Acc:MGI:5595547]	NA	-	-	NA	NA	0.914	0	0.965	0.949	0.947	0	0	0	0	0	0	0.975	0	0	0	0	0	0	0	0	0	0	0	0	0	0	0.957	0	0	0	0	0	0	0	0	0
ENSMUSG00000103577	9330162B11Rik	RIKEN cDNA 9330162B11 gene	320272	1	188006575	NA	NA	1.469	1.405	0	0	0	0.857	0	0.917	0	0	0	0.975	0	0	0.95	1.58	1.586	0	2.031	0	1.157	1.129	0	0	0	0	0	0	1.476	0	0.947	0	0	1.501	0	1.681
ENSMUSG00000103732	NA	predicted gene, 38315 [Source:MGI Symbol;Acc:MGI:5611543]	NA	-	-	NA	NA	0	0	0	0	0	0	0	0	0	0	0	0	0	0	0	0	0	0	0	1.006	0	0	0	0	0	0	0	0	0	0	0	0	1.001	0	0	0
ENSMUSG00000038174	Fam126b	family with sequence similarity 126, member B	213056	1	58522805	-	-	9.947	9.908	10.013	9.813	9.779	9.853	9.788	9.825	9.906	9.835	9.851	9.715	9.762	9.882	9.585	9.913	9.76	9.913	9.765	9.66	9.409	9.544	9.894	9.85	10.067	10.258	10.105	10.177	10.172	10.176	10.199	10.052	10.228	10.169	10.162	10.163
ENSMUSG00000033569	Adgrb3	adhesion G protein-coupled receptor B3	210933	1	25067475	-	-	5.684	5.559	5.455	5.598	5.48	5.658	5.13	4.642	5.472	5.513	5.285	5.236	3.844	3.792	3.905	4.081	4.171	4.237	3.497	2.594	3.593	4.233	3.738	4.214	5.224	5.331	5.438	4.888	5.009	5.301	4.356	4.087	5.003	4.402	4.483	4.528
ENSMUSG00000026032	Ndufb3	NADH:ubiquinone oxidoreductase subunit B3	66495	1	58586396	1.90011e+57	Alzheimer disease,Amyotrophic lateral sclerosis,Diabetic cardiomyopathy,Huntington disease,Metabolic pathways,Non-alcoholic fatty liver disease,Oxidative phosphorylation,Parkinson disease,Pathways of neurodegeneration - multiple diseases,Prion disease,Retrograde endocannabinoid signaling,Thermogenesis	8.881	8.93	8.828	8.836	8.717	8.743	8.482	8.58	8.526	8.682	8.577	8.776	8.978	8.992	9.091	9.048	8.97	9.001	8.58	8.408	8.336	8.391	8.545	8.605	9.363	9.304	9.348	9.239	9.231	9.252	8.982	8.951	9.14	9.185	9.139	9.301
ENSMUSG00000100202	NA	predicted gene 29389 [Source:MGI Symbol;Acc:MGI:5580095]	NA	-	-	NA	NA	0	0	0	0	0	0	0	0	0	0	0	1.552	0	0	0	0	0	0	0	0	0	0	0	0	0	0	0	0	0	0	0	0	0	0	0	0
ENSMUSG00000026430	Rassf5	Ras association (RalGDS/AF-6) domain family member 5	54354	1	131176409	4.01404e+28	Cellular senescence,Leukocyte transendothelial migration,Non-small cell lung cancer,Pathways in cancer,Rap1 signaling pathway,Ras signaling pathway	6.89	6.862	6.813	6.897	7.17	7.254	7.014	6.841	7.283	6.86	6.833	6.744	6.677	6.45	6.185	6.9	6.783	6.731	7.45	7.221	7.09	7.465	7.263	7.303	7.146	7.489	7.217	7.728	7.642	7.567	7.858	7.734	7.922	7.706	7.701	7.688
ENSMUSG00000059647	NA	chromobox 3, pseudogene 7 [Source:MGI Symbol;Acc:MGI:3704187]	NA	-	-	NA	NA	7.706	7.744	7.602	7.978	7.842	7.971	8.334	7.921	8.208	7.901	7.881	7.839	7.724	7.93	7.514	7.359	7.609	7.54	7.72	7.831	8.045	7.73	7.886	7.551	7.698	7.674	7.682	7.612	7.668	7.508	7.775	7.728	7.963	7.68	7.733	7.734
ENSMUSG00000080849	NA	predicted gene 15702 [Source:MGI Symbol;Acc:MGI:3783142]	NA	-	-	NA	NA	5.319	4.638	2.747	4.293	3.987	4.753	5.352	4.741	5.406	3.5	3.425	4.274	4.904	5.124	5.327	3.578	3.908	3.09	5.362	4.534	5.907	4.039	4.551	3.932	4.524	5.183	4.916	2.094	3.023	4.106	4.289	4.643	4.861	3.468	3.226	3.832
ENSMUSG00000104257	Gm20172	predicted gene, 20172	100504323	1	25276403	-	-	0	0.867	0.965	0	0	1.391	0	1.473	0	0.895	1.56	1.962	0	0	1.518	0	0	0.956	0	0	1.157	0	0	0	0	1.567	0	1.788	0	0	0	1	0	0	1.515	0
ENSMUSG00000101729	NA	predicted gene, 17796 [Source:MGI Symbol;Acc:MGI:5009982]	NA	-	-	NA	NA	1.469	0.867	0.965	1.516	0	0	0.979	0	0	0	0	1.552	0	0	0	0.996	0	0.956	0	0	0	1.129	0	1.068	0.969	0.987	1.528	0	0	0	0.947	0	0	0	0	1.073
ENSMUSG00000119153	Gm22260	predicted gene, 22260	115487583	1	-	-	-	0	0	0	0	0	0.857	0	0	0	0	0	0	0	0	0	0	0	0	0	1.006	0	0	0	0	0	0	0.957	0	0	0	0	0	0	0	0	0
ENSMUSG00000102296	NA	predicted gene, 37543 [Source:MGI Symbol;Acc:MGI:5610771]	NA	-	-	NA	NA	1.469	0	0.965	0.949	0	0.857	0	0.917	0.99	2.622	0	0	0	0	0	0	0	0	0	0	0	0	0	0	0	0.987	0	0	0	0	0	0	0	0.938	0.948	0
ENSMUSG00000103209	NA	predicted gene, 37331 [Source:MGI Symbol;Acc:MGI:5610559]	NA	-	-	NA	NA	0.914	0.867	2.266	0	0.947	1.78	0.979	0.917	1.571	1.839	0	0.975	0	0	0	0	0	0	0	0	1.157	0	0	0	1.953	1.567	1.528	2.094	0.919	1.437	0	1	0	2.699	1.515	0
ENSMUSG00000104027	NA	predicted gene, 37211 [Source:MGI Symbol;Acc:MGI:5610439]	NA	-	-	NA	NA	2.657	2.759	2.747	1.516	0.947	2.338	1.558	1.873	0.99	1.443	0	1.962	1.08	0	0.95	0	0	0	1.612	0	0	0	0	0	0	0.987	1.935	0.862	0	0	1.514	1	0	0	0.948	0
ENSMUSG00000102407	NA	predicted gene, 37862 [Source:MGI Symbol;Acc:MGI:5611090]	NA	-	-	NA	NA	1.869	1.796	1.948	0	0.947	2.553	0	0	1.984	1.839	0	0.975	1.08	0	0	0	0	0	0	0	0	0	0	0	0.969	0.987	1.528	0.862	0.919	0	0	0	0	0.938	0	1.073
ENSMUSG00000103214	NA	predicted gene, 38286 [Source:MGI Symbol;Acc:MGI:5611514]	NA	-	-	NA	NA	2.846	2.103	1.948	0.949	2.496	1.78	1.558	1.873	0	1.839	1.972	0.975	1.08	0	0	0	1.586	0	1.021	0	1.157	0	1.085	0	2.271	0.987	1.935	1.398	1.877	1.437	1.514	1.585	1.587	0.938	1.515	1.073
ENSMUSG00000104100	NA	predicted gene, 37880 [Source:MGI Symbol;Acc:MGI:5611108]	NA	-	-	NA	NA	2.182	2.924	2.939	2.499	2.237	2.905	1.558	2.443	1.571	2.405	1.972	2.282	1.69	1.116	0.95	0.996	1.586	1.526	0	0	2.229	0	0	1.068	1.543	2.301	2.253	2.094	1.476	0	0.947	1.585	1.001	0	1.921	1.681
ENSMUSG00000084740	Gm25294	predicted gene, 25294	115487617	1	-	-	-	0	0	0	0	0	0	0	0	0	0	0	0	0	0	0	0	0	0	0	0	0	0	0	0	0	0	0	0.862	0	0	0	0	0	0	0.948	0
ENSMUSG00000103889	NA	predicted gene, 37011 [Source:MGI Symbol;Acc:MGI:5610239]	NA	-	-	NA	NA	2.182	2.759	2.266	1.923	1.514	2.338	1.558	0	1.571	1.443	1.56	0	0	0	0.95	0	0	0	2.031	0	0	0	2.725	1.068	0.969	0.987	0.957	0.862	1.476	2.614	0	1	0	0.938	0	1.681
ENSMUSG00000101301	NA	predicted gene 29214 [Source:MGI Symbol;Acc:MGI:5579920]	NA	-	-	NA	NA	0.914	1.796	0	0	0.947	0.857	0	0.917	0	0.895	0	1.552	1.08	0	0	0	0	0	0	1.006	0	0	1.698	1.068	0	0	0.957	0.862	1.476	1.437	0	0	0	0	1.515	1.073
ENSMUSG00000104221	NA	predicted gene, 37051 [Source:MGI Symbol;Acc:MGI:5610279]	NA	-	-	NA	NA	2.182	2.356	1.948	0.949	1.514	0.857	0.979	1.873	0.99	2.149	1.56	0.975	0	0	0	0.996	1.001	1.526	1.021	1.006	0	0	1.085	1.676	1.543	0	1.528	0.862	1.476	1.832	1.514	1	1.587	0	0.948	1.681
ENSMUSG00000102250	NA	predicted gene, 38260 [Source:MGI Symbol;Acc:MGI:5611488]	NA	-	-	NA	NA	3.423	3.331	3.259	3.99	4.069	3.627	2.772	3.018	3.566	3.262	3.965	2.543	1.08	3.001	0	1.58	2.586	2.731	2.031	1.592	0	1.755	2.126	2.43	1.953	2.784	2.733	2.749	2.448	3.377	1.514	0	1.001	3.057	2.496	3.297
ENSMUSG00000102317	NA	predicted gene, 37628 [Source:MGI Symbol;Acc:MGI:5610856]	NA	-	-	NA	NA	4.415	3.985	4.021	3.711	4.147	4.465	2.551	3.542	2.79	4.251	3.425	3.414	1.69	1.116	2.501	0	1.586	0	1.612	2.008	1.79	1.129	1.698	1.676	3.265	2.563	3.727	3.198	3.173	3.597	2.495	3.322	3.324	2.221	2.907	2.704
ENSMUSG00000103563	NA	RIKEN cDNA 8030445P17 gene [Source:MGI Symbol;Acc:MGI:2442299]	NA	-	-	NA	NA	3.163	2.924	3.259	2.499	2.237	3.805	2.289	2.661	1.984	2.622	3.136	2.543	1.08	1.738	0.95	2.579	0	1.526	1.021	1.592	1.157	0	2.126	2.102	0	1.567	3.093	2.915	2.448	2.802	3.074	0	1.587	2.699	1.515	2.436
ENSMUSG00000102465	NA	predicted gene, 38198 [Source:MGI Symbol;Acc:MGI:5611426]	NA	-	-	NA	NA	3.834	4.377	4.576	3.99	4.147	3.963	3.547	2.443	3.441	3.796	3.425	3.414	2.118	1.116	2.912	1.58	2.809	2.251	3.206	0	1.79	2.19	2.725	1.676	3.527	2.977	3.381	3.198	3.548	3.491	2.715	3	1.001	3.208	3.363	2.436
ENSMUSG00000102659	NA	predicted gene, 37077 [Source:MGI Symbol;Acc:MGI:5610305]	NA	-	-	NA	NA	3.299	4.058	4.021	3.711	4.357	4.355	3.422	3.168	3.681	3.704	3.666	3.414	1.69	2.171	1.518	2.994	1.001	2.251	1.021	2.008	0	2.523	0	1.068	3.402	2.784	2.733	3.54	3.434	3.874	3.225	3	2.002	3.057	3.075	3.125
ENSMUSG00000103924	NA	predicted gene, 37895 [Source:MGI Symbol;Acc:MGI:5611123]	NA	-	-	NA	NA	4.08	4.817	4.325	4.293	4.896	4.877	3.961	3.542	4.302	4.315	4.134	4.537	2.118	2.504	2.241	2.579	2.323	2.922	2.031	1.006	2.229	2.794	2.725	1.676	4.332	4.367	4.671	4.247	4.541	4.426	1.92	3.17	3.002	3.344	4.069	3.715
ENSMUSG00000104132	NA	predicted gene, 36952 [Source:MGI Symbol;Acc:MGI:5610180]	NA	-	-	NA	NA	4.154	5.12	4.886	5.069	4.984	5.377	4.818	4.085	3.981	4.491	4.286	4.652	3.462	3.525	2.912	3.315	2.586	2.731	1.612	2.594	1.157	2.794	2.951	2.43	3.642	3.882	3.62	4.047	4.165	3.597	3.074	3.17	3.002	3.788	3.602	4.04
ENSMUSG00000102747	NA	predicted gene, 37602 [Source:MGI Symbol;Acc:MGI:5610830]	NA	-	-	NA	NA	4.08	4.194	4.392	4.36	4.704	4.236	2.772	3.304	3.303	4.545	3.55	3.654	3.308	3.792	1.925	2.994	3.461	3.241	2.355	2.008	1.157	0	2.456	2.102	4.188	3.783	3.244	4.247	4.365	3.597	1.92	2.322	2.324	3.057	3.075	3.45
ENSMUSG00000102386	NA	RIKEN cDNA 2900022M07 gene [Source:MGI Symbol;Acc:MGI:1920201]	NA	-	-	NA	NA	3.834	3.331	3.396	2.239	1.514	2.905	0.979	2.186	2.982	3.262	3.55	2.764	1.69	1.116	0.95	0.996	0	0.956	1.612	0	0	0	1.085	2.102	2.532	2.301	1.935	2.094	1.877	3.118	0	1.585	1.001	3.208	2.716	2.93
ENSMUSG00000103004	NA	RIKEN cDNA 2900002M20 gene [Source:MGI Symbol;Acc:MGI:1925574]	NA	-	-	NA	NA	1.469	3.331	3.108	1.923	1.514	2.739	1.969	1.873	0.99	2.622	0	1.962	1.08	1.116	0	1.995	1.001	1.526	1.021	0	0	0	1.085	1.068	2.271	1.98	2.253	2.347	1.877	2.142	0.947	0	0	0.938	2.496	0
ENSMUSG00000104516	NA	predicted gene 9884 [Source:MGI Symbol;Acc:MGI:3642830]	NA	-	-	NA	NA	0	0.867	0	0	0	0	0	0	0	0	0	0	0	0	0	0	0	0	0	0	0	1.129	0	0	0	0	0	0	0	0	0	1	0	0	0	1.073
ENSMUSG00000099458	NA	predicted gene, 19123 [Source:MGI Symbol;Acc:MGI:5011308]	NA	-	-	NA	NA	0	0	0	0	0	0	0	0	0	0	0	0	1.08	0	0.95	0	0	0	0	0	0	0	0	0	0	0	0	0	0	0	0	1	0	0	0	0
ENSMUSG00000073722	4931408C20Rik	RIKEN cDNA 4931408C20 gene	210940	1	26681800	-	-	0.914	0	0	0	0	0	1.558	0	0	0	0	0	0	0	0	0	1.001	0	0	0	0	1.129	1.698	0	0	0	0	0.862	0	0	0	1	1.001	0.938	0.948	1.073
ENSMUSG00000101514	NA	predicted gene 5524 [Source:MGI Symbol;Acc:MGI:3646041]	NA	-	-	NA	NA	0	0	0	0.949	1.514	0	0	1.473	0.99	0	0.981	0.975	0	0	0.95	0	0	0	0	0	1.79	0	0	0	0	0.987	0.957	0	0	0	0	1	0	0	1.921	1.681
ENSMUSG00000101033	NA	predicted gene, 18776 [Source:MGI Symbol;Acc:MGI:5010961]	NA	-	-	NA	NA	0	0	0	0	0	0	0	0	0	0	0	0	0	0	0.95	0	0	0	0	0	0	0	0	0	0	0	0	0	0	0	0	1	0	0	0	1.073
ENSMUSG00000101372	NA	predicted gene, 19028 [Source:MGI Symbol;Acc:MGI:5011213]	NA	-	-	NA	NA	4.291	4.73	4.325	5.453	4.598	4.753	5.483	5.225	5.761	4.696	4.771	4.996	5.544	4.739	4.074	5.122	4.908	4.438	5.499	5.333	5.577	5.241	4.915	5.084	4.028	4.618	4.774	5.003	4.927	5.135	5.143	5.087	4.957	5.085	4.598	5.531
ENSMUSG00000103241	NA	predicted gene, 38089 [Source:MGI Symbol;Acc:MGI:5611317]	NA	-	-	NA	NA	0.914	0	0	0	0	0	0	0	0.99	0	0	0	0	0	0	0	0	0	0	0	0	0	0	0	0	0	0	0	0	0	0.947	0	1.001	0	0	0
ENSMUSG00000086240	NA	predicted gene 7846 [Source:MGI Symbol;Acc:MGI:3645212]	NA	-	-	NA	NA	7.386	7.415	7.485	7.263	7.123	7.468	7.418	7.368	7.002	7.242	7.372	6.939	7.58	7.352	7.175	7.368	7.171	7.465	7.298	7.221	6.635	7.079	7.13	7.273	7.312	7.113	7.405	7.266	7.083	7.104	7.196	7.119	7.369	7.112	7.198	7.06
ENSMUSG00000048411	Gm597	predicted gene 597	210962	1	28776121	-	-	1.869	0	0	0.949	0	0.857	0	0	0	0	0	0	0	0	0	0	0	0	1.021	0	0	0	0	0	0	0	0	0	0	0	0	0	0	0	0.948	0
ENSMUSG00000081557	NA	predicted gene 5697 [Source:MGI Symbol;Acc:MGI:3649021]	NA	-	-	NA	NA	3.742	4.433	3.521	3.228	4.147	4.465	3.662	4.359	3.788	3.605	3.965	4.04	4.395	3.198	4.226	3.801	3.323	4.374	3.622	3.917	3.978	3.686	4.156	3.443	3.941	3.298	4.166	3.974	3.753	3.955	4.068	3.7	4.325	3.689	3.602	4.133
ENSMUSG00000058590	Gm6462	predicted gene 6462	623924	1	-	-	-	0	0	0	0	0	0	0	0	0	0	0	0	0	0	0	0	0	0	0	0	0	0	0	0	0	0	0.957	0	0	0	0.947	0	0	0	0	0
ENSMUSG00000101235	NA	predicted gene, 18033 [Source:MGI Symbol;Acc:MGI:5010218]	NA	-	-	NA	NA	0	0	0	0	0	0.857	0	0	0	0	1.56	0	0	0	0	0	0	0	0	0	0	0	0	0	0	0	0	0	0	0	0	0	0	0	0	0
ENSMUSG00000026609	Ush2a	usherin	22283	1	188262837	-	-	1.869	2.103	3.259	3.365	3.487	3.627	1.969	2.661	3.151	2.977	1.56	2.764	1.69	0	2.912	1.995	3.001	2.922	4.361	3.18	4.086	3.93	4.156	3.824	2.271	2.784	2.513	3.729	3.434	2.802	3.707	3.807	4.003	4.338	3.363	4.721
ENSMUSG00002074912	NA		NA	-	-	NA	NA	0	0	0	0	0	0	0.979	0	0.99	0	0	0	0	0	0	0	0	0	0	0	0	0	0	2.43	0	0	0	0	0	0	0	0	0	0	0	0
ENSMUSG00000047528	Flacc1	flagellum associated containing coiled-coil domains 1	108812	1	58658120	-	-	7.524	7.617	7.446	7.821	7.662	7.823	8.188	7.753	8.067	7.713	7.684	7.615	7.52	7.808	7.221	7.241	7.402	7.395	7.54	7.611	7.836	7.568	7.704	7.303	7.476	7.528	7.413	7.452	7.493	7.351	7.674	7.562	7.724	7.517	7.516	7.507
ENSMUSG00000099492	NA	predicted gene 5525 [Source:MGI Symbol;Acc:MGI:3646042]	NA	-	-	NA	NA	8.548	8.397	8.265	8.404	8.389	8.621	8.826	8.566	8.862	8.148	8.474	8.342	8.747	8.666	8.879	7.981	8.278	8.259	8.688	8.539	9.171	8.297	8.575	8.2	8.819	8.79	8.873	8.19	8.322	8.35	8.372	8.64	8.879	8.269	8.29	8.306
ENSMUSG00000102059	Gm20257	caspase 8 pseudogene	100504501	1	58652640	NA	NA	0	0.867	0	0	0	0	0	0.917	0.99	0	0	0	0	1.116	1.518	1.58	0	1.526	1.021	0	2.229	0	1.085	1.676	1.953	0.987	0	1.398	0	1.437	0	1.585	2.324	1.905	0	0
ENSMUSG00000118548	NA	predicted gene, 53035 [Source:MGI Symbol;Acc:MGI:6388928]	NA	-	-	NA	NA	0	0	0	0	0	0	0.979	0	0	0	0	0	0	0	0	0	0	0	0	0	0	0	0	0	0.969	0	0	0	0	0	0	0	0	0	0	0
ENSMUSG00000101046	NA	predicted gene 28803 [Source:MGI Symbol;Acc:MGI:5579509]	NA	-	-	NA	NA	0	0	0	0	0	0	0	0	0	0	0	0	0	0	0	0	0	0	0	0	0	0	0	0	0	0	0	0	0.919	0.89	0	0	0	0	0	0
ENSMUSG00000101726	NA	predicted gene 7858 [Source:MGI Symbol;Acc:MGI:3644844]	NA	-	-	NA	NA	0	0	0.965	0.949	0	1.391	2.551	0	0.99	0.895	0	0	0	0	0.95	0	0	0	1.021	1.006	2.565	0	1.698	0	0	0	0.957	0	0	0	0	0	0	0	0	0
ENSMUSG00002075289	NA		NA	-	-	NA	NA	0	0.867	0	0.949	0	0.857	0	0	0	0	0	0	0	0	0	0	0	0	0	0	0	0	0	0	0	0	0	0	0	0	0	0	1.587	0	0	0
ENSMUSG00000053185	NA	predicted gene 9898 [Source:MGI Symbol;Acc:MGI:3642391]	NA	-	-	NA	NA	0	0	1.538	0	0	0	0	0	0	0	0	0	0	0	0	0	0	0	0	0	0	0	0	0	0	0	0	0	0	0	0	0	0	0	0	0
ENSMUSG00000100261	NA	predicted gene 6473 [Source:MGI Symbol;Acc:MGI:3645176]	NA	-	-	NA	NA	7.424	7.422	6.712	7.466	7.628	7.075	7.36	7.623	7.169	7.404	7.43	7.079	7.241	7.49	7.499	7.385	7.305	7.395	7.074	6.725	7.663	7.116	7.304	7.303	6.679	6.66	7.208	6.892	6.36	7.113	6.87	6.728	6.479	6.851	7.002	5.531
ENSMUSG00000042349	Ikbke	inhibitor of kappaB kinase epsilon	56489	1	131254601	4.62005e+83	C-type lectin receptor signaling pathway,Chemical carcinogenesis - receptor activation,Coronavirus disease - COVID-19,Cytosolic DNA-sensing pathway,Epstein-Barr virus infection,Hepatitis B,Hepatitis C,Herpes simplex virus 1 infection,Human papillomavirus infection,IL-17 signaling pathway,Influenza A,Kaposi sarcoma-associated herpesvirus infection,Lipid and atherosclerosis,Measles,NOD-like recepto…	4.154	4.257	4.576	4.707	4.541	3.805	4.661	4.921	4.228	4.833	4.134	4.706	4.672	3.525	4.296	4.578	5.249	4.499	5.362	5.739	5.847	5.797	5.206	4.937	4.188	4.434	4.96	4.422	4.595	4.78	5.386	5.322	5.731	4.877	5.802	5.044
ENSMUSG00000102027	NA	predicted gene 28914 [Source:MGI Symbol;Acc:MGI:5579620]	NA	-	-	NA	NA	0.914	1.796	1.538	0.949	1.514	0.857	0.979	2.186	1.571	0	0.981	2.282	1.08	0	0.95	0.996	1.001	0	1.612	2.008	1.157	0	0	1.068	0	1.98	1.935	0.862	0.919	0.89	0.947	1	1.587	1.501	1.921	0
ENSMUSG00000102055	NA	predicted gene 28913 [Source:MGI Symbol;Acc:MGI:5579619]	NA	-	-	NA	NA	1.469	1.405	1.948	1.923	0	0	0	1.473	0.99	0	0	1.552	0	0	0.95	0.996	1.586	1.526	2.031	1.592	2.229	2.19	1.698	2.923	1.543	1.567	2.253	1.398	1.877	1.437	1.514	1	2.002	1.905	2.237	1.073
ENSMUSG00000026031	Cflar	CASP8 and FADD-like apoptosis regulator	12633	1	58711490; 58713285; 58730551	4.06404e+33	Apoptosis,Autophagy - animal,Chagas disease,Hepatitis C,Necroptosis,NF-kappa B signaling pathway,TNF signaling pathway	8.669	8.628	8.648	8.568	8.397	8.437	8.093	8.105	8.164	8.178	8.142	8.226	9.003	9.121	8.968	9.078	8.896	8.958	8.599	8.85	8.719	8.836	8.813	8.82	9.634	9.817	9.751	9.742	9.705	9.783	9.584	9.487	9.528	9.478	9.618	9.621
ENSMUSG00000100236	NA	predicted gene 3841 [Source:MGI Symbol;Acc:MGI:3782013]	NA	-	-	NA	NA	0	0	0	0	0.947	0	0	0	0	0	0.981	0	0	1.116	0	0	0	0	0	0	0	0	0	0	0	0	0	0	0	0.89	0	1	0	0.938	0	1.073
ENSMUSG00000048874	Phf3	PHD finger protein 3	213109	1	30802341	-	-	12.459	12.418	12.513	12.394	12.429	12.501	12.427	12.479	12.469	12.401	12.415	12.364	12.316	12.381	12.35	12.327	12.286	12.345	12.281	12.265	12.077	12.213	12.269	12.269	12.785	12.779	12.767	12.71	12.692	12.693	12.686	12.69	12.698	12.642	12.681	12.702
ENSMUSG00000103783	NA	predicted gene, 37522 [Source:MGI Symbol;Acc:MGI:5610750]	NA	-	-	NA	NA	6.644	6.903	6.738	7.076	7.242	7.208	7.168	7.238	6.968	6.992	6.94	7.005	6.382	6.73	6.343	6.813	6.847	6.757	6.971	7.045	6.787	6.973	7.01	6.966	7.222	7.123	7.103	7.537	7.405	7.467	7.543	7.417	7.352	7.45	7.448	7.559
ENSMUSG00000104315	NA	predicted gene, 37906 [Source:MGI Symbol;Acc:MGI:5611134]	NA	-	-	NA	NA	7.718	7.782	7.913	8.046	7.842	7.998	7.992	7.953	8.002	7.932	7.928	7.725	7.467	7.517	7.069	7.881	7.667	7.894	7.72	8.061	7.373	7.55	7.758	7.895	7.965	8.007	8.011	8.234	8.087	8.117	8.214	8.383	8.163	8.144	8.202	8.321
ENSMUSG00000026064	Ptp4a1	protein tyrosine phosphatase 4a1	19243	1	30940302	-	-	11.823	11.889	11.954	11.835	11.867	11.893	11.887	12.079	12.004	11.856	11.868	11.81	11.935	11.873	11.615	11.949	11.855	12.049	11.85	11.863	11.441	11.662	11.894	11.915	12.21	12.308	12.201	12.334	12.307	12.256	12.332	12.382	12.341	12.327	12.316	12.347
ENSMUSG00000026608	Kctd3	potassium channel tetramerisation domain containing 3	226823	1	188971095; 188971097	-	-	10.835	10.761	10.868	10.956	10.903	10.856	10.639	10.677	10.683	10.78	10.72	10.735	11.289	11.296	11.287	11.396	11.388	11.351	11.116	11.17	11.132	11.426	11.406	11.408	11.548	11.575	11.459	11.429	11.405	11.437	11.325	11.284	11.328	11.483	11.42	11.403
ENSMUSG00000026029	Casp8	caspase 8	12370	1	58795373; 58802501	1.52404e+168	Alzheimer disease,Apoptosis,Apoptosis - multiple species,C-type lectin receptor signaling pathway,Chagas disease,Epstein-Barr virus infection,Hepatitis B,Hepatitis C,Herpes simplex virus 1 infection,Human cytomegalovirus infection,Human immunodeficiency virus 1 infection,Human papillomavirus infection,Huntington disease,IL-17 signaling pathway,Influenza A,Kaposi sarcoma-associated herpesvirus inf…	5.955	5.791	5.764	4.943	5.288	5.703	4.96	4.834	5.15	5.458	4.963	5.236	6.987	6.894	6.888	6.637	6.884	6.794	6.19	6.315	6.271	6.83	6.688	6.608	7.795	7.52	7.34	7.694	7.359	7.58	7.293	7.434	7.183	7.517	7.32	7.472
ENSMUSG00000117310	Ptp4a1	protein tyrosine phosphatase 4a1	19243	1	30940302	-	-	11.799	11.859	11.924	11.8	11.836	11.866	11.859	12.055	11.979	11.829	11.835	11.784	11.909	11.849	11.584	11.924	11.829	12.022	11.82	11.836	11.399	11.625	11.86	11.887	12.183	12.288	12.183	12.306	12.279	12.227	12.302	12.352	12.318	12.298	12.289	12.319
ENSMUSG00000102719	NA	predicted gene, 37760 [Source:MGI Symbol;Acc:MGI:5610988]	NA	-	-	NA	NA	4.291	3.907	4.456	4.424	3.9	4.465	4.42	4.834	4.624	4.041	4.286	4.652	4.85	4.971	4.296	5.452	4.586	4.957	4.683	4.818	4.37	4.039	4.156	4.773	5.693	5.366	5.085	5.646	5.72	5.584	5.386	4.755	5.047	5.547	5.288	5.631
ENSMUSG00000103370	NA	predicted gene, 37178 [Source:MGI Symbol;Acc:MGI:5610406]	NA	-	-	NA	NA	0	0	0	0	0	0	0	0	0	0.895	0	0	0	0	0	0	0	0	0	0	0	1.129	0	0	0	0	0	0	0	0	0	0	0	0	0	0
ENSMUSG00000104464	NA	predicted gene, 18698 [Source:MGI Symbol;Acc:MGI:5010883]	NA	-	-	NA	NA	0	0	0	0	0	0	0	0	0	0	0	0	0	0	0	0	0	0	0	1.006	0	0	0	0	0.969	0	0	0	0	0	0	0	0	0	0	0
ENSMUSG00000117091	NA	predicted gene 5698 [Source:MGI Symbol;Acc:MGI:3649020]	NA	-	-	NA	NA	0	0	0	0	0	0.857	0	0	0.99	0	0.981	0	0	0	0	0	0	0	1.021	0	1.157	1.129	0	1.068	0	0	0	0	0	0	0	1	1.001	0	0	0
ENSMUSG00000086726	NA	predicted gene 9458 [Source:MGI Symbol;Acc:MGI:3779868]	NA	-	-	NA	NA	0.914	0	0	0	0	0	0	0	0	0	0.981	0	0	0	0	0	0	0	1.612	0	0	1.129	0	0	0	0	0	0	0	0	0.947	0	1.001	0.938	0	0
ENSMUSG00000099719	NA	predicted gene 28802 [Source:MGI Symbol;Acc:MGI:5579508]	NA	-	-	NA	NA	0	0	0	0	0	0	0	0	0	0	0	0	0	0	0	0	0	0	0	0	0	0	1.085	0	0.969	0	0	0	0	1.437	0	0	0	0	0	0
ENSMUSG00000086727	NA	RIKEN cDNA 4931428L18 gene [Source:MGI Symbol;Acc:MGI:1918238]	NA	-	-	NA	NA	0.914	0	1.538	0	1.514	0.857	0	0	0	1.443	0	0.975	0	1.116	0	0.996	0	0	2.031	1.592	2.229	0	2.126	0	0	0.987	0	0	0.919	0	1.514	1.585	0	0	0	0
ENSMUSG00000100237	NA	predicted gene 28644 [Source:MGI Symbol;Acc:MGI:5579350]	NA	-	-	NA	NA	0	0	0	0	0	0.857	0	0	0.99	0	0	0	0	0	0	0	0	0	0	0	0	0	1.085	0	0	0	0	0.862	0	0	0	0	0	0	0	0
ENSMUSG00000100910	NA	predicted gene 29128 [Source:MGI Symbol;Acc:MGI:5579834]	NA	-	-	NA	NA	0	0	0	0	0	0.857	0	0	0	0	0	0	1.08	0	0	0	0	0	0	0	0	1.129	1.085	0	0	0	0	0	0	0	0	0	0	0	0	0
ENSMUSG00000053332	Gas5	growth arrest specific 5	14455	1	161034600; 161035165	NA	NA	12.451	12.408	12.444	12.29	12.293	12.402	12.513	12.547	12.547	12.337	12.313	12.282	12.267	12.263	12.213	12.208	12.107	12.269	12.458	12.406	12.122	12.043	12.301	12.299	12.758	12.67	12.774	12.731	12.69	12.732	12.965	12.944	12.966	12.691	12.696	12.695
ENSMUSG00000099796	NA	predicted gene 7893 [Source:MGI Symbol;Acc:MGI:3648015]	NA	-	-	NA	NA	0	0	0	0	0	0.857	0	0	0.99	0	0	0	0	0	0	0	0	0	0	0	0	0	1.085	0	0	0	0	0	0	0	0	0	0	0	0	0
ENSMUSG00000064440	Gm26224	predicted gene, 26224	115487643	1	-	-	-	8.172	8.012	8.183	8.071	8.093	7.923	8.041	8.053	8.154	7.843	7.77	7.916	7.82	7.793	7.661	7.947	7.866	7.805	7.842	7.863	7.948	7.689	7.514	7.633	7.844	8.148	8.142	8.28	8.252	8.35	8.368	8.344	8.466	8.23	8.023	8.169
ENSMUSG00000080463	Gm22489	predicted gene, 22489	115487678	1	-	-	-	7.694	7.629	7.617	7.504	7.758	7.576	7.645	7.421	7.638	7.759	7.275	7.45	7.467	7.267	7.008	7.593	7.556	7.481	7.727	7.543	7.273	7.053	7.355	7.428	7.637	7.761	7.607	7.733	7.927	7.992	8.2	8.076	7.997	7.792	7.726	7.855
ENSMUSG00000064816	Gm22357	predicted gene, 22357	115487638	1	-	-	-	8.163	8.135	8.256	7.885	7.842	8.104	8.168	8.132	8.241	8.099	8.012	8.145	7.855	7.666	8.069	7.947	7.796	8.03	8.16	7.825	7.496	7.532	8.011	7.82	8.429	8.168	8.297	8.39	8.538	8.387	8.568	8.562	8.791	8.286	8.303	8.271
ENSMUSG00000084667	Gm23212	predicted gene, 23212	115487644	1	-	-	-	8.537	8.628	8.567	8.492	8.409	8.506	8.529	8.59	8.612	8.313	8.397	8.38	8.354	8.403	8.291	8.528	8.544	8.492	8.508	8.36	8.111	8.235	8.365	8.308	8.57	8.684	8.73	8.912	8.75	8.925	9.016	8.924	8.888	8.794	8.791	8.745
ENSMUSG00000077220	Snord78	small nucleolar RNA, C/D box 78	115487677	1	-	-	-	8.419	8.486	8.438	8.153	8.151	8.276	8.221	8.413	8.213	8.321	8.087	7.869	8.247	8.124	7.836	8.217	8.024	8.307	8.074	8.14	7.373	7.698	8.108	8.105	8.616	8.391	8.369	8.727	8.686	8.685	8.741	8.636	8.682	8.52	8.504	8.481
ENSMUSG00000065160	NA	predicted gene, 50452 [Source:MGI Symbol;Acc:MGI:6305336]	NA	-	-	NA	NA	7.446	7.523	7.5	7.314	7.251	7.4	7.506	7.399	7.557	7.412	7.239	7.15	7.061	7.352	6.292	7.385	7.001	7.555	7.063	7.259	6.504	6.83	7.394	7.362	7.372	7.66	7.405	7.855	7.852	7.541	7.92	7.918	7.817	7.78	7.714	7.68
ENSMUSG00000065735	Snord80	small nucleolar RNA, C/D box 80	115487645	1	-	-	-	8.385	8.253	8.507	7.873	8.012	8.167	8.312	8.536	8.288	8.289	8.284	8.469	7.929	8.03	7.674	8.064	7.756	8.374	8.069	7.96	7.023	7.664	7.823	8.04	8.151	8.295	8.323	8.492	8.545	8.42	8.51	8.451	8.573	8.4	8.328	8.321
ENSMUSG00000050217	Lgsn	lengsin, lens protein with glutamine synthetase domain	266744	1	31176434	-	-	0	0.867	1.538	0	0.947	0.857	0	0	0	1.443	0	0.975	1.08	1.116	0	0	0	0.956	2.355	1.006	0	1.129	2.456	0	0	0	0	0	0	0	1.514	0	0	0	0	0
ENSMUSG00002075950	NA		NA	-	-	NA	NA	8.351	8.225	8.473	7.862	7.986	8.125	8.281	8.508	8.255	8.257	8.257	8.458	7.896	8.011	7.634	8.048	7.729	8.349	8.063	7.924	7.023	7.656	7.794	8.022	8.127	8.268	8.31	8.462	8.517	8.384	8.503	8.426	8.561	8.396	8.315	8.301
ENSMUSG00000064968	NA	small nucleolar RNA, C/D box 47 [Source:MGI Symbol;Acc:MGI:3819537]	NA	-	-	NA	NA	7.109	7.035	7.398	7.182	7.32	7.372	7.207	7.501	7.274	7.337	7.372	6.939	6.935	6.543	6.529	6.981	6.884	7.168	7.117	7.13	6.248	6.973	7.45	7.231	7.329	7.183	7.133	7.659	7.668	7.548	7.841	7.983	7.836	7.768	7.58	7.625
ENSMUSG00000065228	Gm25789	predicted gene, 25789	115487640	1	-	-	-	7.308	7.269	7.234	7.443	7.675	7.379	7.308	7.597	7.652	7.469	7.363	7.334	6.812	6.923	6.543	7.306	7.314	7.426	7.516	7.25	7.09	7.014	7.335	7.362	7.213	7.173	7.289	7.83	7.668	7.727	8.092	7.93	7.855	7.725	7.648	7.417
ENSMUSG00000026063	Dnaaf6	dynein axonemal assembly factor 6	74708	1	31222838	-	-	0	0	0	0	0.947	0	0.979	0	0	0	0	0	0	0	0	0	1.001	0	0	0	0	0	1.085	0	0	0	0	0	0	0.89	0	0	0	0	0	0
ENSMUSG00000094215	NA	predicted gene 6489 [Source:MGI Symbol;Acc:MGI:3646684]	NA	-	-	NA	NA	0	0	0	0	0	0	0	0	0	0	0	0	0	0	0	0	0	0	0	0	0	1.129	1.085	0	0	0	0.957	0	0	0	0	0	0	0	0	0
ENSMUSG00000101093	NA	eukaryotic translation elongation factor 1 alpha 1, pseudogene 2 [Source:MGI Symbol;Acc:MGI:3642371]	NA	-	-	NA	NA	0.914	0	0	0	0	0	0.979	0	0	1.839	2.554	0.975	0	0	0	0	0	0	0	1.592	0	1.129	1.085	0	0.969	0.987	0.957	0	0	1.437	0	1	1.001	0	0	0
ENSMUSG00000026028	Trak2	trafficking protein, kinesin binding 2	70827	1	58900449	110004727	GABAergic synapse,Metabolic pathways	10.28	10.291	10.389	10.333	10.36	10.276	10.515	10.408	10.424	10.244	10.357	10.279	10.754	10.817	10.703	10.729	10.703	10.715	10.715	10.704	10.708	10.727	10.79	10.779	10.959	10.975	10.994	10.96	10.956	10.991	10.827	10.823	10.841	10.838	10.9	10.922
ENSMUSG00000070960	NA	predicted gene, 19680 [Source:MGI Symbol;Acc:MGI:5011865]	NA	-	-	NA	NA	7.873	7.83	7.849	7.773	7.836	7.694	7.872	7.765	7.754	7.683	7.724	7.77	8.006	8.075	8.234	7.923	7.973	7.853	8.012	8.022	8.263	8.258	7.96	7.881	8.102	8.077	8.194	7.86	7.835	7.625	7.68	7.679	7.784	7.833	7.733	7.641
ENSMUSG00000082159	NA	predicted gene 7910 [Source:MGI Symbol;Acc:MGI:3645646]	NA	-	-	NA	NA	0	0.867	0	0	0	0	0.979	0	0	0	0	0	0	0	0	0	1.001	0	1.021	0	0	1.129	0	0	0	0	0	0	0	0	1.514	0	0	0.938	0.948	0
ENSMUSG00000026425	Srgap2	SLIT-ROBO Rho GTPase activating protein 2	14270	1	131285250	4360	Axon guidance	11	10.932	10.97	10.745	10.776	10.69	10.534	10.553	10.615	10.668	10.652	10.673	11.086	11.056	11.215	10.749	10.77	10.738	10.866	10.844	10.853	10.8	10.793	10.782	11.749	11.711	11.756	11.296	11.331	11.325	11.275	11.308	11.289	11.347	11.296	11.346
ENSMUSG00000102733	NA	predicted gene, 38262 [Source:MGI Symbol;Acc:MGI:5611490]	NA	-	-	NA	NA	4.08	4.318	4.74	4.072	4.147	4.037	3.662	4.42	4.504	4.041	4.356	4.274	3.462	3.001	3.905	3.9	4.171	3.724	4.208	4.181	2.229	3.686	4.551	4.032	5.026	5.296	4.724	4.627	4.165	4.734	4.481	4.523	4.251	4.632	4.483	4.721
ENSMUSG00000104060	NA	predicted gene, 37954 [Source:MGI Symbol;Acc:MGI:5611182]	NA	-	-	NA	NA	5.219	5.05	5.324	5.108	5.066	5.562	5.386	4.962	5.302	4.875	5.093	5.08	5.321	5.172	5.545	4.8	4.859	4.614	4.946	5.403	5.043	4.629	5.371	5.3	5.719	5.702	6.023	5.271	5.695	5.477	5.938	5.672	5.495	5.603	5.419	5.662
ENSMUSG00000101778	NA	predicted gene 29488 [Source:MGI Symbol;Acc:MGI:5580194]	NA	-	-	NA	NA	6.183	6.581	6.56	5.985	6.161	6.077	5.959	6.04	6.283	6.051	6.372	6.016	5.96	6.287	5.807	6.402	5.979	6.041	6.23	6.369	5.751	6.102	6.141	6.176	6.679	6.417	6.529	6.607	6.754	6.785	6.478	6.614	6.462	6.413	6.479	6.664
ENSMUSG00000099959	NA	predicted gene 29487 [Source:MGI Symbol;Acc:MGI:5580193]	NA	-	-	NA	NA	0.914	2.356	2.527	3.078	3.362	3.053	0.979	1.473	2.79	2.622	2.775	2.543	2.715	1.116	2.912	0.996	2.323	2.511	2.619	2.008	1.79	3.022	1.698	3.118	3.848	3.298	3.505	3.435	2.856	2.969	3.074	3.585	3.324	2.699	2.496	2.93
ENSMUSG00002076189	NA		NA	-	-	NA	NA	2.439	3.74	4.104	3.604	3.708	3.188	3.961	3.747	3.788	3.704	2.292	2.956	3.308	3.198	2.501	2.994	3.702	4.003	4.038	2.817	3.066	3.686	2.951	3.118	3.941	4.559	3.727	3.063	3.845	3.118	3.707	2.585	4.251	4.127	3.075	4.78
ENSMUSG00000026058	Khdrbs2	KH domain containing, RNA binding, signal transduction associated 2	170771	1	32172721	-	-	2.182	3.444	2.747	2.718	2.907	2.553	2.964	2.661	3.441	2.622	2.967	3.414	2.715	2.171	0.95	2.316	0	2.251	1.612	2.331	0	2.19	2.456	1.068	2.753	1.567	1.935	1.398	2.191	2.142	2.715	2.585	3.002	3.057	2.907	2.704
ENSMUSG00000064688	Gm25814	predicted gene, 25814	115487604	1	-	-	-	0	0	0	0	0	0	0	0	0	0	0	0	0	0	0	0	0	0	1.021	0	0	0	0	0	0	0	0	0.862	0	0	0	0	0	0	0.948	1.073
ENSMUSG00000103482	NA	predicted gene, 37999 [Source:MGI Symbol;Acc:MGI:5611227]	NA	-	-	NA	NA	1.869	0	0	0	0	0	0	0	0	0	0	0	0	0	0	0	0	0	0	0	0	1.129	0	0	1.543	0	0.957	1.398	0	0.89	0	0	0	0.938	0	0
ENSMUSG00000104498	NA	predicted gene, 37110 [Source:MGI Symbol;Acc:MGI:5610338]	NA	-	-	NA	NA	7.958	7.926	8.017	7.957	8.073	7.961	8.158	8.186	8.227	7.972	7.945	7.857	7.439	7.554	7.824	7.881	7.914	7.724	7.595	7.655	7.919	8.021	7.758	7.371	7.644	7.497	7.621	7.733	7.938	7.637	7.858	7.547	7.738	7.641	7.818	7.923
ENSMUSG00000104313	NA	predicted gene, 37911 [Source:MGI Symbol;Acc:MGI:5611139]	NA	-	-	NA	NA	0	0	0	0	0	0	0.979	0	0	0.895	0	0	0	0	0	0	0	0	0	0	0	0	1.085	0	0.969	0	0	0	0	0	0	0	0	0	1.515	0
ENSMUSG00000102865	Gm9839	predicted gene 9839	408192	1	32519562	301304310	RNA transport,Wnt signaling pathway	1.469	2.103	1.538	1.516	2.237	1.78	1.558	0	0	1.443	0.981	1.552	1.69	0	1.925	0.996	0	1.933	1.612	1.006	0	0	1.698	2.43	1.543	0	2.253	2.094	1.476	0	1.514	1	1.001	1.501	1.515	1.681
ENSMUSG00000055184	Fam72a	family with sequence similarity 72, member A	108900	1	131527902	-	-	7.155	7.351	7.243	7.511	7.463	7.557	7.947	7.636	7.601	7.832	7.75	7.731	7.709	7.874	7.292	7.832	7.828	7.618	7.989	8.056	7.926	7.861	7.758	7.718	7.665	7.722	7.714	8.032	7.943	8.139	8.25	8.252	8.058	8.043	7.916	8.054
ENSMUSG00000102321	NA	predicted gene, 37792 [Source:MGI Symbol;Acc:MGI:5611020]	NA	-	-	NA	NA	0	0	0	0	0	0	0	0	0	0.895	0	0	0	0	0	0	0	0	0	1.006	0	0	0	0	1.543	0	0.957	0	0.919	0.89	0	0	0	0	0	0
ENSMUSG00000091318	Gm5415	predicted gene 5415	408191	1	32543545	301304310	RNA transport,Wnt signaling pathway	0.914	2.356	2.266	1.923	2.496	2.905	1.558	0.917	2.305	0.895	0	1.552	1.69	0	2.501	0	1.001	0	2.355	1.592	1.79	1.755	2.951	1.676	1.953	2.563	2.253	3.198	2.191	0.89	2.495	1	2.324	1.501	2.237	1.681
ENSMUSG00000104433	NA	predicted gene, 37426 [Source:MGI Symbol;Acc:MGI:5610654]	NA	-	-	NA	NA	0	0	0	0	0	0	0	0	0	0	0	0	0	0	0	0	0	0	0	0	0	0	0	0	0	0	0	0	0.919	0	0	0	0	0.938	0	0
ENSMUSG00000026432	Avpr1b	arginine vasopressin receptor 1B	26361	1	131599113	4.02004e+18	Calcium signaling pathway,Neuroactive ligand-receptor interaction,Phospholipase D signaling pathway,Vascular smooth muscle contraction	0	0.867	1.538	0	0.947	0	0	0	0	0.895	0.981	0	0	0	0.95	0	0	1.526	1.612	2.008	2.229	0	1.085	1.676	0	0	0	0.862	1.877	0	1.514	1.585	0	0.938	0.948	1.073
ENSMUSG00000037624	Kcnk2	potassium channel, subfamily K, member 2	16526	1	189207929	49270493404971	Cortisol synthesis and secretion,Cushing syndrome,Gastric acid secretion	0.914	2.759	2.939	3.604	4.069	3.719	3.961	4.085	3.566	2.977	4.212	2.764	1.69	1.116	0.95	3.453	3.908	3.241	3.622	3.917	4.532	3.022	4.244	3.582	1.543	0.987	1.528	2.749	4.014	3.597	4.802	4.322	4.325	4.921	4.598	4.221
ENSMUSG00000102926	NA	predicted gene, 37151 [Source:MGI Symbol;Acc:MGI:5610379]	NA	-	-	NA	NA	0.914	0	0	0	0.947	0	0.979	0	0	0	0	0	0	0	1.518	1.58	0	0	1.021	0	0	1.129	0	0	0	0	0.957	0.862	0	0	0.947	0	1.001	0	0	1.073
ENSMUSG00000095841	NA	predicted gene 8532 [Source:MGI Symbol;Acc:MGI:3645219]	NA	-	-	NA	NA	2.182	3.208	3.521	2.499	3.9	3.886	2.772	3.747	3.151	3.882	4.134	3.125	2.118	2.774	2.912	1.58	2.323	2.731	2.355	2.817	1.79	2.19	2.126	2.697	2.753	2.563	3.244	3.729	4.014	4.176	3.225	4.523	3.002	3.057	3.363	3.832
ENSMUSG00000100497	NA	predicted gene 28624 [Source:MGI Symbol;Acc:MGI:5579330]	NA	-	-	NA	NA	0	0	0	0	0	0	0	0	0	0	0	0.975	0	0	0	0	0	0	0	1.592	0	0	1.085	0	0.969	0	0	0	0	0	0	0	0	0	0	0
ENSMUSG00000102917	NA	predicted gene, 37724 [Source:MGI Symbol;Acc:MGI:5610952]	NA	-	-	NA	NA	7.118	7.08	6.942	6.93	7.142	7.135	6.913	7.019	7.227	7.095	6.533	6.845	7.073	6.99	6.944	7.231	7.024	7.233	6.911	6.581	6.819	6.973	6.688	6.791	7.127	6.794	6.914	7.042	6.824	6.632	7.15	7.022	6.731	6.929	6.981	7.071
ENSMUSG00000103669	NA	RIKEN cDNA 2900042K21 gene [Source:MGI Symbol;Acc:MGI:1920203]	NA	-	-	NA	NA	0	0	0	0	0	0	0.979	1.473	0	0.895	0	0	0	0	0	2.994	1.001	0.956	0	0	0	0	0	0	0	0	0	0	0.919	0	0	0	0	0.938	0.948	0
ENSMUSG00000102824	NA	programmed cell death 5, pseudogene [Source:MGI Symbol;Acc:MGI:3782009]	NA	-	-	NA	NA	7.905	7.871	7.93	7.873	7.836	8.154	8.235	8.146	8.035	8.233	8.28	8.115	7.962	7.917	8.074	8.236	8.057	7.927	7.835	7.725	7.373	7.746	7.704	7.799	7.965	7.748	7.979	8.107	8.192	8.03	7.869	7.768	7.963	7.699	7.943	8.042
ENSMUSG00000100481	NA	predicted gene 7114 [Source:MGI Symbol;Acc:MGI:3643085]	NA	-	-	NA	NA	5.319	4.938	5.102	5.256	4.941	4.916	5.169	4.642	5.228	4.743	4.719	4.706	5.238	5.172	5.259	5.122	5.428	4.957	5.625	4.596	5.784	5.49	4.551	4.297	5.108	4.881	4.96	4.674	4.648	5.204	4.289	4.954	4.91	5.005	4.941	3.94
ENSMUSG00000100590	NA	predicted gene 4785 [Source:MGI Symbol;Acc:MGI:3646908]	NA	-	-	NA	NA	0.914	0	0	0	0	0	0	1.473	0.99	0	0	0	1.69	1.116	0	0	0	0	0	0	0	0	0	0	0.969	0	0	0	0	0	1.514	0	1.587	0	0	0
ENSMUSG00000104230	NA	predicted gene, 37591 [Source:MGI Symbol;Acc:MGI:5610819]	NA	-	-	NA	NA	0	0	0	0	0	1.391	0	0	0	0	0	0	1.08	1.116	0	0	0	0	0	0	0	0	0	0	0	0	0	0	0	0	0	0	0	0	0	0
ENSMUSG00000104507	NA	RIKEN cDNA A430027H14 gene [Source:MGI Symbol;Acc:MGI:2443106]	NA	-	-	NA	NA	0	0	0	0.949	0	0	0	0	0	0	0	0	0	0	0	0	0	0	0	0	0	0	1.085	0	0	0	0	0	0	0	0	0	0	0	0	0
ENSMUSG00002075718	NA	mmu-mir-1194 [Source:miRBase;Acc:MI0006299]	NA	-	-	NA	NA	0	0.867	0.965	0.949	0	0	0	0	1.984	0	0.981	0	1.08	0	0.95	0.996	0	0	2.031	1.006	1.79	1.755	1.698	2.102	1.543	0	0	0	0	1.437	0.947	0	1.587	0.938	1.515	0
ENSMUSG00000101754	NA	predicted gene 2987 [Source:MGI Symbol;Acc:MGI:3781165]	NA	-	-	NA	NA	0.914	0.867	0	0	0	0	0	0	1.571	0	0	0	0	1.116	0	0	0	0	0	0	1.79	0	0	0	1.543	0.987	0	0	0	0	0	0	0	0	0	0
ENSMUSG00000065223	Gm25792	predicted gene, 25792	115487597	1	-	-	-	0	0	0	0	0	0	0	0	0	0	0	0	0	0	0	0	0	0	0	0	0	1.129	0	0	0	0.987	0.957	0.862	0	0	0	0	0	0	0	0
ENSMUSG00000103087	NA	predicted gene, 38122 [Source:MGI Symbol;Acc:MGI:5611350]	NA	-	-	NA	NA	3.538	3.331	2.747	2.718	3.075	2.553	1.969	3.304	2.305	3.262	2.554	2.956	3.308	3.371	2.501	3.163	2.323	2.511	3.945	2.008	2.837	3.219	3.318	3.118	3.265	1.98	3.381	3.198	3.654	3.491	3.361	2.807	3.172	3.788	3.602	3.832
ENSMUSG00000100318	NA	predicted gene, 18799 [Source:MGI Symbol;Acc:MGI:5010984]	NA	-	-	NA	NA	1.869	2.356	1.538	0	0	0	0	0.917	0.99	0.895	0.981	0.975	1.08	1.116	0	0.996	1.001	0.956	0	1.006	1.79	1.129	0	0	0	0.987	0	0	1.877	0	1.514	2	0	0.938	0.948	0
ENSMUSG00000101612	NA	predicted gene 7933 [Source:MGI Symbol;Acc:MGI:3643452]	NA	-	-	NA	NA	1.869	2.759	0.965	0	0.947	2.553	1.969	2.661	2.568	0.895	1.56	1.962	0	1.116	1.925	0.996	1.001	0	1.021	1.006	0	1.129	0	1.068	2.753	0	2.513	1.788	2.191	0.89	2.715	1.585	0	2.221	1.515	1.073
ENSMUSG00000065260	Gm23453	predicted gene, 23453	115487581	1	-	-	-	1.469	0	1.538	1.923	1.514	1.391	0.979	0.917	0	0	0.981	1.552	0	1.116	1.518	0.996	0	0	0	0	0	0	0	1.068	0.969	1.567	0	0	0	0	0	0	1.001	0	1.921	0
ENSMUSG00000026709	Dars2	aspartyl-tRNA synthetase 2 (mitochondrial)	226539	1	161040600	970	Aminoacyl-tRNA biosynthesis	10.198	10.207	10.223	10.285	10.317	10.242	10.282	10.209	10.185	10.35	10.389	10.348	10.062	9.936	10.081	10.401	10.216	10.283	10.193	10.131	10.077	10.254	10.281	10.246	10.659	10.746	10.666	10.731	10.794	10.787	10.816	10.697	10.772	10.84	10.823	10.826
ENSMUSG00000102864	NA	predicted gene, 37634 [Source:MGI Symbol;Acc:MGI:5610862]	NA	-	-	NA	NA	5.076	5.312	5.141	5.291	5.568	5.064	5.245	5.586	5.623	5.278	5.548	6.038	3.844	4.017	3.992	4.993	4.859	5	5.04	4.818	3.86	5.328	5.717	5.859	4.694	4.974	4.87	5.301	5.452	5.237	5.566	5.044	5.495	5.63	5.849	5.921
ENSMUSG00000026134	Prim2	DNA primase, p58 subunit	19076	1	33453807	3030	DNA replication	10.128	10.156	10.208	10.086	10.125	10.096	9.973	10.075	10.099	10.156	10.221	10.132	9.943	9.846	9.784	10.047	9.922	9.838	9.418	9.444	9.228	9.551	9.485	9.632	10.273	10.303	10.263	10.325	10.352	10.339	10.189	10.1	10.176	10.184	10.262	10.27
ENSMUSG00000101682	NA	predicted gene 29228 [Source:MGI Symbol;Acc:MGI:5579934]	NA	-	-	NA	NA	1.469	3.073	0.965	2.718	2.716	3.627	3.133	1.473	3.151	3.262	2.554	3.414	2.118	2.504	3.492	3.801	2.323	3.378	3.206	2.817	2.229	2.523	2.951	3.29	3.527	3.298	3.727	3.063	3.023	2.969	3.225	3.459	3.462	3.689	3.487	4.133
ENSMUSG00000102714	NA	predicted gene, 37618 [Source:MGI Symbol;Acc:MGI:5610846]	NA	-	-	NA	NA	6.593	6.438	6.849	6.862	6.86	7.092	7.036	6.927	7.199	6.838	6.881	6.833	6.059	6.151	5.9	6.516	6.509	6.818	6.25	6.596	6.444	6.353	6.504	6.436	6.868	6.646	6.484	7.25	7.253	7.021	7.241	7.313	6.991	7.131	7.002	7.218
ENSMUSG00000102093	NA	predicted gene, 17813 [Source:MGI Symbol;Acc:MGI:5009998]	NA	-	-	NA	NA	3.299	3.826	3.259	3.078	2.716	2.905	3.422	3.168	3.788	3.386	4.052	3.761	2.715	1.738	3.713	3.163	3.586	3.09	3.845	3.711	2.229	3.547	2.456	3.118	3.848	4.223	3.826	3.638	3.845	3.955	4.289	4.585	4.003	4.201	3.987	4.304
ENSMUSG00000103746	1700001G17Rik	RIKEN cDNA 1700001G17 gene	67503	1	33669823	NA	NA	2.846	0.867	3.108	2.909	2.237	3.053	3.133	2.186	2.305	3.605	2.292	1.962	3.136	1.738	2.912	2.579	2.586	2.511	2.619	2.008	2.837	2.794	2.725	1.676	3.749	3.56	2.513	2.915	3.548	3.254	3.486	3.322	3.172	2.889	2.496	1.073
ENSMUSG00000102198	NA	predicted gene, 38173 [Source:MGI Symbol;Acc:MGI:5611401]	NA	-	-	NA	NA	0	0	0	0	0	0	0.979	0.917	0.99	0	0	0	0	0	0.95	0	1.001	0	0	0	0	1.129	0	0	0.969	1.567	0	0	0.919	0	0	0	1.001	0	0.948	1.073
ENSMUSG00000004552	Ctse	cathepsin E	13034	1	131638313	4142	Lysosome	0	0.867	0	0	0	0	0	0	0.99	0	0	0	0	1.116	0.95	0	0	0	0	0	0	0	0	0	0	1.567	0	0	0	0	0	0	0	0	0	0
ENSMUSG00000026605	Cenpf	centromere protein F	108000	1	189640613	-	-	12.934	12.96	12.946	12.838	12.801	12.852	12.693	12.69	12.674	12.758	12.764	12.777	12.706	12.728	12.751	12.662	12.649	12.711	12.498	12.501	12.362	12.493	12.542	12.552	13.406	13.405	13.34	13.255	13.271	13.28	13.139	13.119	13.156	13.152	13.207	13.148
ENSMUSG00000103374	NA	predicted gene, 37239 [Source:MGI Symbol;Acc:MGI:5610467]	NA	-	-	NA	NA	3.423	3.208	4.181	2.909	3.362	2.905	3.422	3.648	3.303	3.882	3.136	3.953	3.308	3.198	3.231	2.801	2.323	2.922	1.021	1.592	3.264	3.219	2.126	2.43	3.941	3.783	4.239	3.729	3.845	3.787	4.289	3.907	3.703	4.127	4.147	2.704
ENSMUSG00000026027	Stradb	STE20-related kinase adaptor beta	227154	1	58973521	415004152	AMPK signaling pathway,mTOR signaling pathway	7.378	7.337	7.279	6.908	6.938	6.919	7.109	6.938	7.149	7.157	7.102	7.417	7.597	7.598	7.706	7.444	7.436	7.354	6.947	7.403	7.077	7.63	7.176	7.333	8.132	8.143	7.868	7.915	7.933	7.933	7.942	7.658	7.836	8.007	7.758	7.828
ENSMUSG00000052688	Rab7b	RAB7B, member RAS oncogene family	226421	1	131688694	4.13704e+23	Amoebiasis,Autophagy - animal,Mitophagy - animal,Phagosome,Salmonella infection	1.869	1.796	1.538	2.239	1.514	0	0	0.917	0.99	0.895	0.981	1.552	0	1.116	0.95	0.996	1.001	0.956	1.021	1.592	1.79	0	1.085	0	0	0.987	1.935	0.862	0.919	2.397	1.514	1	2.002	0.938	2.237	1.681
ENSMUSG00000004768	Rab23	RAB23, member RAS oncogene family	19335	1	33719895; 33720418	-	-	10.127	10.207	10.243	10.396	10.313	10.301	10.444	10.583	10.574	10.362	10.375	10.369	10.024	10.1	10.109	10.186	10.187	10.252	10.402	10.409	10.389	10.293	10.327	10.263	10.605	10.607	10.599	10.704	10.735	10.757	10.948	10.909	10.929	10.75	10.709	10.819
ENSMUSG00000042215	Bag2	BCL2-associated athanogene 2	213539	1	33745483	4141	Protein processing in endoplasmic reticulum	6.284	6.745	6.53	6.306	6.064	5.873	5.544	6.059	5.787	5.851	6.007	6.14	6.42	6.697	6.888	5.947	6.171	5.999	5.466	5.792	5.42	6.051	6.094	6.261	8.222	8.304	8.185	7.954	7.917	7.855	7.4	7.693	7.111	7.878	7.788	7.6
ENSMUSG00000103072	NA	predicted gene, 37905 [Source:MGI Symbol;Acc:MGI:5611133]	NA	-	-	NA	NA	3.299	3.907	2.939	3.365	2.496	2.739	1.969	2.661	3.151	3.126	2.775	3.539	3.601	3.908	3.492	3.694	4.001	3.823	1.612	3.47	2.837	3.686	2.725	3.29	4.983	5.497	5.307	4.966	5.196	5.392	4.146	5.044	4.09	4.784	4.984	4.721
ENSMUSG00000026708	Cenpl	centromere protein L	70454	1	161070766	-	-	8.662	8.616	8.737	8.862	8.655	8.802	9.106	9.071	9.134	8.913	9.004	8.863	8.572	8.62	8.123	8.512	8.691	8.662	9.021	9.05	8.825	8.711	8.869	8.882	8.94	8.922	8.688	9.255	9.19	9.201	9.437	9.342	9.416	9.123	9.172	9.281
ENSMUSG00000072295	C2cd6	C2 calcium dependent domain containing 6	73463	1	58997115; 59050505	-	-	0.914	1.796	1.948	1.923	1.92	0.857	0.979	0.917	0.99	1.839	0	1.552	0	0	1.518	0.996	0	1.526	0	2.331	0	1.129	1.085	0	0.969	1.98	0	2.094	0.919	2.142	1.92	3	2.587	1.905	1.515	1.681
ENSMUSG00000047383	NA	novel transcript	NA	-	-	NA	NA	0	0	0	0	0	0	0	0	0	0	0	0	0	0	0	0	0	0	0	0	0	0	0	0	0	0	0	0	0	0	0	1	1.001	0	0	1.681
ENSMUSG00000099752	NA	predicted gene 29018 [Source:MGI Symbol;Acc:MGI:5579724]	NA	-	-	NA	NA	0	1.405	0	0	0	0	0	0	0	0	0	0	0	0	0	0.996	0	0	2.031	0	0	0	0	1.068	0	0	0	0.862	0	0	0	0	1.001	0	0	0
ENSMUSG00000026604	Ptpn14	protein tyrosine phosphatase, non-receptor type 14	19250	1	189728267	-	-	10.298	10.298	10.369	10.088	10.14	10.141	10.112	10.228	10.239	10.083	10.102	10.07	11.126	11.18	11.271	10.469	10.53	10.459	11.289	11.343	11.395	11.128	10.96	10.936	11.214	11.192	11.18	10.82	10.696	10.71	11.649	11.656	11.56	11.347	11.435	11.367
ENSMUSG00000042268	Slc26a9	solute carrier family 26, member 9	320718	1	131744021	4978	Mineral absorption	3.742	2.356	3.841	3.604	3.708	2.338	4.283	3.542	4.15	3.605	4.052	3.277	2.715	1.116	0.95	2.316	2.323	0.956	3.945	2.008	4.187	3.686	3.611	3.118	2.945	2.563	2.513	3.063	1.877	2.969	4.289	4.7	4.395	4.201	3.226	4.133
ENSMUSG00000102248	NA	predicted gene, 30280 [Source:MGI Symbol;Acc:MGI:5589439]	NA	-	-	NA	NA	2.846	2.924	2.266	2.239	3.075	1.391	3.547	3.304	1.571	2.81	1.56	1.552	3.462	3.198	3.231	2.801	2.323	2.511	3.036	2.817	3.593	2.523	3.472	3.118	3.749	2.784	3.505	2.915	2.191	2.614	4.289	3.807	3.002	3.788	3.075	3.832
ENSMUSG00000097925	NA	predicted gene, 26574 [Source:MGI Symbol;Acc:MGI:5477068]	NA	-	-	NA	NA	6.731	6.734	6.884	6.717	6.538	6.62	6.74	6.459	6.707	6.629	6.455	6.325	7.142	7.554	7.399	6.707	6.66	6.83	7.508	7.712	7.689	7.55	7.394	7.241	7.492	7.505	7.413	7.112	7.102	6.983	7.985	7.761	7.892	7.397	7.714	7.454
ENSMUSG00000104435	NA	predicted gene, 37422 [Source:MGI Symbol;Acc:MGI:5610650]	NA	-	-	NA	NA	7.467	7.238	7.515	7.716	7.91	7.648	7.694	7.711	7.916	7.609	7.776	7.409	8.22	8.378	8.571	8.493	8.389	8.414	8.363	8.264	8.516	8.537	8.409	8.216	8.429	8.57	8.539	8.972	8.927	9.018	8.886	8.784	8.848	8.815	8.833	8.76
ENSMUSG00000042197	Zfp451	zinc finger protein 451	98403	1	33761540; 33761544; 33801959	-	-	11.282	11.269	11.398	11.444	11.48	11.452	11.473	11.557	11.574	11.499	11.498	11.424	11.172	11.166	11.097	11.514	11.427	11.482	11.528	11.457	11.297	11.413	11.486	11.518	11.627	11.669	11.602	11.919	11.929	11.831	12.028	12.009	11.98	11.938	11.976	11.99
ENSMUSG00000026705	Klhl20	kelch-like 20	226541	1	161088377	-	-	9.617	9.573	9.559	9.659	9.702	9.605	9.559	9.544	9.639	9.622	9.604	9.667	9.483	9.53	9.358	9.686	9.481	9.643	9.175	9.235	9.015	9.264	9.49	9.384	9.853	9.93	9.788	10.018	10.018	10.1	10.02	9.893	9.936	9.995	10.015	9.93
ENSMUSG00000081402	Gm15455	predicted gene 15455	433287	1	33835898	-	-	5.955	5.399	5.659	6.027	5.676	5.811	6.317	5.664	6.337	5.593	5.77	5.833	5.509	5.679	5.327	4.9	5.394	4.957	5.499	5.503	6.504	5.797	5.249	5.34	5.553	5.466	5.407	5.388	5.695	5.421	5.871	5.755	5.98	5.708	5.702	5.308
[truncated: 46,048 more rows]

## Sheet: description
log2 normalised counts (Deseq2)
[truncated: 5 more rows]
