# Supplementary material for: Double stranded RNA sensing is silenced during early embryonic development
Source: Nat Commun. 2025 Dec 11;16:11438. doi: 10.1038/s41467-025-66352-0 (PMC12749073; doi:10.1038/s41467-025-66352-0)
Supplement: Supplementary file 10 — Source Data [file 41467_2025_66352_MOESM10_ESM.xlsx]

## Sheet: Fig1
Figure 1d
	rep.1	rep.2	rep.3	rep.1	rep.2	rep.3			t-test
	V65 undif.	V65 undif.	V65 undif.	v65 diff	v65 diff	v65 diff	treatment		p-value
Nanog	0.0676234	0.0717586	0.0672793	0.000847939	0.00198791	0.00091763			1.39246e-06
pou5f1	0.0282016	0.0207419	0.0200665	0.000260771	0.000290593	0.000217357			0.000949757
Figure 1e
	rep.1	rep.2	rep.3	rep.1	rep.2	rep.3			t-test
	V65 undif.	V65 undif.	V65 undif.	v65 diff	v65 diff	v65 diff	treatment		p-value
Sox17	0.000318073	0.000300981	0.000531329	0.00434707	0.00473869	0.00614768			0.00104673
Foxa2	0.000107425	0.000258663	0.000455525	0.00478356	0.00456684	0.00616226			0.00065597
Figure 1f
		IFIH1		rigi		IRF3		IRF7		MAVS			target
		v65	v65-differentiated	v65	v65-differentiated	v65	v65-differentiated	v65	v65-differentiated	v65	v65-differentiated		treatment
		3.5e-05	0.017	0.000444861	0.011548	0.000128847	0.000509033	ND	0.000203767	0.000370821	0.00100336		rep.1
		4.1e-05	0.015	0.000490627	0.0127357	0.000133486	0.000542455	7.92051e-06	0.00024858	0.000229314	0.00135098		rep.2
		4.3e-05	0.019	0.000484616	0.0200228	0.00013826	0.000854941	2.29656e-05	0.000415093	0.000440692	0.00227497		rep.3
t-test	pval	0.000125024		0.00570766		0.0103757		0.0460675		0.0358399
Figure 1g
	rep.1	rep.2	rep.3	rep.1	rep.2	rep.3	rep.1	rep.2	rep.3	rep.1	rep.2	rep.3
	v65 mock	v65 mock	v65 mock	v65 polyIC	v65 polyIC	v65 polyIC	v65 diff mock	v65 diff mock	v65 diff mock	v65 diff polyIC	v65 diff polyIC	v65 diff polyIC	treatment
IFNb	6.61068e-06	5.87516e-06	5.9716e-06	2.27994e-05	2.008e-05	1.92682e-05	0.00148153	0.00147648	0.00128287	0.0592655	0.0938733	0.11362
TNFa	3.5419e-05	4.56845e-05	2.92297e-05	0.000147464	0.000214216	0.000188611	0.000101188	0.000212335	0.000175591	0.0022307	0.00170471	0.00214492
CXCL10	4.39762e-05	4.0376e-05	3.53569e-05	0.000850528	0.00142865	0.00115374	0.010753	0.0116315	0.0255048	1.27649	1.34306	1.44322
IFNb								TNFa							CXCL10
ANOVA	9.37139e-05							ANOVA	4.066e-07						ANOVA	3.53964e-10
F-test	unequal variance				pval			F-test	equal variance				pval		F-test	unequal variance				pval
t-test	v65 mock	vs	v65 polyIC		1			t-test	v65 mock	vs	v65 polyIC		0.00185032		t-test	v65 mock	vs	v65 polyIC		0.0221033
t-test	v65 mock	vs	v65 diff mock		0.00215199			t-test	v65 mock	vs	v65 diff mock		0.018762		t-test	v65 mock	vs	v65 diff mock		0.0794436
t-test	v65 mock	vs	v65 diff polyIC		0.0304675			t-test	v65 mock	vs	v65 diff polyIC		0.000258382		t-test	v65 mock	vs	v65 diff polyIC		0.00127796
t-test	v65 polyIC	vs	v65 diff mock		0.00219764			t-test	v65 polyIC	vs	v65 diff mock		0.620311		t-test	v65 polyIC	vs	v65 diff mock		0.0902085
t-test	v65 polyIC	vs	v65 diff polyIC		0.030477			t-test	v65 polyIC	vs	v65 diff polyIC		0.000357565		t-test	v65 polyIC	vs	v65 diff polyIC		0.00128005
t-test	v65 diff mock	vs	v65 diff polyIC		0.0314099			t-test	v65 diff mock	vs	v65 diff polyIC		0.000359895		t-test	v65 diff mock	vs	v65 diff polyIC		0.00132118
Figure 1h
	rep.1	rep.2	rep.3	rep.1	rep.2	rep.3	rep.1	rep.2	rep.3	rep.1	rep.2	rep.3
	v6.5 - mock	v6.5 - mock	v6.5 - mock	v6.5 + IFNb	v6.5 + IFNb	v6.5 + IFNb	Differentiated v6.5 - mock	Differentiated v6.5 - mock	Differentiated v6.5 - mock	Differentiated v6.5 + IFNb	Differentiated v6.5 + IFNb	Differentiated v6.5 + IFNb	treatment
Stat1	0.000406347	0.00107982	0.00075827	0.00544822	0.00666121	0.0418102	0.0153566	0.0309268	0.0468762	0.0842021	0.0818996	0.0782915
pval(t-test)	NS	mock vs IFNb treated					0.00552912	mock vs IFNb treated
Oas1	0.000229376	0.000719858	0.000460344	0.0193704	0.0159533	0.0571145	0.0656073	0.0581128	0.0710511	0.312083	0.306721	0.293209
pval(t-test)		mock vs IFNb treated					3.79798e-06	mock vs IFNb treated
ISG15	0.000117504	7.4624e-05	9.44559e-05	0.0481941	0.014885	0.0505901	0.0977337	0.0740683	0.0804926	0.879649	1.09809	0.982821
pval(t-test)	0.0305052	mock vs IFNb treated					0.000142035	mock vs IFNb treated
Figure 1i
	rep.1	rep.2	rep.3	rep.1	rep.2	rep.3	rep.1	rep.2	rep.3	rep.1	rep.2	rep.3
	0	0	0	8	8	8	24	24	24	48	48	48	hours post induction		ANOVA(one-way)							Tukey HSD
MDA5	0.000976615	0.00069018	0.000686575	0.00047836	0.00191892	0.00256577	0.00276167	0.00211476	0.000516862	0.000140264	0.000158653	0.000115171			NS
OAS1	0.00370049	0.00249499	0.0044957	0.0169836	0.0244777	0.0233381	0.0107436	0.00733859	0.0147263	0.00381154	0.00327207	0.00233978			Anova	F statistic	28.3703	P-value	0.0001294			p-value t=0 vs t=8		0.00042
Stat1	0.00408794	0.00279116	0.00387131	0.0172259	0.00860526	0.00996418	0.00569052	0.0058076	0.00466499	0.00618107	0.00597556	0.00510664			Anova	F statistic	6.9994	P-value	0.01258			p-value t=0 vs t=8		0.01129

## Sheet: Fig 2
Figure 2b
ifih1		0	0	0	8	8	8	16	16	16	24	24	24	48	48	48										Tukey HSD
	MDA5(1)	0.000591525	0.000192138	0.000362902	0.00429284	0.00367018	0.00303842	0.000488392	0.000708978	0.0005721	0.000941125	0.000554422	0.000504645	0.000362679	0.000301433	0.000218364			Anova	F statistic	60.5034	P-value	5.707e-07			p-value t=0 vs t=8		1.413e-06
	MDA5(2)	0.000180905	0.000110167	4.07432e-05	0.00285122	0.00226473	0.00217628	0.000259308	0.000193372	0.000393455	0.000274134	0.000415032	0.000131431	0.000365712	9.96849e-05	ND			Anova	F statistic	69.1491	P-value	9.38e-07			p-value t=0 vs t=8		1.638e-06
Figure 2e
	MDA5 clone 1 - t=0 rep 1	MDA5 clone 1 - t=0 rep 2	MDA5 clone 1 - t=0 rep 3	MDA5 clone 1 - t=4 rep 1	MDA5 clone 1 - t=4 rep 2	MDA5 clone 1 - t=4 rep 3	MDA5 clone 1 - t=8 rep 1	MDA5 clone 1 - t=8 rep 2	MDA5 clone 1 - t=8 rep 3	MDA5 clone 1 - t=24 rep 1	MDA5 clone 1 - t=24 rep 2	MDA5 clone 1 - t=24 rep 3
Neurog3	-0.573	0.25	0.323	0.11	-0.95	-0.936	0.453	0.209	0.369	0.081	0.444	0.277
Pou4f2	-0.192667	0.00633333	0.186333	-0.155667	-0.0386667	-0.120667	0.319333	0.149333	0.211333	0.386333	0.439333	0.245333
Nes	0.0686667	0.0206667	-0.0893333	0.597667	0.446667	0.601667	0.362667	0.450667	0.473667	0.415667	0.316667	0.266667
Nkx1-2	-0.289333	0.605667	-0.316333	0.336667	0.372667	0.0756667	0.663667	-0.287333	0.762667	1.14067	0.828667	0.698667
Ccnd2	0.161	-0.22	0.059	0.901	0.62	0.937	0.7	0.594	0.992	0.651	0.719	0.835
Sox3	0.127	0.061	-0.188	0.586	0.443	0.192	1.11	0.998	0.975	0.565	0.666	0.746
	MDA5 clone 2 - t=0 rep 1	MDA5 clone 2 - t=0 rep 2	MDA5 clone 2 - t=0 rep 3	MDA5 clone 2 - t=4 rep 1	MDA5 clone 2 - t=4 rep 2	MDA5 clone 2 - t=4 rep 3	MDA5 clone 2 - t=8 rep 1	MDA5 clone 2 - t=8 rep 2	MDA5 clone 2 - t=8 rep 3	MDA5 clone 2 - t=24 rep 1	MDA5 clone 2 - t=24 rep 2	MDA5 clone 2 - t=24 rep 3
Neurog3	-0.052	-0.14	0.192	-0.811	-1.013	-0.605	0.04	0.003	0.161	0.51	0.262	0.306
Pou4f2	0.061	0.039	-0.1	-0.055	-0.017	0.009	0.189	0.135	0.257	0.603	0.6	0.666
Nes	-0.278	-0.015	0.293	0.602	0.586	0.84	0.55	0.317	0.306	-0.126	-0.091	-0.067
Nkx1-2	-0.372	0.744	-0.372	0.649	1.636	1.857	1.818	0.713	0.696	0.624	1.951	1.561
Ccnd2	-0.0496667	0.103333	-0.0536667	0.545333	0.648333	0.838333	0.831333	0.886333	0.782333	0.659333	0.506333	0.365333
Sox3	0.146667	-0.0853333	-0.0613333	0.337667	0.344667	1.01667	1.15867	1.05267	0.894667	0.586667	0.638667	0.459667
Figure 2g
	MDA5 clone 1 - t=0 rep 1	MDA5 clone 1 - t=0 rep 2	MDA5 clone 1 - t=0 rep 3	MDA5 clone 1 - t=4 rep 1	MDA5 clone 1 - t=4 rep 2	MDA5 clone 1 - t=4 rep 3	MDA5 clone 1 - t=8 rep 1	MDA5 clone 1 - t=8 rep 2	MDA5 clone 1 - t=8 rep 3	MDA5 clone 1 - t=24 rep 1	MDA5 clone 1 - t=24 rep 2	MDA5 clone 1 - t=24 rep 3
Nanog	-0.027	-0.029	0.056	-0.671	-0.58	-0.61	-0.34	-0.351	-0.376	-0.129	-0.127	-0.094
Klf4	-0.016	-0.019	0.035	-0.91	-0.898	-0.885	-0.715	-0.779	-0.715	-0.455	-0.488	-0.432
Klf5	0.002	-0.047	0.045	-0.557	-0.392	-0.501	-0.358	-0.371	-0.41	-0.179	-0.207	-0.054
Klf2	0.0473333	-0.0826667	0.0353333	-0.280667	-0.222667	-0.351667	-0.231667	-0.285667	-0.171667	0.0933333	0.0993333	0.104333
	MDA5 clone 2 - t=0 rep 1	MDA5 clone 2 - t=0 rep 2	MDA5 clone 2 - t=0 rep 3	MDA5 clone 2 - t=4 rep 1	MDA5 clone 2 - t=4 rep 2	MDA5 clone 2 - t=4 rep 3	MDA5 clone 2 - t=8 rep 1	MDA5 clone 2 - t=8 rep 2	MDA5 clone 2 - t=8 rep 3	MDA5 clone 2 - t=24 rep 1	MDA5 clone 2 - t=24 rep 2	MDA5 clone 2 - t=24 rep 3
Nanog	0.0393333	-0.00466667	-0.0346667	-0.390667	-0.446667	-0.602667	-0.613667	-0.542667	-0.495667	-0.147667	-0.203667	-0.0546667
Klf4	0.018	-0.061	0.043	-1.203	-1.144	-1.275	-1.059	-1.006	-0.89	-0.586	-0.662	-0.54
Klf5	0.109667	-0.0233333	-0.0863333	-0.541333	-0.546333	-0.795333	-0.496333	-0.407333	-0.353333	-0.0343333	-0.0353333	0.0386667
Klf2	-0.0266667	-0.0266667	0.0533333	-1.04067	-1.15667	-0.999667	-0.545667	-0.651667	-0.612667	-0.0146667	0.161333	0.177333

## Sheet: Fig 3
Figure 3d
	0	0	0	8	8	8	24	24	24	48	48	48			ANOVA(one-way)										Tukey HSD
Ifhi1	0.000628512	0.000556122	0.000421832	0.00329858	0.00439609	0.00229728	0.0260367	0.00906942	0.0315284	0.00848622	0.00107285	0.00420735			F statistic	7.6476	P-value	0.009789							p-value t=0 vs t=24		0.01111
NANOG	0.111274	0.110545	0.0885261	0.060892	0.0616124	0.0192316	0.0447739	0.0590205	0.0491195	0.0445339	0.0411476	0.0415668			F statistic	11.9965	P-value	0.002488			p-value t=0 vs t=8		0.005703		p-value t=0 vs t=24		0.008539		p-value t=0 vs t=48		0.003446
KLF4	0.00698716	0.00732628	0.00741965	0.00475454	0.00586931	0.000779778	3.37545e-05	ND	6.24515e-05	3.06753e-05	0.00286683	0.000582836			F statistic	10.1386	P-value	0.006095							p-value t=0 vs t=24		0.008282		p-value t=0 vs t=48		0.01117
sox2	3.7071e-05	5.12554e-05	4.46884e-05	8.9115e-05	7.45188e-05	0.000250628	0.0028941	0.00547614	0.00388429	0.00333388	0.000848592	0.00293353			F statistic	12.9772	P-value	0.001931							p-value t=0 vs t=24		0.003226
oct4	0.031983	0.0314158	0.0336355	0.0193902	0.0233353	0.0053779	9.50029e-05	6.1792e-05	0.000262514	7.57717e-05	0.0111641	0.00193222			F statistic	19.8202	P-value	0.000463			p-value t=0 vs t=8		0.03018		p-value t=0 vs t=24		0.0004957		p-value t=0 vs t=48		0.001293
Figure 3h
log2 -LFQ														Log2 FC over WT							Average log2 FC over WT
	WT-8	WT-8	MDA5-8	MDA5-8	WT-24	WT-24	MDA5-24	MDA5-24	WT-48	WT-48	MDA5-48	MDA5-48		8	8	24	24	48	48			8	24	48
MYC	27.3185	27.4572	24.8062	25.3318	26.6962	26.9218	26.7838	24.7913	27.3349	27.0331	24.9678	24.7654		-2.51225	-2.12543	0.0876427	-2.13055	-2.36708	-2.26772		MYC	-2.31884	-1.02145	-2.3174
KLF5	31.84	31.7628	29.8886	30.1438	31.9896	31.888	30.5064	30.4014	31.8859	31.9395	30.4394	30.2709		-1.95144	-1.61897	-1.48321	-1.4866	-1.44651	-1.66861		KLF5	-1.78521	-1.48491	-1.55756
POU5F1	32.3596	32.254	32.081	32.2617	32.4327	32.4806	32.2125	32.348	32.2416	32.4612	32.422	32.1734		-0.278587	0.00766754	-0.220222	-0.13261	0.180378	-0.287788		POU5F1	-0.13546	-0.176416	-0.0537052
SOX2	30.6667	30.6549	30.8057	30.6139	30.686	30.6839	30.7346	30.8494	30.5111	30.6021	30.5202	30.6088		0.139002	-0.0410271	0.0486107	0.165522	0.00911713	0.00662231		SOX2	0.0489874	0.107066	0.00786972
																					0
DNMT1	33.1047	32.9823	33.2156	33.161	33.087	33.0739	33.1639	33.1953	33.1377	33.0634	33.045	33.027		0.110886	0.178669	0.0768776	0.121468	-0.092701	-0.036396		DNMT1	0.144777	0.0991726	-0.0645485
TET1	30.135	29.9944	30.4943	30.3845	30.1725	30.1084	30.7823	30.6343	30.1349	30.2021	30.5934	30.5605		0.359249	0.390106	0.609823	0.525894	0.458519	0.358374		TET1	0.374678	0.567859	0.408446
DNMT3L	32.0117	32.2387	32.9774	32.7902	32.1458	32.0581	32.9136	32.9084	32.0515	32.0513	32.8512	32.8031		0.965691	0.551544	0.767803	0.850254	0.799629	0.751797		DNMT3L	0.758617	0.809029	0.775713
DNMT3A	30.5623	30.2033	32.5054	32.6316	30.5942	30.4963	32.6873	32.73	30.6167	30.6524	32.7467	32.6136		1.94307	2.42838	2.09303	2.23367	2.13006	1.96114		DNMT3A	2.18572	2.16335	2.0456
																					0
SUZ12	32.0189	31.9619	31.9511	31.9048	32.06	31.9806	31.9547	31.862	32.2273	31.9952	31.822	31.9403		-0.0677738	-0.0570908	-0.105318	-0.118587	-0.405313	-0.0548859		SUZ12	-0.0624323	-0.111953	-0.2301
JARID2	32.0141	31.9321	31.3025	31.2052	31.9452	31.8301	31.3785	31.4727	31.9068	31.839	31.2285	31.2237		-0.711676	-0.726885	-0.566692	-0.357344	-0.678301	-0.615326		JARID2	-0.71928	-0.462018	-0.646813
RNF2	31.6611	31.5878	31.5998	31.2581	31.5323	31.6216	31.5266	31.2013	31.5432	31.5933	31.4033	31.4337		-0.0613575	-0.32976	-0.00563049	-0.420273	-0.139847	-0.159693		RNF2	-0.195559	-0.212952	-0.14977
SET	34.9646	35.2659	35.1057	34.7264	35.0975	34.9541	34.4726	34.8041	35.1287	35.0466	34.6733	34.8459		0.141151	-0.53952	-0.624931	-0.149963	-0.455448	-0.20071		SET	-0.199184	-0.387447	-0.328079

## Sheet: Fig 4
Figure 4a
	0	0	0	8	8	8	24	24	24	48	48	48				ANOVA(one-way)					Tukey HSD
IFNb1	0.000476524	0.000486216	0.000341446	0.000890299	0.00120481	0.00295923	0.0336363	0.0124393	0.0698839	0.0355462	0.00477552	0.01919				NS
Tnf	2.30301e-05	6.78769e-05	4.09514e-05	7.58014e-05	5.70291e-05	6.33671e-05	0.00104142	0.000610194	0.00100441	0.00117486	0.000719275	0.000442867				F statistic	12.5624	P-value	0.002145		p-value t=0 vs t=24		0.006919		p-value t=0 vs t=48		0.01488
ISG15	0.00469687	0.00464392	0.00474047	0.00906806	0.0115654	0.0333637	0.80601	0.346437	0.490822	0.586662	0.101969	0.479755				F statistic	7.3743	P-value	0.01086		p-value t=0 vs t=24		0.02078
IFITM1	0.0673143	0.0687392	0.0675171	0.0462667	0.053541	0.0655534	0.284529	0.207794	0.286932	0.251279	0.0980101	0.241865				F statistic	12.5915	P-value	0.002129		p-value t=0 vs t=24		0.005754		p-value t=0 vs t=48		0.04698
Figure 4b
		Inducible					Constitutive
		v6.5 no doxy	v6.5 Doxy	MDA5 no doxy	MDA5 doxy		v6.5	MDA5	MDA5-dCTD
		7.68165	8.71258	7.68165	8.3002		7.68165	15.5167	7.16618			Constitutive	Anova	F statistic	8.1251	P-value	0.01961		p-value v6.5 vs MDA5			0.04449
		8.4033	7.78474	8.09402	8.4033		8.4033	11.7023	7.16618
		8.19711	8.09402	8.91876	9.22804		8.19711	9.94969	7.57855
Figure 4e
ISG15		0	0	0	8	8	8	24	24	24	48	48	48			ANOVA(one-way)					Tukey HSD
	v65	0.00388242	0.0255258	0.0036459	0.00540716	0.00950735	0.010553	0.0145675	0.0338778	0.0218231	0.0241759	0.0179343	0.0399127			F statistic	2.6254	P-value	0.1223		NS
	dCTD	0.0157936	0.084715	0.046064	0.0261658	0.0505198	0.0858993	0.00643066	0.0164444	0.0101566	0.0166943	0.0657488	0.0789163			F statistic	1.6206	P-value	0.2598		NS
	#10	0.0021586	0.0018693	0.00409877	0.105542	0.0178714	0.0250176	0.0428808	0.0703499	0.00808775	0.0088024	0.0212553	0.0125478			F statistic	1.7003	P-value	0.2436		NS
IFNb		0	0	0	8	8	8	24	24	24	48	48	48			ANOVA(one-way)					Tukey HSD
	v65	0.000194017	0.00578403	0.000204973	0.000563654	0.00133256	0.00187106	0.000440165	0.00106282	0.00064403	0.00155903	0.00068538	0.00535321			F statistic	0.4626	P-value	0.7162		NS
	dCTD	0.0123903	0.118802	0.0147896	0.043087	0.0646386	0.129212	0.000299069	0.00102287	0.000990163	0.002188	0.0141065	0.0193896			F statistic	2.649	P-value	0.1203		NS
	#10	0.00164536	0.00200024	0.00393976	0.0893062	0.0294493	0.0194103	0.0218331	0.0430098	0.00209618	0.00560988	0.0064765	0.00598448			F statistic	2.5587	P-value	0.1281		NS
Trim5		0	0	0	8	8	8	24	24	24	48	48	48			ANOVA(one-way)					Tukey HSD
	v65	0.000740376	0.00469778	0.000188683	0.00277135	0.0032074	0.00251775	0.00190678	0.00315496	0.000826398	0.00168741	0.00208598	0.00380228			F statistic	0.2856	P-value	0.8346		NS
	dCTD	0.0168735	0.0454429	0.00736117	0.0311362	0.0192511	0.0894553	0.000528155	0.0019733	0.00228021	0.00525806	0.0132222	0.0486966			F statistic	1.7356	P-value	0.2369		NS
	#10	0.00298175	0.00323222	0.00641008	0.0934357	0.0409617	0.0447532	0.0428808	0.0703499	0.00808775	0.0088024	0.0212553	0.0125478			F statistic	4.0682	P-value	0.04994		p-value t=0 vs t=8		0.05
Herc6		0	0	0	8	8	8	24	24	24	48	48	48			ANOVA(one-way)					Tukey HSD
	v65	0.000326775	0.00360652	6.76928e-05	0.00100062	0.00206636	0.00178739	0.00152653	0.00222905	0.000466195	0.00109588	0.00120598	0.00249954			F statistic	0.04284	P-value	0.9873		NS
	dCTD	0.0126899	0.0356668	0.00685378	0.0201816	0.0154935	0.0626261	0.000552432	0.00226939	0.00204415	0.00317473	0.00979928	0.0327834			F statistic	1.7069	P-value	0.2424		NS
	#10	0.000875687	0.00120271	0.0042043	0.0565432	0.0234059	0.0166063	0.0428808	0.0703499	0.00808775	0.0088024	0.0212553	0.0125478			F statistic	2.4434	P-value	0.1389		NS
OAS1a		0	0	0	8	8	8	24	24	24	48	48	48			ANOVA(one-way)					Tukey HSD
	v65	0.00107171	0.00371616	0.000712308	0.00166785	0.001705	0.00146588	0.00102997	0.00183653	0.00064654	0.000816983	0.00173165	0.00287618			F statistic	0.2723	P-value	0.8438		NS
	dCTD	0.0115229	0.0350972	0.00496681	0.0199902	0.00651179	0.0462848	0.000226226	0.00159327	0.00109414	0.00332497	0.00730982	0.0371971			F statistic	1.1466	P-value	0.3876		NS
	#10	0.0014388	0.00127056	0.00327086	0.023124	0.0189113	0.0230102	0.0428808	0.0703499	0.0180877	0.0088024	0.0212553	0.0125478			F statistic	5.0607	P-value	0.02967		p-value t=0 vs t=24		0.0229
MDA5		0	0	0	8	8	8	24	24	24	48	48	48			ANOVA(one-way)					Tukey HSD
	v65	ND	ND	ND	ND	ND	ND	ND	ND	ND	ND	ND	ND
	dCTD	0.000179372	0.000355143	0.000249268	0.0085136	0.01039	0.0116228	0.012458	0.0149731	0.00129872	0.00263214	0.00458398	0.00509776			F statistic	4.6073	P-value	0.03734		p-value t=0 vs t=8		0.05
	#10	0.00301888	0.00941042	0.0015951	0.0177176	0.0285529	0.0267424	0.00291726	0.00461085	0.0124754	0.00106395	0.00215739	0.00142514			F statistic	16.2678	P-value	0.0009119		p-value t=0 vs t=8		0.002623

## Sheet: Fig 5
Figure 5b
		Secondary only	J2 and secondary	J2 and secondary and RnaseIII						ANOVA(one-way)					Tukey HSD
	v6.5 rep.1	124.033	1203.17	665.547				v6.5		F statistic	45.1844	P-value	0.0002413		p-value secondary vs J2		0.0001925		p-value secondary vs J2+RNAseIII			0.004449		p-value J2 vs J2+RNAseIII		0.01348
	v6.5 rep.2	144.898	1027.01	685.011				Somatic		F statistic	33.0411	P-value	0.0005767		p-value secondary vs J2		0.0008502		p-value secondary vs J2+RNAseIII			0.001206
	v6.5 rep.2	142.557	838.95	542.802
	Somatic rep.1	101.964	239.776	222.906
	Somatic rep.2	109.425	234.98	241.623
	Somatic rep.3	129.479	288.412	272.111
Figure 5c
Undifferentiated		#	Dapi	GFP+	%			Differentiated		#	Dapi	GFP+	%
		1	373	10	2.68097					1	42	0	0		t-test	p-value undifferentiated vs differentiated				1.23577e-10
		2	371	17	4.58221					2	45	0	0
		3	378	12	3.1746					3	43	0	0
		4	323	14	4.33437					4	33	0	0
		5	267	12	4.49438					5	48	0	0
		6	431	10	2.32019					6	54	0	0
		7	373	11	2.94906					7	60	0	0
		8	429	15	3.4965					8	57	0	0
		9	456	12	2.63158					9	62	0	0
		10	451	18	3.99113					10	61	0	0
		average	385.2	13.1	3.4655					average	50.5	0	0
		stdev		2.80674	0.837444					stdev		0	0
Fig 5g		min	Q1	median	Q3	max	n
	non-enriched control	-2310.6	-1091.85	-620.5	-276.3	-7.3	6000
	enriched dsRNA	-2589.6	-1384.1	-941.29	-580.1	-6.6	5053
Fig 5h		min	Q1	median	Q3	max	n
	non-enriched control	0.303313	0.444681	0.490916	0.540257	0.683168	6000
	enriched dsRNA	0.308824	0.44406	0.489281	0.541035	0.684899	5053
Fig 5i	class	min	Q1	median	Q3	max	n
	non-enriched control	54	891	1894	3305.5	6908	6000
	enriched dsRNA	53	1744	2866	4184	7837	5053
Fig 5j		min	Q1	median	Q3	max	# of genes
	non-enriched control - 5utr	-263.9	-123.4	-63.7	-29.6	0	9315
	enriched dsRNA - 5utr	-265	-125.75	-68.8	-32.8	0	3984
	non-enriched control - cds	-1395.5	-732	-461.3	-289.6	-0.3	9603
	enriched dsRNA - cds	-1496.8	-826.05	-551.7	-372.6	-2.5	4055
	non-enriched control -3utr	-1494	-675.7	-327.1	-129.6	0	9393
	enriched dsRNA - 3utr	-1488.1	-702.15	-384.8	-177.8	0	3995
Fig 5k		min	Q1	median	Q3	max	n_genes
	IP	3.22549	11.5984	23.5381	53.9272	117.343	12445
	input	0.0307603	9.77363	23.2634	56.4054	126.315	12445
Fig 5l		min	Q1	median	Q3	max	n
	non-enriched control	0	14	31	65	141	5898
	enriched dsRnA	0	12.5	25	46	96	3275
Fig 5m		name	N	avg	sd	se
	non-enriched control	DNA	5898	3.21617	6.10745	0.0795257
	non-enriched control	LINE	5898	9.63157	22.5095	0.293098
	non-enriched control	LTR	5898	11.6161	19.2347	0.250457
	non-enriched control	Others	5898	0.136996	0.884869	0.011522
	non-enriched control	RC	5898	0.00542557	0.0821807	0.00107008
	non-enriched control	Retroposon	5898	0.140726	0.610684	0.00795178
	non-enriched control	SINE	5898	29.2831	33.9958	0.442663
	non-enriched control	Satellite	5898	0.506952	1.33159	0.0173388
	enriched dsRNA	DNA	3275	2.00397	4.56063	0.0796928
	enriched dsRNA	LINE	3275	4.98626	14.0464	0.245448
	enriched dsRNA	LTR	3275	7.0287	16.5897	0.28989
	enriched dsRNA	Others	3275	0.110229	0.612736	0.010707
	enriched dsRNA	RC	3275	0.00396947	0.0628881	0.00109891
	enriched dsRNA	Retroposon	3275	0.0751145	0.440581	0.00769875
	enriched dsRNA	SINE	3275	24.0876	31.359	0.547969
	enriched dsRNA	Satellite	3275	0.251908	0.790362	0.0138108

## Sheet: Fig6
Figure 6c
ifih1		0	0	0	8	8	8	0	0	0	8	8	8		t-test
	ctrl (10)	0.000218512	0.000157758	0.000183746	0.00130657	0.000940034	0.000911165	1.17057	0.845108	0.984325	6.99928	5.03575	4.8811		0.00252535
	IRF3	0.00169559	0.00214323	0.00145325	0.00307755	0.00444377	0.00385514	0.961205	1.21497	0.823829	1.74462	2.51911	2.18543		0.0102994
	IRF7	0.000176628	0.000182413	0.000200515	0.00236819	0.00180036	0.00210787	0.94697	0.977989	1.07504	12.6968	9.65242	11.3011		0.000315479
	MAVS	0.00167979	0.0040426	0.00222343	0.0111756	0.00734511	0.00878647	0.634218	1.52631	0.83947	4.21944	2.7732	3.31739		0.00823559
ifnb1
		0	0	0	8	8	8	0	0	0	8	8	8
	ctrl (10)	0.000476524	0.000486216	0.000341446	0.000890299	0.00120481	0.00295923	1.09614	1.11844	0.785423	2.04794	2.77142	6.80707		NS
	IRF3	0.052193	0.0352924	0.0200466	0.0359715	0.0216799	0.0241639	1.45612	0.984611	0.559273	1.00356	0.60484	0.674142		NS
	IRF7	2.90995e-07	4.09112e-07	4.2398e-07	9.50375e-07	3.23552e-07	2.21003e-06	0.776618	1.09185	1.13153	2.53639	0.863505	5.89821		NS
	MAVS	0.0233004	0.0340548	0.0215899	0.0292281	0.0206316	0.0268953	0.885442	1.29412	0.82044	1.1107	0.784024	1.02205		NS
tnf
		0	0	0	8	8	8	0	0	0	8	8	8
	ctrl (10)	0.000639815	0.000391457	0.000386372	0.000928822	0.00229443	0.0107208	1.35397	0.828396	0.817635	1.96556	4.85544	22.6873		NS
	IRF3	0.0015581	0.00209621	0.000889326	0.000721857	0.000990538	0.000678906	1.02876	1.38405	0.58719	0.476616	0.654017	0.448258		NS
	IRF7	8.65264e-05	2.97655e-05	0.000128317	9.127e-05	0.000500847	0.000407193	1.0612	0.365058	1.57374	1.11938	6.14263	4.99401		NS
	MAVS	0.00239626	0.00623887	0.00249369	0.00876822	0.00616792	0.004044	0.645961	1.68181	0.672226	2.36365	1.66269	1.09014		NS
Nanog
		0	0	0	8	8	8	0	0	0	8	8	8
	ctrl (10)	0.203546	0.269676	0.299107	0.0316523	0.0594014	0.0397533	0.790644	1.04752	1.16184	0.122949	0.230736	0.154416		0.00190615
	IRF3	0.0102837	0.00818671	0.00640094	0.00589824	0.0073655	0.00719395	1.24043	0.987488	0.772087	0.71145	0.888433	0.86774		NS
	IRF7	0.0352557	0.0343392	0.0251901	0.0172352	0.0221738	0.0118333	1.11586	1.08686	0.797281	0.545503	0.701814	0.374532		0.0296884
	MAVS	0.00899912	0.0109874	0.0130663	0.0183764	0.0118006	0.0111408	0.816792	0.99726	1.18595	1.66791	1.07106	1.01118		NS
Pou5f1
		0	0	0	8	8	8	0	0	0	8	8	8
	ctrl (10)	0.031983	0.0314158	0.0336355	0.0193902	0.0233353	0.0053779	0.988814	0.97128	1.03991	0.599485	0.721456	0.166268		0.0410889
	IRF3	0.0295131	0.0130121	0.0118662	0.00977288	0.0143034	0.017307	1.62782	0.717693	0.654488	0.539031	0.788914	0.954581		NS
	IRF7	0.0196068	0.0372788	0.0279405	0.0128196	0.0111138	0.0175486	0.693424	1.31842	0.988156	0.453386	0.393057	0.620632		0.0570672
	MAVS	0.0199703	0.0136307	0.032162	0.0172531	0.012323	0.0175182	0.911013	0.621809	1.46718	0.787059	0.562156	0.799153		NS
Klf4
		0	0	0	8	8	8	0	0	0	8	8	8
	ctrl (10)	0.00248482	0.00339493	0.00283922	0.00227715	0.00178424	0.00178911	0.85497	1.16812	0.976911	0.783517	0.613917	0.615594		0.0372247
	IRF3	4.50692e-05	3.95079e-05	4.92335e-05	4.10289e-05	4.14433e-05	5.86504e-05	1.01044	0.885757	1.1038	0.919858	0.92915	1.31493		NS
	IRF7	0.000106011	0.000136577	9.76852e-05	3.87888e-05	5.14667e-05	8.44525e-05	0.93464	1.20412	0.861237	0.34198	0.453754	0.744572		0.037612
	MAVS	5.20948e-05	3.13538e-05	9.01696e-05	5.69281e-05	4.252e-05	7.93726e-05	0.900162	0.541772	1.55807	0.983677	0.734715	1.3715		NS
Figure 6D
	NANOG		0	0	0	8	8	8	24	24	24	48	48	48		ANOVA					Tukey HSD
		v65	19.1682		15.3157	18.4159	21.5777	19.3107	25.358	41.8601	43.3883	33.3519	31.2415	34.3757		F statistic	7.96654	P-value	0.01169		p-value t=0 vs t=48		0.02509
		MDA5	12.9894	13.1483	10.4747	2.58868	3.62616	8.01214	23.5415	19.6431	19.9027	18.9448	18.6239	18.6983		F statistic	41.9988	P-value	3.051e-05		p-value t=0 vs t=8		0.00696	p-value t=0 vs t=24		0.002486	p-value t=0 vs t=48		0.01456
		dCTD	13.1395	6.09827	22.0611	12.2899	15.6731		18.2023	18.6476	19.163	23.7742	21.9468	17.6523		F statistic	1.6485	P-value	0.2634
			0	0	0	8	8	8	24	24	24	48	48	48		ANOVA
	KLF4	v65	0.000517065	0.000473454	0.000755702	0.00022794	0.000770801	0.000794799	0.000484592	0.000513188	0.000653851	0.000729911	0.000888287	0.000962773		F statistic	1.6583	P-value	0.252
		MDA5	0.000476551	0.000579062	0.000597532	0	0	0.000165591	0.000397559	0.000735908	0.000729081	0.000216552	0.000185423	0.000391187		F statistic	13.0551	P-value	0.001893		p-value t=0 vs t=8		0.005662
		dCTD	0.000818063	0.000712203	0.000971507	0.000806155	0.000991257	0.000915836	0.000679465		0.000497785	0.000688369	0.000985572	0.000544464		F statistic	1.8394	P-value	0.228
			0	0	0	8	8	8	24	24	24	48	48	48		ANOVA
	OCT3/4	v65	0.00858471	0.0276004	0.0228528	0.0367184	0.0172676	0.0294214	0.0216834	0.0151948	0.0272145	0.0184652	0.0313821	0.0179285		F statistic	0.5106	P-value	0.6861
		MDA5	0.0659599	0.0546003	0.0682104	0.000921606	0.0200385	0.0160229	0.0361193	0.0236099	0.0326276	0.0295681	0.0216619	0.0414915		F statistic	17.9095	P-value	0.0006572		p-value t=0 vs t=8		0.0004221	p-value t=0 vs t=24		0.007858	p-value t=0 vs t=48		0.008033
		dCTD	0.0639473	0.0187961	0.043622	0.096971	0.0454258	0.0523684	0.029365	0.0281231	0.0274959	0.0241119	0.0316853	0.0307231		F statistic	2.6895	P-value	0.117
Figure 6f
		0	0	0	8	8	8	24	24	24	48	48	48		ANOVA					Tukey HSD
	IFNb	6.33413e-06	1.74537e-05		7.55157e-06	1.1328e-05	7.73109e-06	1.54156e-05	1.16036e-05	2.16095e-05	1.7367e-05	7.23539e-06	1.00636e-05		F statistic	1.0956	P-value	0.4121
	Nanog	0.000176079	0.000149842	0.000219466	0.000259281	0.000201862	0.000164817		0.000238912	0.000301454	0.000275954	0.000271221	0.000281191		F statistic	4.6463	P-value	0.04323		p-value t=0 vs t=48		0.05418
	OCT3/4	0.0159873	0.0229895	0.0145364	0.00947743	0.0174062		0.0189004	0.0105098	0.0251163		0.0263001	0.016215		F statistic	0.5402	P-value	0.5402
	KLF4	0.000174126	0.000226565		0.00022604	0.0001439	0.000228889	0.000333206		0.000257679	0.000184264	0.000139115			F statistic	3.3172	P-value	0.1148
Figure 6g												ANOVA			Tukey HSD
		0	0	0	10	10	10	100	100	100		F-statistic	p-value
	Nanog	0.268567	0.24143	0.213302	0.177592	0.205153	0.18318	0.242971	0.203567	0.137479		1.9426	0.2236
	Klf4	0.0018234	0.00299557	0.00208877	0.00233186	0.00259154	0.00229868	0.00245351	0.00257114	0.00250197		0.2353	0.7973
	OCT3/4	0.000310238	0.000872309	0.000814026	0.00073339	0.000756436	0.000896109	0.000971432	0.000501466	0.000585036		0.2638	0.7766
	OAS1	0.000868224	0.00198614	0.000669043	0.0118157	0.0121284	0.0122428	0.0162809	0.0142993	0.0148101		300.413	9.666e-07		p-value 0 vs 10		4.008e-06		p-value 0 vs 100		1.134e-06		p-value 10 vs 100		0.005195
	Stat1	0.000389805	0.000388532	0.000444166	0.00600817	0.00462269	0.00578411	0.00647454	0.00526971	0.0059903		91.3554	3.214e-05		p-value 0 vs 10		7.504e-05		p-value 0 vs 100		4.636e-05
	ISG15	9.43926e-05	0.000270876	4.31804e-05	0.00724473	0.00832009	0.00754949	0.0109363	0.00802661	0.00656668		36.447	0.0004399		p-value 0 vs 10		0.001038		p-value 0 vs 100		0.000599
Figure 6h
													Tukey HSD							ANOVA
		no doxy	no doxy	no doxy	doxy-no Ruxo	doxy-no Ruxo	doxy-no Ruxo	doxy- 5uM ruxo	doxy- 5uM ruxo	doxy- 5uM ruxo			no doxy vs doxy-no Ruxo			no doxy vs doxy- 5uM Ruxo
	OCT3/4	0.01212	0.01257	0.01224	0.0056	0.00498	0.00706	0.00564	0.00793	0.00571		pval	0.000491			0.0007991				F-statistic	39.5668		p-value	0.0003501
		no doxy	no doxy	no doxy	doxy-no Ruxo	doxy-no Ruxo	doxy-no Ruxo	doxy- 5uM ruxo	doxy- 5uM ruxo	doxy- 5uM ruxo			no doxy vs doxy-no Ruxo			no doxy vs doxy- 5uM Ruxo
	Nanog	0.03027	0.02956	0.03453	0.02526	0.02324	0.02293	0.01919	0.02657	0.02131		pval	0.03501			0.01672				F-statistic	9.2383		p-value	0.01473
		no doxy	no doxy	no doxy	doxy-no Ruxo	doxy-no Ruxo	doxy-no Ruxo	doxy- 5uM ruxo	doxy- 5uM ruxo	doxy- 5uM ruxo						no doxy vs doxy- 5uM Ruxo
	KLF4	0.00124	0.00138	0.00205	0.00109	0.00091	0.00151	0.00056	0.00027	0.00048		pval				0.012				F-statistic	9.5598		p-value	0.01363
		no doxy	no doxy	no doxy	doxy-no Ruxo	doxy-no Ruxo	doxy-no Ruxo	doxy- 5uM ruxo	doxy- 5uM ruxo	doxy- 5uM ruxo			no doxy vs doxy-no Ruxo
	OAS1a	0.00206039	0.0029939	0.00256716	0.010518	0.0065196	0.00802657	0.00555114	0.00386585	0.00557814		pval	0.004088							F-statistic	14.581		p-value	0.004969
		no doxy	no doxy	no doxy	doxy-no Ruxo	doxy-no Ruxo	doxy-no Ruxo	doxy- 5uM ruxo	doxy- 5uM ruxo	doxy- 5uM ruxo			no doxy vs doxy-no Ruxo
	OAS1g	0.000566	0.001017	0.000705	0.001258	0.001046	0.001209	0.000518	0.00061	0.000387		pval	0.04826							F-statistic	112.976		p-value	0.006621
		no doxy	no doxy	no doxy	doxy-no Ruxo	doxy-no Ruxo	doxy-no Ruxo	doxy- 5uM ruxo	doxy- 5uM ruxo	doxy- 5uM ruxo
	Herc6	0.000117	0.000205	0.000107	0.000216	0.000161	0.000365	0.000224	0.000111	7.7e-05		NS
		no doxy	no doxy	no doxy	doxy-no Ruxo	doxy-no Ruxo	doxy-no Ruxo	doxy- 5uM ruxo	doxy- 5uM ruxo	doxy- 5uM ruxo			no doxy vs doxy-no Ruxo			no doxy vs doxy- 5uM Ruxo
	MDA5	0.000404879	0.000335859	0.000317217	0.00192441	0.00236588	0.001292	0.00121767	0.00100594	0.00158359		pval	0.004853			0.04478				F-statistic	13.7153		p-value	0.005781

## Sheet: Fig7
Figure 7a
	Deseq2 normalized gene counts
		zebrafish_2_hpf	zebrafish_6_hpf	zebrafish_8_hpf	zebrafish_12_hpf	zebrafish_16_hpf	zebrafish_20_hpf	zebrafish_26_hpf	zebrafish_30_hpf	zebrafish_36_hpf	zebrafish_48_hpf	zebrafish_72_hpf
	dhx58	14.1925	11.55	3.69986	2.55732	4.95525	5.04003	6.64492	16.3614	6.01109	12.8305	19.2552
	tbk1	603.728	755.08	372.452	939.389	1069.63	1167	1274.88	1215.11	1276.76	1389.55	1814.57
	ifih1	4.36693	7.21874	17.266	19.6061	9.91051	8.7055	18.9855	31.632	18.0333	33.3594	58.6825
	irf3	144.109	56.3062	6.16643	27.2781	28.3157	24.742	36.0724	35.9951	36.0665	38.4916	87.1069
	mavs	50.2197	41.8687	16.0327	39.2123	46.0131	99.426	278.137	218.152	216.399	278.422	369.517
	irf7	247.823	95.2874	25.899	24.7208	30.4394	23.8256	25.6304	29.4505	62.5153	71.851	75.187
	ddx58	6.5504	8.66249	24.6657	30.6879	25.4842	15.1201	19.9348	5.4538	22.8421	16.6797	25.6736
Figure 7c
			dCT	RQ
	TRIM25	PBS_24hpf	12.3487	0.000191722
	TRIM25	Poly IC_24h	4.95506	0.0322387
	ISG20	PBS_24hpf	10.3034	0.000791329
	ISG20	Poly IC_24h	7.13667	0.00710637
Figure 7e
			Phenotype							Phenotype
	Counts	Condition	Not class	Class1	Class2			Percentage	Condition	Not class	Class1	Class2
		PBS	29	0	0				PBS	100	0	0
		PolyIC	16	14	6				PolyIC	44.4	38.9	16.7
Figure 7g
			Phenotype
	Counts	Condition	Not Class 1/2	Class 1/2
		PBS_DMSO	29	0
		PBS_Ruxo	30	0
		pIC_DMSO	15	11
		pIC_Ruxo	17	15
			Phenotype
	Percentages	Condition	Not Class 1/2	Class 1/2
		PBS_DMSO	100	0
		PBS_Ruxo	100	0
		pIC_DMSO	57.7	42.3
		pIC_Ruxo	53.1	46.9

## Sheet: Suppl. Fig1
Suppl. Figure 1c
		0	0	0	0.125	0.125	0.125	0.25	0.25	0.25	0.5	0.5	0.5	mM 5'aza			ANOVA					Tukey HSD
	ifih1	0.000469532	0.000401975	0.000383913	0.000366278	0.000593753	0.000619571	0.00039092	0.000329822	0.000392297	0.000511267	0.000460057	0.000408528				F statistic	2.0562	P-value	0.1846		NS
	Dazl	0.000489951	0.00085399	0.000702529	0.00137044	0.00183075	0.00165315	0.00197581	0.00156402	0.00198081	0.00227027	0.0028536	0.00256315				F statistic	31.4191	P-value	8.926e-05		p-value 0 vs 0.125		0.006033		p-value 0 vs 0.25		0.001589		p-value 0 vs 0.50		5.306e-05

## Sheet: Supp. Fig2
Figure 2A
																ANOVA F-stat		Tukey HSD
		v65	v65	v65	diff	diff	diff	MDA5(1)	MDA5(1)	MDA5(2)	MDA5(2)				v65-diff	215.739		0.00013
	Ifih1	3.5e-05	4.1e-05	4.3e-05	0.017	0.015	0.019	0.00501727	0.00410624	0.00115857	0.00167715				v65-MDA5(1)	90.2811		0.0004054
															v65-MDA5(2)	90.2811		0.03266
Figure 2C
NES (nestin)		0	0	0	8	8	8	24	24	24	48	48	48		H-statistic		Kruskal-Wallace ad hoc Dunn's
	v65	0.000247663	0.00255452	7.50994e-05	0.000903522	0.00100879	0.000941833	0.000760851	0.000957871		0.00054804	0.00146864	0.000153085				NS
	#10	0.0012319	0.000849306	0.00294885	0.0546893	0.0207457	0.0245932	0.0299489	0.0318905	0.000899546	0.00535161	0.00483973	0.00743042		6.0769		0.0174171	p-value 0 vs 8
	dCTD	0.00884252	0.0262387	0.0040778	0.0201785	0.014632	0.0422811	0.00253044	0.00491374	0.0378459	0.000279929	0.000817159	0.000751343				NS
Gfap		0	0	0	8	8	8	24	24	24	48	48	48
	v65	0.00233787	0.00751545	0.000358508	0.00759375	0.00732166	0.00587503	0.00464803	0.00424607	0.00984004	0.00376667	0.0082968	0.00213027				NS
	#10	0.00555375	0.0058786	0.0148192	0.141905	0.0729519	0.0521542	0.0448865	0.0932063	0.00436445	0.0259167	0.0228882	0.0219502		6.2821		0.012738	p-value 0 vs 8
	dCTD	0.0267438	0.0506334	0.0170032	0.0429625	0.0660479		0.0115896	0.013547	0.0528036	0.00132486	0.00727341	0.00407078				NS
EGFR		0	0	0	8	8	8	24	24	24	48	48	48
	v65	0.000568927	0.00120579	0.000383074	0.000457899	0.000539927	0.000660177	0.000661528	0.000514668	0.000297642	0.000358018	0.000582432	0.000708907				NS
	#10	0.000736427	0.000373385	0.00160859	0.00261936	0.00219626	0.00147511	0.0167274	0.00798072	0.00730813	0.00661118	0.010424	0.000400511		6.4359		0.0127381	p-value 0 vs 24
	dCTD	0.00323605	0.00916856	0.00130767	0.00410454	0.00698798	0.0115431	0.000305454	0.000670665	0.000484892	0.00111776	0.00189018	0.00897352				NS

## Sheet: Suppl. fig 3
Suppl. Fig. 3f
	Symbol	MDA5 clone 1 - t=0 rep 1	MDA5 clone 1 - t=0 rep 2	MDA5 clone 1 - t=0 rep 3	MDA5 clone 1 - t=4 rep 1	MDA5 clone 1 - t=4 rep 2	MDA5 clone 1 - t=4 rep 3	MDA5 clone 1 - t=8 rep 1	MDA5 clone 1 - t=8 rep 2	MDA5 clone 1 - t=8 rep 3	MDA5 clone 1 - t=24 rep 1	MDA5 clone 1 - t=24 rep 2	MDA5 clone 1 - t=24 rep 3
	Isg20	0.206667	-0.179333	-0.0273333	0.988667	1.95067	0.329667	0.834667	-0.00333333	0.567667	-1.02633	-0.0553333	0.110667
	Isg15	0.690333	0.0883333	-0.778667	1.77233	0.694333	1.78933	0.664333	0.781333	1.18333	1.14433	0.168333	1.00133
	Rsad2	-0.632	1.213	-0.581	1.587	1.996	1.022	1.431	2.326	1.579	0.377	-0.032	1.507
	Herc6	-0.00166667	-0.0656667	0.0673333	1.08033	1.19033	1.51133	0.678333	0.501333	1.07233	0.768333		0.615333
	Ddx58	0.003	-0.097	0.094	0.097	0.206	0.124	0.43	0.549	0.502	0.659	0.641	0.581
	Oas1a	-0.046	0.19	-0.144	0.647	0.967	0.767	0.471	0.458	0.573	0.506	0.503	0.658
	Oas1g	0.129333	0.129333	-0.258667	0.646333	0.919333	0.818333	0.470333	0.533333	0.315333	0.484333	0.597333	0.791333
	Trim5	0.318667	0.124667	-0.443333	0.196667	0.456667	0.422667	-0.0303333	-0.0413333	0.0726667	0.988667	0.431667	0.527667
	Irf7	-0.187333	0.295667	-0.108333	-0.306333	0.501667	0.0656667	0.303667	0.292667	0.415667	-0.0163333	0.0286667	0.129667
		MDA5 clone 2 - t=0 rep 1	MDA5 clone 2 - t=0 rep 2	MDA5 clone 2 - t=0 rep 3	MDA5 clone 2 - t=4 rep 1	MDA5 clone 2 - t=4 rep 2	MDA5 clone 2 - t=4 rep 3	MDA5 clone 2 - t=8 rep 1	MDA5 clone 2 - t=8 rep 2	MDA5 clone 2 - t=8 rep 3	MDA5 clone 2 - t=24 rep 1	MDA5 clone 2 - t=24 rep 2	MDA5 clone 2 - t=24 rep 3
	Isg20	-0.264	0.063	0.201	0.786	1.622	1.375	0.681	0.761	0.997	-1.131	-0.125	0.02
	Isg15	0.72	0	0	1.252	2.457	1.43	1.395	0.725	0.708		1.226
	Rsad2	0.191333	0.182333	-0.373667	1.76133	1.56533	1.62833	1.60833	1.63933	1.43733	1.20633	0.892333	1.06033
	Herc6	0.0626667	0.348667	-0.411333	0.553667	0.357667	-0.0873333	-0.129333	0.819667	0.465667	0.148667	-0.0663333	0.269667
	Ddx58	0.145333	-0.0286667	-0.116667	1.05533	0.997333	0.825333	1.05733	1.15333	1.05933	0.906333	0.923333	0.926333
	Oas1a	-0.242	0.21	0.032	0.552	0.98	0.546	1.439	0.496	0.861	0.505	-0.055	0.522
	Oas1g	-0.24	-0.211	0.451	-0.014	0.205	0.354	0.714	-0.085	0.375	0.376	-0.178	0.028
	Trim5	0.011	0.077	-0.088	1.048	0.271	0.361	0.313	0.167	0.204	0.253	0.425	0.529
	Irf7	0.150667	0.242667	-0.393333	0.541667	0.460667	0.242667	0.312667	0.484667	0.413667	0.192667	0.180667	0.0906667

[truncated: 2 more sheets: Suppl. 6, Suppl. 7]
